# Supplementary material for: Targeted isolation of Methanobrevibacter strains from fecal samples expands the cultivated human archaeome
Source: Nat Commun. 2024 Aug 31;15:7593. doi: 10.1038/s41467-024-52037-7 (PMC11366006; doi:10.1038/s41467-024-52037-7)
Supplement: Supplementary file 4 — Supplementary Dataset 1 [file 41467_2024_52037_MOESM4_ESM.xlsx]

## Sheet: Supplementary Data S1
Supplementary Data S1: Overview of the 16 recruited participants and their metadata
Participant	CH4 level [ppm]	Disorder	Sex	Date of sample received
P31	70	None	M	2021-03-09
P32	44	None	M	2021-03-24
P15	30	None	F	2021-04-15
P51	28	None	M	2021-03-26
P82	22	None	F	2021-06-10
P46	21	None	M	2021-03-23
P20	17	None	F	2021-03-16
P45	16	None	F	2021-03-24
P66	55	Fructose intolerance	F	2021-05-05
P48	26	IrriData bowel syndrome	F	2021-03-26
P34	22	Pain, Crohn's disease, flatulence	F	2021-03-09
P61	21	IrriData bowel syndrome, lactose intolerance, SIBO	F	2021-06-21
P86	13	Lactose intolerance	M	2021-11-16
P89	10	IrriData bowel syndrome, lactose intolerance, pancreatic inflammation	F	2021-11-16
P88	8	IrriData bowel syndrome, lactose intolerance, fructose intolerance	F	2021-11-12
P85	6	Crohn's disease	M	2021-11-21
