# Supplementary material for: Targeted isolation of Methanobrevibacter strains from fecal samples expands the cultivated human archaeome
Source: Nat Commun. 2024 Aug 31;15:7593. doi: 10.1038/s41467-024-52037-7 (PMC11366006; doi:10.1038/s41467-024-52037-7)
Supplement: Supplementary file 5 — Supplementary Dataset 2 [file 41467_2024_52037_MOESM5_ESM.xlsx]

## Sheet: Supplementary Data S2
Supplementary Data S2: Overview of inclusion and exclusion criteria for participant recruitment
Inclusion criteria
Diseased participants
Signed declaration of consent
Diagnosed gastrointestinal disorder
Healthy participants
Signed declaration of consent
No gastrointestinal infection in the last three months
No gastrointestinal resection (except appendectomy)
Methane over producers (MOP)
The methane level in the breath test is higher than 5ppm
Exclusion criteria
No BMI higher than 30
Not younger than 18 years old
No coloscopy in the last three months
No antibiotics intake in the last month
No probiotics intake in the last month
No trip abroad outside of Europe in the last month
No long term medication
