# Supplementary material for: Targeted isolation of Methanobrevibacter strains from fecal samples expands the cultivated human archaeome
Source: Nat Commun. 2024 Aug 31;15:7593. doi: 10.1038/s41467-024-52037-7 (PMC11366006; doi:10.1038/s41467-024-52037-7)
Supplement: Supplementary file 6 — Supplementary Dataset 3 [file 41467_2024_52037_MOESM6_ESM.xlsx]

## Sheet: Supplementary Data S3
Supplementary Data S3: Composition of enrichment cultures after antibiotics and lysozyme treatments
Taxa	P82MpT1_sans_C	DSP32_MS_Bt	DSP86_MS_Bt	DSP86_MS_sans_C
Methanobrevibacter_A smithii	0.01237	0.95025	0.01345	0.69078
Methanobrevibacter_A smithii_A	0.3666	0.03077	0.98401	0.01551
Escherichia coli_D	0.33611	0	0	0
Parabacteroides distasonis	0	0	0	0.2847
Bacteroides cellulosilyticus	0.08666	0	0	0
Bacteroides thetaiotaomicron	0.06306	0	0	0
Bacteroides fragilis	0.04639	0	0	0
Bacteroides ovatus	0.01972	0	0	0
Eggerthella lenta	0.0163	0	0	0
UMGS1663 sp900753245	0	0.01294	0.00254	0
Finegoldia magna_H	0.01166	0	0	0
Escherichia fergusonii	0.00623	0	0	0
F0422 sp003999875	0.0053	0	0	0
UMGS75 sp900538885	0	0.00499	0	0
CAG-269 sp900556945	0.00458	0	0	0
MGYG000002209	0	0	0	0.00454
Alistipes onderdonkii	0.00362	0	0	0
Atopobium minutum	0.00311	0	0	0
Bacteroides xylanisolvens	0.00277	0	0	0
MGYG000002717	0.00255	0	0	0
Citrobacter_B koseri	0.0025	0	0	0
Odoribacter sp900548135	0	0	0	0.00233
Parabacteroides merdae	0	0	0	0.00213
Bacteroides faecis	0.00183	0	0	0
Bacteroides fragilis_A	0.00182	0	0	0
Robinsoniella sp900539655	0.00172	0	0	0
Bacteroides sp900761785	0.0015	0	0	0
Escherichia albertii	0.00136	0	0	0
Bacteroides acidifaciens	0.00117	0	0	0
Providencia rettgeri	0.001	0	0	0
MGYG000004303	0	0.00061	0	0
MGYG000001195	0	0.00042	0	0
