# Supplementary material for: Targeted isolation of Methanobrevibacter strains from fecal samples expands the cultivated human archaeome
Source: Nat Commun. 2024 Aug 31;15:7593. doi: 10.1038/s41467-024-52037-7 (PMC11366006; doi:10.1038/s41467-024-52037-7)
Supplement: Supplementary file 7 — Supplementary Dataset 4 [file 41467_2024_52037_MOESM7_ESM.xlsx]

## Sheet: Supplementary Data S4
Supplementary Data S4: Spearman correlations of co-cultured archaea and bacteria
p-values (two-sided)
	Atopobium minutum	Bacteroides acidifaciens	Bacteroides cellulosilyticus	Bacteroides fragilis	Bacteroides ovatus	Bacteroides salyersiae	Bacteroides sp900765785	Bacteroides sp902362375	Bacteroides thetaiotaomicron	Bacteroides uniformis	Bacteroides xylanisolvens	CAG-269 sp900556945	Citrobacter_B koseri	Eggerthella lenta	Escherichia albertii	Escherichia coli_D	Escherichia fergusonii	Eubacterium callanderi	F0422 sp003999875	Finegoldia magna_H	Gordonibacter pamelaeae	HGM11788 sp900760465	Methanobrevibacter smithii	Cand. M. intestini	MGYG000001195	MGYG000002717	Parabacteroides distasonis	Phocaeicola dorei	Prevotella lascolaii	Providencia rettgeri	Robinsoniella sp900539655	UMGS1663 sp900753245	UMGS75 sp900538885
Atopobium minutum	NA	0.0817407	0.0652382	0.000491275	0.00819379	0.0452405	0.0817407	0.0817407	0.000858736	0.000207757	0.0817407	0.0174087	0.000207757	0.327672	0.000207757	0.0444521	0.0269147	0.00423573	0.0298537	0.000207757	0.965081	0.0817407	0.522694	0.716846	0.571427	0.0817407	0.3203	0.863265	0.0452405	0.000207757	0.000207757	0.0101243	0.287414
Bacteroides acidifaciens	0.0817407	NA	0.0571255	0.102871	4.1106e-06	0.683522	0	0	0.0046745	0.616387	0	0.0847009	0.616387	0.0147813	0.616387	0.047135	0.0598553	2.904e-07	0.138837	0.616387	0.389944	0	0.879954	0.0723519	0.101204	0	0.28564	0.0201119	0.683522	0.616387	0.616387	0.0999436	0.296241
Bacteroides cellulosilyticus	0.0652382	0.0571255	NA	0.0295079	0.932185	0.00529333	0.0571255	0.0571255	0.0130414	3.25863e-05	0.0571255	0.109416	3.25863e-05	0.877228	3.25863e-05	0	0	0.0042747	0	3.25863e-05	0.000215327	0.0571255	4.339e-07	0.000502848	0.914385	0.0571255	0.769721	0.00231818	0.00529333	3.25863e-05	3.25863e-05	0.865722	1.63385e-05
Bacteroides fragilis	0.000491275	0.102871	0.0295079	NA	0.0101663	0.131204	0.102871	0.102871	7e-10	2e-09	0.102871	6e-10	2e-09	0.00141415	2e-09	0.0196007	0.0203012	0.146329	0.00192039	2e-09	0.998399	0.102871	0.254051	0.348844	0.0347919	0.102871	0.00493435	0.770046	0.131204	2e-09	2e-09	0.622881	0.929599
Bacteroides ovatus	0.00819379	4.1106e-06	0.932185	0.0101663	NA	0.139394	4.1106e-06	4.1106e-06	6.76426e-05	0.324633	4.1106e-06	0.00504638	0.324633	0.702151	0.324633	0.765892	0.91058	0.000469704	0.811028	0.324633	0.0156336	4.1106e-06	0.0726734	0.00155055	0.273191	4.1106e-06	0.94636	0.694303	0.139394	0.324633	0.324633	0.284389	0.000433433
Bacteroides salyersiae	0.0452405	0.683522	0.00529333	0.131204	0.139394	NA	0.683522	0.683522	0.16012	0.0530088	0.683522	0.0430881	0.0530088	0.559695	0.0530088	0.00562899	0.0118252	0.653837	0.0033838	0.0530088	0.118509	0.683522	0.00616959	0.00105458	0.065682	0.683522	0.00145151	0.00175596	0	0.0530088	0.0530088	0.0061715	0.0014601
Bacteroides sp900765785	0.0817407	0	0.0571255	0.102871	4.1106e-06	0.683522	NA	0	0.0046745	0.616387	0	0.0847009	0.616387	0.0147813	0.616387	0.047135	0.0598553	2.904e-07	0.138837	0.616387	0.389944	0	0.879954	0.0723519	0.101204	0	0.28564	0.0201119	0.683522	0.616387	0.616387	0.0999436	0.296241
Bacteroides sp902362375	0.0817407	0	0.0571255	0.102871	4.1106e-06	0.683522	0	NA	0.0046745	0.616387	0	0.0847009	0.616387	0.0147813	0.616387	0.047135	0.0598553	2.904e-07	0.138837	0.616387	0.389944	0	0.879954	0.0723519	0.101204	0	0.28564	0.0201119	0.683522	0.616387	0.616387	0.0999436	0.296241
Bacteroides thetaiotaomicron	0.000858736	0.0046745	0.0130414	7e-10	6.76426e-05	0.16012	0.0046745	0.0046745	NA	3.816e-07	0.0046745	7.2e-09	3.816e-07	0.0239258	3.816e-07	0.00471047	0.00590775	0.00920841	0.00820187	3.816e-07	0.552006	0.0046745	0.0941471	0.445555	0.0743187	0.0046745	0.0433321	0.274549	0.16012	3.816e-07	3.816e-07	0.769011	0.965552
Bacteroides uniformis	0.000207757	0.616387	3.25863e-05	2e-09	0.324633	0.0530088	0.616387	0.616387	3.816e-07	NA	0.616387	7.061e-07	0	0.000422009	0	5.37359e-05	2.63213e-05	0.188749	3.733e-07	0	0.0645557	0.616387	0.00103924	0.00278986	0.571127	0.616387	0.0438956	0.446283	0.0530088	0	0	0.48898	0.0733311
Bacteroides xylanisolvens	0.0817407	0	0.0571255	0.102871	4.1106e-06	0.683522	0	0	0.0046745	0.616387	NA	0.0847009	0.616387	0.0147813	0.616387	0.047135	0.0598553	2.904e-07	0.138837	0.616387	0.389944	0	0.879954	0.0723519	0.101204	0	0.28564	0.0201119	0.683522	0.616387	0.616387	0.0999436	0.296241
CAG-269 sp900556945	0.0174087	0.0847009	0.109416	6e-10	0.00504638	0.0430881	0.0847009	0.0847009	7.2e-09	7.061e-07	0.0847009	NA	7.061e-07	0.000502069	7.061e-07	0.0363358	0.0959682	0.43514	0.0193833	7.061e-07	0.33474	0.0847009	0.407446	0.250035	0.0560268	0.0847009	0.000714489	0.995996	0.0430881	7.061e-07	7.061e-07	0.0365817	0.511188
Citrobacter_B koseri	0.000207757	0.616387	3.25863e-05	2e-09	0.324633	0.0530088	0.616387	0.616387	3.816e-07	0	0.616387	7.061e-07	NA	0.000422009	0	5.37359e-05	2.63213e-05	0.188749	3.733e-07	0	0.0645557	0.616387	0.00103924	0.00278986	0.571127	0.616387	0.0438956	0.446283	0.0530088	0	0	0.48898	0.0733311
Eggerthella lenta	0.327672	0.0147813	0.877228	0.00141415	0.702151	0.559695	0.0147813	0.0147813	0.0239258	0.000422009	0.0147813	0.000502069	0.000422009	NA	0.000422009	0.982274	0.845901	0.0377215	0.413334	0.000422009	0.720521	0.0147813	0.452367	0.0231141	0.970804	0.0147813	0.00160343	0.00549216	0.559695	0.000422009	0.000422009	0.00421733	0.963748
Escherichia albertii	0.000207757	0.616387	3.25863e-05	2e-09	0.324633	0.0530088	0.616387	0.616387	3.816e-07	0	0.616387	7.061e-07	0	0.000422009	NA	5.37359e-05	2.63213e-05	0.188749	3.733e-07	0	0.0645557	0.616387	0.00103924	0.00278986	0.571127	0.616387	0.0438956	0.446283	0.0530088	0	0	0.48898	0.0733311
Escherichia coli_D	0.0444521	0.047135	0	0.0196007	0.765892	0.00562899	0.047135	0.047135	0.00471047	5.37359e-05	0.047135	0.0363358	5.37359e-05	0.982274	5.37359e-05	NA	0	0.015386	0	5.37359e-05	0.00237512	0.047135	7e-09	0.000488668	0.19961	0.047135	0.551232	0.000564598	0.00562899	5.37359e-05	5.37359e-05	0.769327	0.000262384
Escherichia fergusonii	0.0269147	0.0598553	0	0.0203012	0.91058	0.0118252	0.0598553	0.0598553	0.00590775	2.63213e-05	0.0598553	0.0959682	2.63213e-05	0.845901	2.63213e-05	0	NA	0.00681583	0	2.63213e-05	0.000887375	0.0598553	7.7e-09	0.000736928	0.415481	0.0598553	0.926801	0.00278646	0.0118252	2.63213e-05	2.63213e-05	0.690515	6.97623e-05
Eubacterium callanderi	0.00423573	2.904e-07	0.0042747	0.146329	0.000469704	0.653837	2.904e-07	2.904e-07	0.00920841	0.188749	2.904e-07	0.43514	0.188749	0.0377215	0.188749	0.015386	0.00681583	NA	0.0262601	0.188749	0.958367	2.904e-07	0.740153	0.211607	0.943144	2.904e-07	0.021044	0.0737448	0.653837	0.188749	0.188749	0.0376974	0.774174
F0422 sp003999875	0.0298537	0.138837	0	0.00192039	0.811028	0.0033838	0.138837	0.138837	0.00820187	3.733e-07	0.138837	0.0193833	3.733e-07	0.413334	3.733e-07	0	0	0.0262601	NA	3.733e-07	0.000226409	0.138837	3.655e-07	0.000168479	0.644117	0.138837	0.627204	0.0127071	0.0033838	3.733e-07	3.733e-07	0.835792	9.47456e-05
Finegoldia magna_H	0.000207757	0.616387	3.25863e-05	2e-09	0.324633	0.0530088	0.616387	0.616387	3.816e-07	0	0.616387	7.061e-07	0	0.000422009	0	5.37359e-05	2.63213e-05	0.188749	3.733e-07	NA	0.0645557	0.616387	0.00103924	0.00278986	0.571127	0.616387	0.0438956	0.446283	0.0530088	0	0	0.48898	0.0733311
Gordonibacter pamelaeae	0.965081	0.389944	0.000215327	0.998399	0.0156336	0.118509	0.389944	0.389944	0.552006	0.0645557	0.389944	0.33474	0.0645557	0.720521	0.0645557	0.00237512	0.000887375	0.958367	0.000226409	0.0645557	NA	0.389944	3.7141e-06	0.00142816	0.171451	0.389944	0.513942	0.325161	0.118509	0.0645557	0.0645557	0.529806	6.925e-07
HGM11788 sp900760465	0.0817407	0	0.0571255	0.102871	4.1106e-06	0.683522	0	0	0.0046745	0.616387	0	0.0847009	0.616387	0.0147813	0.616387	0.047135	0.0598553	2.904e-07	0.138837	0.616387	0.389944	NA	0.879954	0.0723519	0.101204	0	0.28564	0.0201119	0.683522	0.616387	0.616387	0.0999436	0.296241
Methanobrevibacter smithii	0.522694	0.879954	4.339e-07	0.254051	0.0726734	0.00616959	0.879954	0.879954	0.0941471	0.00103924	0.879954	0.407446	0.00103924	0.452367	0.00103924	7e-09	7.7e-09	0.740153	3.655e-07	0.00103924	3.7141e-06	0.879954	NA	1.9e-08	0.787211	0.879954	0.66525	0.00785186	0.00616959	0.00103924	0.00103924	0.981316	1e-10
Cand. M. intestini	0.716846	0.0723519	0.000502848	0.348844	0.00155055	0.00105458	0.0723519	0.0723519	0.445555	0.00278986	0.0723519	0.250035	0.00278986	0.0231141	0.00278986	0.000488668	0.000736928	0.211607	0.000168479	0.00278986	0.00142816	0.0723519	1.9e-08	NA	0.417531	0.0723519	0.293107	0.160161	0.00105458	0.00278986	0.00278986	0.0460927	8.8e-09
MGYG000001195	0.571427	0.101204	0.914385	0.0347919	0.273191	0.065682	0.101204	0.101204	0.0743187	0.571127	0.101204	0.0560268	0.571127	0.970804	0.571127	0.19961	0.415481	0.943144	0.644117	0.571127	0.171451	0.101204	0.787211	0.417531	NA	0.101204	0.0149915	0.11354	0.065682	0.571127	0.571127	0.792246	0.434111
MGYG000002717	0.0817407	0	0.0571255	0.102871	4.1106e-06	0.683522	0	0	0.0046745	0.616387	0	0.0847009	0.616387	0.0147813	0.616387	0.047135	0.0598553	2.904e-07	0.138837	0.616387	0.389944	0	0.879954	0.0723519	0.101204	NA	0.28564	0.0201119	0.683522	0.616387	0.616387	0.0999436	0.296241
Parabacteroides distasonis	0.3203	0.28564	0.769721	0.00493435	0.94636	0.00145151	0.28564	0.28564	0.0433321	0.0438956	0.28564	0.000714489	0.0438956	0.00160343	0.0438956	0.551232	0.926801	0.021044	0.627204	0.0438956	0.513942	0.28564	0.66525	0.293107	0.0149915	0.28564	NA	0.839957	0.00145151	0.0438956	0.0438956	0.00849631	0.812265
Phocaeicola dorei	0.863265	0.0201119	0.00231818	0.770046	0.694303	0.00175596	0.0201119	0.0201119	0.274549	0.446283	0.0201119	0.995996	0.446283	0.00549216	0.446283	0.000564598	0.00278646	0.0737448	0.0127071	0.446283	0.325161	0.0201119	0.00785186	0.160161	0.11354	0.0201119	0.839957	NA	0.00175596	0.446283	0.446283	0.327677	0.0109291
Prevotella lascolaii	0.0452405	0.683522	0.00529333	0.131204	0.139394	0	0.683522	0.683522	0.16012	0.0530088	0.683522	0.0430881	0.0530088	0.559695	0.0530088	0.00562899	0.0118252	0.653837	0.0033838	0.0530088	0.118509	0.683522	0.00616959	0.00105458	0.065682	0.683522	0.00145151	0.00175596	NA	0.0530088	0.0530088	0.0061715	0.0014601
Providencia rettgeri	0.000207757	0.616387	3.25863e-05	2e-09	0.324633	0.0530088	0.616387	0.616387	3.816e-07	0	0.616387	7.061e-07	0	0.000422009	0	5.37359e-05	2.63213e-05	0.188749	3.733e-07	0	0.0645557	0.616387	0.00103924	0.00278986	0.571127	0.616387	0.0438956	0.446283	0.0530088	NA	0	0.48898	0.0733311
Robinsoniella sp900539655	0.000207757	0.616387	3.25863e-05	2e-09	0.324633	0.0530088	0.616387	0.616387	3.816e-07	0	0.616387	7.061e-07	0	0.000422009	0	5.37359e-05	2.63213e-05	0.188749	3.733e-07	0	0.0645557	0.616387	0.00103924	0.00278986	0.571127	0.616387	0.0438956	0.446283	0.0530088	0	NA	0.48898	0.0733311
UMGS1663 sp900753245	0.0101243	0.0999436	0.865722	0.622881	0.284389	0.0061715	0.0999436	0.0999436	0.769011	0.48898	0.0999436	0.0365817	0.48898	0.00421733	0.48898	0.769327	0.690515	0.0376974	0.835792	0.48898	0.529806	0.0999436	0.981316	0.0460927	0.792246	0.0999436	0.00849631	0.327677	0.0061715	0.48898	0.48898	NA	0.72821
UMGS75 sp900538885	0.287414	0.296241	1.63385e-05	0.929599	0.000433433	0.0014601	0.296241	0.296241	0.965552	0.0733311	0.296241	0.511188	0.0733311	0.963748	0.0733311	0.000262384	6.97623e-05	0.774174	9.47456e-05	0.0733311	6.925e-07	0.296241	1e-10	8.8e-09	0.434111	0.296241	0.812265	0.0109291	0.0014601	0.0733311	0.0733311	0.72821	NA
q-values
	Atopobium minutum	Bacteroides acidifaciens	Bacteroides cellulosilyticus	Bacteroides fragilis	Bacteroides ovatus	Bacteroides salyersiae	Bacteroides sp900765785	Bacteroides sp902362375	Bacteroides thetaiotaomicron	Bacteroides uniformis	Bacteroides xylanisolvens	CAG-269 sp900556945	Citrobacter_B koseri	Eggerthella lenta	Escherichia albertii	Escherichia coli_D	Escherichia fergusonii	Eubacterium callanderi	F0422 sp003999875	Finegoldia magna_H	Gordonibacter pamelaeae	HGM11788 sp900760465	Methanobrevibacter smithii	Cand. M. intestini	MGYG000001195	MGYG000002717	Parabacteroides distasonis	Phocaeicola dorei	Prevotella lascolaii	Providencia rettgeri	Robinsoniella sp900539655	UMGS1663 sp900753245	UMGS75 sp900538885
Atopobium minutum	NA	0.141971	0.122545	0.00204247	0.0227926	0.0987065	0.141971	0.141971	0.00340912	0.000962241	0.141971	0.0439798	0.000962241	0.448221	0.000962241	0.0977946	0.0637263	0.0134727	0.0700567	0.000962241	0.974783	0.141971	0.661829	0.777197	0.699897	0.141971	0.447097	0.904373	0.0987065	0.000962241	0.000962241	0.0276691	0.411259
Bacteroides acidifaciens	0.141971	NA	0.112546	0.164594	2.55341e-05	0.747205	0	0	0.0142667	0.699897	0	0.144265	0.699897	0.0380708	0.699897	0.0999489	0.115342	2.69002e-06	0.213954	0.699897	0.522565	0	0.907453	0.130807	0.164594	0	0.409831	0.0489359	0.747205	0.699897	0.699897	0.164594	0.415999
Bacteroides cellulosilyticus	0.122545	0.112546	NA	0.0695542	0.952019	0.0157016	0.112546	0.112546	0.0346024	0.000175567	0.112546	0.174537	0.000175567	0.907453	0.000175567	0	0	0.0135152	0	0.000175567	0.000988629	0.112546	3.22675e-06	0.00205817	0.939291	0.112546	0.821383	0.00794804	0.0157016	0.000175567	0.000175567	0.905151	0.000100311
Bacteroides fragilis	0.00204247	0.164594	0.0695542	NA	0.0276691	0.206177	0.164594	0.164594	9.24e-09	2.29565e-08	0.164594	8.12308e-09	2.29565e-08	0.00520901	2.29565e-08	0.0489359	0.0491698	0.223947	0.00662724	2.29565e-08	0.998399	0.164594	0.373647	0.474716	0.0812838	0.164594	0.0148876	0.821383	0.206177	2.29565e-08	2.29565e-08	0.705753	0.951218
Bacteroides ovatus	0.0227926	2.55341e-05	0.952019	0.0276691	NA	0.213954	2.55341e-05	2.55341e-05	0.000340146	0.447097	2.55341e-05	0.0151391	0.447097	0.762831	0.447097	0.821383	0.937205	0.00198403	0.857752	0.447097	0.0396854	2.55341e-05	0.130807	0.00549457	0.40068	2.55341e-05	0.962771	0.755859	0.213954	0.447097	0.447097	0.409831	0.00184558
Bacteroides salyersiae	0.0987065	0.747205	0.0157016	0.206177	0.213954	NA	0.747205	0.747205	0.243002	0.107236	0.747205	0.0969743	0.107236	0.699897	0.107236	0.0164205	0.0316939	0.734523	0.0108942	0.107236	0.187343	0.747205	0.0175191	0.00392127	0.122545	0.747205	0.00520901	0.00609966	0	0.107236	0.107236	0.0175191	0.00520901
Bacteroides sp900765785	0.141971	0	0.112546	0.164594	2.55341e-05	0.747205	NA	0	0.0142667	0.699897	0	0.144265	0.699897	0.0380708	0.699897	0.0999489	0.115342	2.69002e-06	0.213954	0.699897	0.522565	0	0.907453	0.130807	0.164594	0	0.409831	0.0489359	0.747205	0.699897	0.699897	0.164594	0.415999
Bacteroides sp902362375	0.141971	0	0.112546	0.164594	2.55341e-05	0.747205	0	NA	0.0142667	0.699897	0	0.144265	0.699897	0.0380708	0.699897	0.0999489	0.115342	2.69002e-06	0.213954	0.699897	0.522565	0	0.907453	0.130807	0.164594	0	0.409831	0.0489359	0.747205	0.699897	0.699897	0.164594	0.415999
Bacteroides thetaiotaomicron	0.00340912	0.0142667	0.0346024	9.24e-09	0.000340146	0.243002	0.0142667	0.0142667	NA	2.87835e-06	0.0142667	7.92e-08	2.87835e-06	0.0571621	2.87835e-06	0.0142938	0.017139	0.0253231	0.0227926	2.87835e-06	0.69395	0.0142667	0.159838	0.578962	0.131679	0.0142667	0.0969743	0.401557	0.243002	2.87835e-06	2.87835e-06	0.821383	0.974783
Bacteroides uniformis	0.000962241	0.699897	0.000175567	2.29565e-08	0.447097	0.107236	0.699897	0.699897	2.87835e-06	NA	0.699897	4.77975e-06	0	0.00181155	0	0.000272813	0.000151061	0.280731	2.87835e-06	0	0.121734	0.699897	0.00391941	0.00909288	0.699897	0.699897	0.0969743	0.578962	0.107236	0	0	0.623627	0.130807
Bacteroides xylanisolvens	0.141971	0	0.112546	0.164594	2.55341e-05	0.747205	0	0	0.0142667	0.699897	NA	0.144265	0.699897	0.0380708	0.699897	0.0999489	0.115342	2.69002e-06	0.213954	0.699897	0.522565	0	0.907453	0.130807	0.164594	0	0.409831	0.0489359	0.747205	0.699897	0.699897	0.164594	0.415999
CAG-269 sp900556945	0.0439798	0.144265	0.174537	8.12308e-09	0.0151391	0.0969743	0.144265	0.144265	7.92e-08	4.77975e-06	0.144265	NA	4.77975e-06	0.00205817	4.77975e-06	0.0845167	0.162408	0.574385	0.0487352	4.77975e-06	0.4567	0.144265	0.544637	0.368767	0.112546	0.144265	0.00287977	0.997886	0.0969743	4.77975e-06	4.77975e-06	0.0847156	0.650379
Citrobacter_B koseri	0.000962241	0.699897	0.000175567	2.29565e-08	0.447097	0.107236	0.699897	0.699897	2.87835e-06	0	0.699897	4.77975e-06	NA	0.00181155	0	0.000272813	0.000151061	0.280731	2.87835e-06	0	0.121734	0.699897	0.00391941	0.00909288	0.699897	0.699897	0.0969743	0.578962	0.107236	0	0	0.623627	0.130807
Eggerthella lenta	0.448221	0.0380708	0.907453	0.00520901	0.762831	0.699897	0.0380708	0.0380708	0.0571621	0.00181155	0.0380708	0.00205817	0.00181155	NA	0.00181155	0.986009	0.887944	0.0865955	0.551113	0.00181155	0.77958	0.0380708	0.585416	0.0554738	0.978215	0.0380708	0.00564406	0.0162003	0.699897	0.00181155	0.00181155	0.0134727	0.974783
Escherichia albertii	0.000962241	0.699897	0.000175567	2.29565e-08	0.447097	0.107236	0.699897	0.699897	2.87835e-06	0	0.699897	4.77975e-06	0	0.00181155	NA	0.000272813	0.000151061	0.280731	2.87835e-06	0	0.121734	0.699897	0.00391941	0.00909288	0.699897	0.699897	0.0969743	0.578962	0.107236	0	0	0.623627	0.130807
Escherichia coli_D	0.0977946	0.0999489	0	0.0489359	0.821383	0.0164205	0.0999489	0.0999489	0.0142938	0.000272813	0.0999489	0.0845167	0.000272813	0.986009	0.000272813	NA	0	0.0392456	0	0.000272813	0.00809072	0.0999489	7.86383e-08	0.00204247	0.296051	0.0999489	0.69395	0.00229314	0.0164205	0.000272813	0.000272813	0.821383	0.00118409
Escherichia fergusonii	0.0637263	0.115342	0	0.0491698	0.937205	0.0316939	0.115342	0.115342	0.017139	0.000151061	0.115342	0.162408	0.000151061	0.887944	0.000151061	0	NA	0.0192447	0	0.000151061	0.00349652	0.115342	8.29714e-08	0.00294771	0.552579	0.115342	0.950196	0.00909288	0.0316939	0.000151061	0.000151061	0.753289	0.000347495
Eubacterium callanderi	0.0134727	2.69002e-06	0.0135152	0.223947	0.00198403	0.734523	2.69002e-06	2.69002e-06	0.0253231	0.280731	2.69002e-06	0.574385	0.280731	0.0865955	0.280731	0.0392456	0.0192447	NA	0.0624564	0.280731	0.973111	2.69002e-06	0.797553	0.312965	0.961352	2.69002e-06	0.0507361	0.131102	0.734523	0.280731	0.280731	0.0865955	0.824121
F0422 sp003999875	0.0700567	0.213954	0	0.00662724	0.857752	0.0108942	0.213954	0.213954	0.0227926	2.87835e-06	0.213954	0.0487352	2.87835e-06	0.551113	2.87835e-06	0	0	0.0624564	NA	2.87835e-06	0.00103055	0.213954	2.87835e-06	0.000823674	0.726696	0.213954	0.70913	0.0338857	0.0108942	2.87835e-06	2.87835e-06	0.880835	0.00046753
Finegoldia magna_H	0.000962241	0.699897	0.000175567	2.29565e-08	0.447097	0.107236	0.699897	0.699897	2.87835e-06	0	0.699897	4.77975e-06	0	0.00181155	0	0.000272813	0.000151061	0.280731	2.87835e-06	NA	0.121734	0.699897	0.00391941	0.00909288	0.699897	0.699897	0.0969743	0.578962	0.107236	0	0	0.623627	0.130807
Gordonibacter pamelaeae	0.974783	0.522565	0.000988629	0.998399	0.0396854	0.187343	0.522565	0.522565	0.69395	0.121734	0.522565	0.4567	0.121734	0.77958	0.121734	0.00809072	0.00349652	0.973111	0.00103055	0.121734	NA	0.522565	2.48234e-05	0.00520901	0.259387	0.522565	0.652311	0.447097	0.187343	0.121734	0.121734	0.669228	4.77975e-06
HGM11788 sp900760465	0.141971	0	0.112546	0.164594	2.55341e-05	0.747205	0	0	0.0142667	0.699897	0	0.144265	0.699897	0.0380708	0.699897	0.0999489	0.115342	2.69002e-06	0.213954	0.699897	0.522565	NA	0.907453	0.130807	0.164594	0	0.409831	0.0489359	0.747205	0.699897	0.699897	0.164594	0.415999
Methanobrevibacter smithii	0.661829	0.907453	3.22675e-06	0.373647	0.130807	0.0175191	0.907453	0.907453	0.159838	0.00391941	0.907453	0.544637	0.00391941	0.585416	0.00391941	7.86383e-08	8.29714e-08	0.797553	2.87835e-06	0.00391941	2.48234e-05	0.907453	NA	1.96706e-07	0.836313	0.907453	0.745758	0.022052	0.0175191	0.00391941	0.00391941	0.986009	1.38947e-09
Cand. M. intestini	0.777197	0.130807	0.00205817	0.474716	0.00549457	0.00392127	0.130807	0.130807	0.578962	0.00909288	0.130807	0.368767	0.00909288	0.0554738	0.00909288	0.00204247	0.00294771	0.312965	0.000823674	0.00909288	0.00520901	0.130807	1.96706e-07	NA	0.553911	0.130807	0.415999	0.243002	0.00392127	0.00909288	0.00909288	0.0999489	9.2928e-08
MGYG000001195	0.699897	0.164594	0.939291	0.0812838	0.40068	0.122545	0.164594	0.164594	0.131679	0.699897	0.164594	0.112546	0.699897	0.978215	0.699897	0.296051	0.552579	0.961352	0.726696	0.699897	0.259387	0.164594	0.836313	0.553911	NA	0.164594	0.0384247	0.180569	0.122545	0.699897	0.699897	0.839972	0.574385
MGYG000002717	0.141971	0	0.112546	0.164594	2.55341e-05	0.747205	0	0	0.0142667	0.699897	0	0.144265	0.699897	0.0380708	0.699897	0.0999489	0.115342	2.69002e-06	0.213954	0.699897	0.522565	0	0.907453	0.130807	0.164594	NA	0.409831	0.0489359	0.747205	0.699897	0.699897	0.164594	0.415999
Parabacteroides distasonis	0.447097	0.409831	0.821383	0.0148876	0.962771	0.00520901	0.409831	0.409831	0.0969743	0.0969743	0.409831	0.00287977	0.0969743	0.00564406	0.0969743	0.69395	0.950196	0.0507361	0.70913	0.0969743	0.652311	0.409831	0.745758	0.415999	0.0384247	0.409831	NA	0.883461	0.00520901	0.0969743	0.0969743	0.0234872	0.857752
Phocaeicola dorei	0.904373	0.0489359	0.00794804	0.821383	0.755859	0.00609966	0.0489359	0.0489359	0.401557	0.578962	0.0489359	0.997886	0.578962	0.0162003	0.578962	0.00229314	0.00909288	0.131102	0.0338857	0.578962	0.447097	0.0489359	0.022052	0.243002	0.180569	0.0489359	0.883461	NA	0.00609966	0.578962	0.578962	0.448221	0.0295926
Prevotella lascolaii	0.0987065	0.747205	0.0157016	0.206177	0.213954	0	0.747205	0.747205	0.243002	0.107236	0.747205	0.0969743	0.107236	0.699897	0.107236	0.0164205	0.0316939	0.734523	0.0108942	0.107236	0.187343	0.747205	0.0175191	0.00392127	0.122545	0.747205	0.00520901	0.00609966	NA	0.107236	0.107236	0.0175191	0.00520901
Providencia rettgeri	0.000962241	0.699897	0.000175567	2.29565e-08	0.447097	0.107236	0.699897	0.699897	2.87835e-06	0	0.699897	4.77975e-06	0	0.00181155	0	0.000272813	0.000151061	0.280731	2.87835e-06	0	0.121734	0.699897	0.00391941	0.00909288	0.699897	0.699897	0.0969743	0.578962	0.107236	NA	0	0.623627	0.130807
Robinsoniella sp900539655	0.000962241	0.699897	0.000175567	2.29565e-08	0.447097	0.107236	0.699897	0.699897	2.87835e-06	0	0.699897	4.77975e-06	0	0.00181155	0	0.000272813	0.000151061	0.280731	2.87835e-06	0	0.121734	0.699897	0.00391941	0.00909288	0.699897	0.699897	0.0969743	0.578962	0.107236	0	NA	0.623627	0.130807
UMGS1663 sp900753245	0.0276691	0.164594	0.905151	0.705753	0.409831	0.0175191	0.164594	0.164594	0.821383	0.623627	0.164594	0.0847156	0.623627	0.0134727	0.623627	0.821383	0.753289	0.0865955	0.880835	0.623627	0.669228	0.164594	0.986009	0.0999489	0.839972	0.164594	0.0234872	0.448221	0.0175191	0.623627	0.623627	NA	0.786288
UMGS75 sp900538885	0.411259	0.415999	0.000100311	0.951218	0.00184558	0.00520901	0.415999	0.415999	0.974783	0.130807	0.415999	0.650379	0.130807	0.974783	0.130807	0.00118409	0.000347495	0.824121	0.00046753	0.130807	4.77975e-06	0.415999	1.38947e-09	9.2928e-08	0.574385	0.415999	0.857752	0.0295926	0.00520901	0.130807	0.130807	0.786288	NA
q-values+42:77
	Atopobium minutum	Bacteroides acidifaciens	Bacteroides cellulosilyticus	Bacteroides fragilis	Bacteroides ovatus	Bacteroides salyersiae	Bacteroides sp900765785	Bacteroides sp902362375	Bacteroides thetaiotaomicron	Bacteroides uniformis	Bacteroides xylanisolvens	CAG-269 sp900556945	Citrobacter_B koseri	Eggerthella lenta	Escherichia albertii	Escherichia coli_D	Escherichia fergusonii	Eubacterium callanderi	F0422 sp003999875	Finegoldia magna_H	Gordonibacter pamelaeae	HGM11788 sp900760465	Methanobrevibacter smithii	Cand. M. intestini	MGYG000001195	MGYG000002717	Parabacteroides distasonis	Phocaeicola dorei	Prevotella lascolaii	Providencia rettgeri	Robinsoniella sp900539655	UMGS1663 sp900753245	UMGS75 sp900538885
Atopobium minutum	1	-0.0973729	0.170959	0.357778	-0.142222	0.730297	-0.0973729	-0.0973729	0.112514	0.632924	-0.0973729	0.162893	0.632924	0.213272	0.632924	0.0647952	0.112514	-0.142222	0.270021	0.632924	-0.0973729	-0.0973729	-0.189185	-0.109932	-0.0973729	-0.0973729	0.393781	-0.0973729	0.730297	0.632924	0.632924	0.330026	0.142478
Bacteroides acidifaciens	-0.0973729	1	-0.170251	-0.0973729	0.730297	-0.0666667	1	1	-0.147167	-0.0666667	1	-0.147167	-0.0666667	0.331126	-0.0666667	-0.216025	-0.147167	0.632924	-0.123247	-0.0666667	-0.0666667	1	-0.196039	0.196039	-0.0666667	1	-0.123247	-0.0666667	-0.0666667	-0.0666667	-0.0666667	-0.123247	-0.193084
Bacteroides cellulosilyticus	0.170959	-0.170251	1	0.170959	0.124334	-0.170251	-0.170251	-0.170251	0.1104	0.442653	-0.170251	-0.0587236	0.442653	-0.0164426	0.442653	0.531975	0.627168	-0.248668	0.828828	0.442653	0.510754	-0.170251	-0.411239	0.482759	0.306452	-0.170251	0.272779	-0.170251	-0.170251	0.442653	0.442653	-0.0944235	-0.493093
Bacteroides fragilis	0.357778	-0.0973729	0.170959	1	-0.142222	-0.0973729	-0.0973729	-0.0973729	0.654931	0.632924	-0.0973729	0.70531	0.632924	0.213272	0.632924	0.0647952	0.112514	-0.142222	0.270021	0.632924	-0.0973729	-0.0973729	-0.145723	-0.153393	-0.0973729	-0.0973729	-0.180014	-0.0973729	-0.0973729	0.632924	0.632924	-0.180014	0.192418
Bacteroides ovatus	-0.142222	0.730297	0.124334	-0.142222	1	-0.0973729	0.730297	0.730297	-0.214952	-0.0973729	0.730297	-0.214952	-0.0973729	0.156176	-0.0973729	0.0225374	0.162893	0.424444	0.213767	-0.0973729	-0.0973729	0.730297	-0.247985	0.36303	-0.0973729	0.730297	0.213767	-0.0973729	-0.0973729	-0.0973729	-0.0973729	-0.180014	-0.282018
Bacteroides salyersiae	0.730297	-0.0666667	-0.170251	-0.0973729	-0.0973729	1	-0.0666667	-0.0666667	-0.147167	-0.0666667	-0.0666667	-0.147167	-0.0666667	-0.147167	-0.0666667	-0.216025	-0.147167	-0.0973729	-0.123247	-0.0666667	-0.0666667	-0.0666667	0.0280056	-0.364073	-0.0666667	-0.0666667	0.616236	-0.0666667	1	-0.0666667	-0.0666667	0.534071	0.353988
Bacteroides sp900765785	-0.0973729	1	-0.170251	-0.0973729	0.730297	-0.0666667	1	1	-0.147167	-0.0666667	1	-0.147167	-0.0666667	0.331126	-0.0666667	-0.216025	-0.147167	0.632924	-0.123247	-0.0666667	-0.0666667	1	-0.196039	0.196039	-0.0666667	1	-0.123247	-0.0666667	-0.0666667	-0.0666667	-0.0666667	-0.123247	-0.193084
Bacteroides sp902362375	-0.0973729	1	-0.170251	-0.0973729	0.730297	-0.0666667	1	1	-0.147167	-0.0666667	1	-0.147167	-0.0666667	0.331126	-0.0666667	-0.216025	-0.147167	0.632924	-0.123247	-0.0666667	-0.0666667	1	-0.196039	0.196039	-0.0666667	1	-0.123247	-0.0666667	-0.0666667	-0.0666667	-0.0666667	-0.123247	-0.193084
Bacteroides thetaiotaomicron	0.112514	-0.147167	0.1104	0.654931	-0.214952	-0.147167	-0.147167	-0.147167	1	0.331126	-0.147167	0.380711	0.331126	-0.0444162	0.331126	-0.0681252	-0.110406	-0.214952	0.0226724	0.331126	-0.147167	-0.147167	-0.123645	-0.08887	-0.147167	-0.147167	-0.272069	-0.147167	-0.147167	0.331126	0.331126	0.0255065	-0.0255297
Bacteroides uniformis	0.632924	-0.0666667	0.442653	0.632924	-0.0973729	-0.0666667	-0.0666667	-0.0666667	0.331126	1	-0.0666667	0.40471	1	0.478294	1	0.339467	0.331126	-0.0973729	0.534071	1	-0.0666667	-0.0666667	-0.308062	0.25205	-0.0666667	-0.0666667	-0.123247	-0.0666667	-0.0666667	1	1	-0.123247	-0.193084
Bacteroides xylanisolvens	-0.0973729	1	-0.170251	-0.0973729	0.730297	-0.0666667	1	1	-0.147167	-0.0666667	1	-0.147167	-0.0666667	0.331126	-0.0666667	-0.216025	-0.147167	0.632924	-0.123247	-0.0666667	-0.0666667	1	-0.196039	0.196039	-0.0666667	1	-0.123247	-0.0666667	-0.0666667	-0.0666667	-0.0666667	-0.123247	-0.193084
CAG-269 sp900556945	0.162893	-0.147167	-0.0587236	0.70531	-0.214952	-0.147167	-0.147167	-0.147167	0.380711	0.40471	-0.147167	1	0.40471	0.408629	0.40471	0.00425783	-0.0774112	0.156176	0.0680173	0.40471	-0.147167	-0.147167	-0.00193196	-0.0656865	-0.147167	-0.147167	-0.272069	-0.147167	-0.147167	0.40471	0.40471	-0.272069	0.378506
Citrobacter_B koseri	0.632924	-0.0666667	0.442653	0.632924	-0.0973729	-0.0666667	-0.0666667	-0.0666667	0.331126	1	-0.0666667	0.40471	1	0.478294	1	0.339467	0.331126	-0.0973729	0.534071	1	-0.0666667	-0.0666667	-0.308062	0.25205	-0.0666667	-0.0666667	-0.123247	-0.0666667	-0.0666667	1	1	-0.123247	-0.193084
Eggerthella lenta	0.213272	0.331126	-0.0164426	0.213272	0.156176	-0.147167	0.331126	0.331126	-0.0444162	0.478294	0.331126	0.408629	0.478294	1	0.478294	-0.151153	-0.0444162	0.112514	0.113362	0.478294	-0.147167	0.331126	0.0482989	0.181604	-0.147167	0.331126	-0.272069	0.40471	-0.147167	0.478294	0.478294	-0.272069	0.197578
Escherichia albertii	0.632924	-0.0666667	0.442653	0.632924	-0.0973729	-0.0666667	-0.0666667	-0.0666667	0.331126	1	-0.0666667	0.40471	1	0.478294	1	0.339467	0.331126	-0.0973729	0.534071	1	-0.0666667	-0.0666667	-0.308062	0.25205	-0.0666667	-0.0666667	-0.123247	-0.0666667	-0.0666667	1	1	-0.123247	-0.193084
Escherichia coli_D	0.0647952	-0.216025	0.531975	0.0647952	0.0225374	-0.216025	-0.216025	-0.216025	-0.0681252	0.339467	-0.216025	0.00425783	0.339467	-0.151153	0.339467	1	0.830276	0.0197203	0.637085	0.339467	0.401189	-0.216025	-0.492635	0.217148	-0.216025	-0.216025	-0.133122	-0.216025	-0.216025	0.339467	0.339467	0.237718	-0.314694
Escherichia fergusonii	0.112514	-0.147167	0.627168	0.112514	0.162893	-0.147167	-0.147167	-0.147167	-0.110406	0.331126	-0.147167	-0.0774112	0.331126	-0.0444162	0.331126	0.830276	1	-0.214952	0.804872	0.331126	0.551877	-0.147167	-0.425031	0.179672	-0.147167	-0.147167	0.0255065	-0.147167	-0.147167	0.331126	0.331126	0.161541	-0.426235
Eubacterium callanderi	-0.142222	0.632924	-0.248668	-0.142222	0.424444	-0.0973729	0.632924	0.632924	-0.214952	-0.0973729	0.632924	0.156176	-0.0973729	0.112514	-0.0973729	0.0197203	-0.214952	1	-0.180014	-0.0973729	-0.0973729	0.632924	-0.15595	0.242872	-0.0973729	0.632924	-0.180014	-0.0973729	-0.0973729	-0.0973729	-0.0973729	-0.180014	-0.00734421
F0422 sp003999875	0.270021	-0.123247	0.828828	0.270021	0.213767	-0.123247	-0.123247	-0.123247	0.0226724	0.534071	-0.123247	0.0680173	0.534071	0.113362	0.534071	0.637085	0.804872	-0.180014	1	0.534071	0.616236	-0.123247	-0.440081	0.379677	-0.123247	-0.123247	0.0822785	-0.123247	-0.123247	0.534071	0.534071	-0.227848	-0.356957
Finegoldia magna_H	0.632924	-0.0666667	0.442653	0.632924	-0.0973729	-0.0666667	-0.0666667	-0.0666667	0.331126	1	-0.0666667	0.40471	1	0.478294	1	0.339467	0.331126	-0.0973729	0.534071	1	-0.0666667	-0.0666667	-0.308062	0.25205	-0.0666667	-0.0666667	-0.123247	-0.0666667	-0.0666667	1	1	-0.123247	-0.193084
Gordonibacter pamelaeae	-0.0973729	-0.0666667	0.510754	-0.0973729	-0.0973729	-0.0666667	-0.0666667	-0.0666667	-0.147167	-0.0666667	-0.0666667	-0.147167	-0.0666667	-0.147167	-0.0666667	0.401189	0.551877	-0.0973729	0.616236	-0.0666667	1	-0.0666667	-0.25205	0.0840168	-0.0666667	-0.0666667	-0.123247	-0.0666667	-0.0666667	-0.0666667	-0.0666667	-0.123247	-0.193084
HGM11788 sp900760465	-0.0973729	1	-0.170251	-0.0973729	0.730297	-0.0666667	1	1	-0.147167	-0.0666667	1	-0.147167	-0.0666667	0.331126	-0.0666667	-0.216025	-0.147167	0.632924	-0.123247	-0.0666667	-0.0666667	1	-0.196039	0.196039	-0.0666667	1	-0.123247	-0.0666667	-0.0666667	-0.0666667	-0.0666667	-0.123247	-0.193084
Methanobrevibacter smithii	-0.189185	-0.196039	-0.411239	-0.145723	-0.247985	0.0280056	-0.196039	-0.196039	-0.123645	-0.308062	-0.196039	-0.00193196	-0.308062	0.0482989	-0.308062	-0.492635	-0.425031	-0.15595	-0.440081	-0.308062	-0.25205	-0.196039	1	-0.655882	0.308062	-0.196039	0.13375	0.364073	0.0280056	-0.308062	-0.308062	-0.237298	0.424146
Cand. M. intestini	-0.109932	0.196039	0.482759	-0.153393	0.36303	-0.364073	0.196039	0.196039	-0.08887	0.25205	0.196039	-0.0656865	0.25205	0.181604	0.25205	0.217148	0.179672	0.242872	0.379677	0.25205	0.0840168	0.196039	-0.655882	1	-0.0280056	0.196039	-0.103548	-0.140028	-0.364073	0.25205	0.25205	-0.202782	-0.598198
MGYG000001195	-0.0973729	-0.0666667	0.306452	-0.0973729	-0.0973729	-0.0666667	-0.0666667	-0.0666667	-0.147167	-0.0666667	-0.0666667	-0.147167	-0.0666667	-0.147167	-0.0666667	-0.216025	-0.147167	-0.0973729	-0.123247	-0.0666667	-0.0666667	-0.0666667	0.308062	-0.0280056	1	-0.0666667	0.534071	-0.0666667	-0.0666667	-0.0666667	-0.0666667	-0.123247	-0.193084
MGYG000002717	-0.0973729	1	-0.170251	-0.0973729	0.730297	-0.0666667	1	1	-0.147167	-0.0666667	1	-0.147167	-0.0666667	0.331126	-0.0666667	-0.216025	-0.147167	0.632924	-0.123247	-0.0666667	-0.0666667	1	-0.196039	0.196039	-0.0666667	1	-0.123247	-0.0666667	-0.0666667	-0.0666667	-0.0666667	-0.123247	-0.193084
Parabacteroides distasonis	0.393781	-0.123247	0.272779	-0.180014	0.213767	0.616236	-0.123247	-0.123247	-0.272069	-0.123247	-0.123247	-0.272069	-0.123247	-0.272069	-0.123247	-0.133122	0.0255065	-0.180014	0.0822785	-0.123247	-0.123247	-0.123247	0.13375	-0.103548	0.534071	-0.123247	1	-0.123247	0.616236	-0.123247	-0.123247	0.227848	0.0223098
Phocaeicola dorei	-0.0973729	-0.0666667	-0.170251	-0.0973729	-0.0973729	-0.0666667	-0.0666667	-0.0666667	-0.147167	-0.0666667	-0.0666667	-0.147167	-0.0666667	0.40471	-0.0666667	-0.216025	-0.147167	-0.0973729	-0.123247	-0.0666667	-0.0666667	-0.0666667	0.364073	-0.140028	-0.0666667	-0.0666667	-0.123247	1	-0.0666667	-0.0666667	-0.0666667	-0.123247	0.482711
Prevotella lascolaii	0.730297	-0.0666667	-0.170251	-0.0973729	-0.0973729	1	-0.0666667	-0.0666667	-0.147167	-0.0666667	-0.0666667	-0.147167	-0.0666667	-0.147167	-0.0666667	-0.216025	-0.147167	-0.0973729	-0.123247	-0.0666667	-0.0666667	-0.0666667	0.0280056	-0.364073	-0.0666667	-0.0666667	0.616236	-0.0666667	1	-0.0666667	-0.0666667	0.534071	0.353988
Providencia rettgeri	0.632924	-0.0666667	0.442653	0.632924	-0.0973729	-0.0666667	-0.0666667	-0.0666667	0.331126	1	-0.0666667	0.40471	1	0.478294	1	0.339467	0.331126	-0.0973729	0.534071	1	-0.0666667	-0.0666667	-0.308062	0.25205	-0.0666667	-0.0666667	-0.123247	-0.0666667	-0.0666667	1	1	-0.123247	-0.193084
Robinsoniella sp900539655	0.632924	-0.0666667	0.442653	0.632924	-0.0973729	-0.0666667	-0.0666667	-0.0666667	0.331126	1	-0.0666667	0.40471	1	0.478294	1	0.339467	0.331126	-0.0973729	0.534071	1	-0.0666667	-0.0666667	-0.308062	0.25205	-0.0666667	-0.0666667	-0.123247	-0.0666667	-0.0666667	1	1	-0.123247	-0.193084
UMGS1663 sp900753245	0.330026	-0.123247	-0.0944235	-0.180014	-0.180014	0.534071	-0.123247	-0.123247	0.0255065	-0.123247	-0.123247	-0.272069	-0.123247	-0.272069	-0.123247	0.237718	0.161541	-0.180014	-0.227848	-0.123247	-0.123247	-0.123247	-0.237298	-0.202782	-0.123247	-0.123247	0.227848	-0.123247	0.534071	-0.123247	-0.123247	1	-0.0198309
UMGS75 sp900538885	0.142478	-0.193084	-0.493093	0.192418	-0.282018	0.353988	-0.193084	-0.193084	-0.0255297	-0.193084	-0.193084	0.378506	-0.193084	0.197578	-0.193084	-0.314694	-0.426235	-0.00734421	-0.356957	-0.193084	-0.193084	-0.193084	0.424146	-0.598198	-0.193084	-0.193084	0.0223098	0.482711	0.353988	-0.193084	-0.193084	-0.0198309	1
