# Supplementary material for: Targeted isolation of Methanobrevibacter strains from fecal samples expands the cultivated human archaeome
Source: Nat Commun. 2024 Aug 31;15:7593. doi: 10.1038/s41467-024-52037-7 (PMC11366006; doi:10.1038/s41467-024-52037-7)
Supplement: Supplementary file 8 — Supplementary Dataset 5 [file 41467_2024_52037_MOESM8_ESM.xlsx]

## Sheet: Supplementary Data S5
Supplementary Data S5: Recovered genomes, their classification according to GTDB, completeness and contamination.
The classification Methanobrevibacter_A smithii_A refers to Cand. M. intestini.
Genome	Classification	Completeness_General	Contamination	Coding_Density	Contig_N50	Average_Gene_Length	Genome_Size	GC_Content	Total_Coding_Sequences
P15_MpT1_BT	d__Archaea;p__Methanobacteriota;c__Methanobacteria;o__Methanobacteriales;f__Methanobacteriaceae;g__Methanobrevibacter_A;s__Methanobrevibacter_A smithii	95.26	15.31	0.865	85571	247.06387	3147256	0.45	3695
P15_MS_BT	d__Archaea;p__Methanobacteriota;c__Methanobacteria;o__Methanobacteriales;f__Methanobacteriaceae;g__Methanobrevibacter_A;s__Methanobrevibacter_A smithii	92.79	4.79	0.882	1870817	275.396796	2040764	0.32	2185
P20_MS_BT	d__Archaea;p__Methanobacteriota;c__Methanobacteria;o__Methanobacteriales;f__Methanobacteriaceae;g__Methanobrevibacter_A;s__Methanobrevibacter_A smithii	92.28	0.33	0.882	1802126	287.114971	1991374	0.32	2044
P31_MS_BT	d__Archaea;p__Methanobacteriota;c__Methanobacteria;o__Methanobacteriales;f__Methanobacteriaceae;g__Methanobrevibacter_A;s__Methanobrevibacter_A smithii	97.85	0.57	0.896	1523163	297.595457	1839168	0.31	1849
P32_MS_BT	d__Archaea;p__Methanobacteriota;c__Methanobacteria;o__Methanobacteriales;f__Methanobacteriaceae;g__Methanobrevibacter_A;s__Methanobrevibacter_A smithii	97.81	0.24	0.886	587618	300.145121	2047584	0.32	2019
P32_MS_BT_DS	d__Archaea;p__Methanobacteriota;c__Methanobacteria;o__Methanobacteriales;f__Methanobacteriaceae;g__Methanobrevibacter_A;s__Methanobrevibacter_A smithii	97.8	1.03	0.0.893	1862516	299.106	1862516	0.31	1857
P45_MS_BT	d__Archaea;p__Methanobacteriota;c__Methanobacteria;o__Methanobacteriales;f__Methanobacteriaceae;g__Methanobrevibacter_A;s__Methanobrevibacter_A smithii_A	97.25	4.34	0.881	1191016	288.633476	2067117	0.31	2109
P46_MpT1_BT	d__Archaea;p__Methanobacteriota;c__Methanobacteria;o__Methanobacteriales;f__Methanobacteriaceae;g__Methanobrevibacter_A;s__Methanobrevibacter_A smithii_A	92.48	7.84	0.872	332276	269.727135	2436010	0.32	2635
P48_MpT1_BT	d__Archaea;p__Methanobacteriota;c__Methanobacteria;o__Methanobacteriales;f__Methanobacteriaceae;g__Methanobrevibacter_A;s__Methanobrevibacter_A smithii	95.15	0.12	0.884	1817258	284.057477	1973989	0.34	2053
P51_MS_BT	d__Archaea;p__Methanobacteriota;c__Methanobacteria;o__Methanobacteriales;f__Methanobacteriaceae;g__Methanobrevibacter_A;s__Methanobrevibacter_A smithii_A	61.26	7.44	0.842	64731	224.501464	2986639	0.42	3757
P61_MpT1	d__Archaea;p__Methanobacteriota;c__Methanobacteria;o__Methanobacteriales;f__Methanobacteriaceae;g__Methanobrevibacter_A;s__Methanobrevibacter_A smithii	96.32	4.35	0.871	341931	262.490265	2821054	0.36	3133
P66_MS_BT	d__Archaea;p__Methanobacteriota;c__Methanobacteria;o__Methanobacteriales;f__Methanobacteriaceae;g__Methanobrevibacter_A;s__Methanobrevibacter_A smithii_A	96.55	35.6	0.879	241467	273.298372	2971054	0.31	3194
P82_MpT1	d__Archaea;p__Methanobacteriota;c__Methanobacteria;o__Methanobacteriales;f__Methanobacteriaceae;g__Methanobrevibacter_A;s__Methanobrevibacter_A smithii_A	66.84	4.79	0.854	85208	239.229814	2692962	0.42	3220
P86_MS	d__Archaea;p__Methanobacteriota;c__Methanobacteria;o__Methanobacteriales;f__Methanobacteriaceae;g__Methanobrevibacter_A;s__Methanobrevibacter_A smithii	95.1	0.23	0.889	1301241	293.62099	1817283	0.31	1839
P86_MS_BT	d__Archaea;p__Methanobacteriota;c__Methanobacteria;o__Methanobacteriales;f__Methanobacteriaceae;g__Methanobrevibacter_A;s__Methanobrevibacter_A smithii_A	97.18	2.59	0.896	1214561	312.911883	2076911	0.31	1986
P86_MS_BT_DS	d__Archaea;p__Methanobacteriota;c__Methanobacteria;o__Methanobacteriales;f__Methanobacteriaceae;g__Methanobrevibacter_A;s__Methanobrevibacter_A smithii_A	100	0.72	0.0.897	1372777	309.837	2029211	0.3	1961
P86_MS_DS	d__Archaea;p__Methanobacteriota;c__Methanobacteria;o__Methanobacteriales;f__Methanobacteriaceae;g__Methanobrevibacter_A;s__Methanobrevibacter_A smithii	99.26	0.85	0.9	1651367	307.822	1817523	0.31	1774
P88_MS	d__Archaea;p__Methanobacteriota;c__Methanobacteria;o__Methanobacteriales;f__Methanobacteriaceae;g__Methanobrevibacter_A;s__Methanobrevibacter_A smithii	91.25	5.93	0.887	1239495	271.730137	2007034	0.33	2190
P89_MS	d__Archaea;p__Methanobacteriota;c__Methanobacteria;o__Methanobacteriales;f__Methanobacteriaceae;g__Methanobrevibacter_A;s__Methanobrevibacter_A smithii_A	94.89	0.92	0.896	582183	307.249491	2017222	0.3	1964
