# Supplementary material for: Targeted isolation of Methanobrevibacter strains from fecal samples expands the cultivated human archaeome
Source: Nat Commun. 2024 Aug 31;15:7593. doi: 10.1038/s41467-024-52037-7 (PMC11366006; doi:10.1038/s41467-024-52037-7)
Supplement: Supplementary file 9 — Supplementary Dataset 6 [file 41467_2024_52037_MOESM9_ESM.xlsx]

## Sheet: Supplementary Data S6
Supplementary Data S6: List of Methanobrevibacter genomes
Name	Type	Taxonomic species	Reference	Reference_2
GUT_GENOME066320	MAG	Methanobrevibacter intestini	Chibani et al. 2022
GUT_GENOME067559	MAG	Methanobrevibacter intestini	Chibani et al. 2022
GUT_GENOME092268	MAG	Methanobrevibacter intestini	Chibani et al. 2022
GUT_GENOME092376	MAG	Methanobrevibacter intestini	Chibani et al. 2022
GUT_GENOME094058	MAG	Methanobrevibacter intestini	Chibani et al. 2022
GUT_GENOME103665	MAG	Methanobrevibacter intestini	Chibani et al. 2022
GUT_GENOME104028	MAG	Methanobrevibacter intestini	Chibani et al. 2022
GUT_GENOME104378	MAG	Methanobrevibacter intestini	Chibani et al. 2022
GUT_GENOME109037	MAG	Methanobrevibacter intestini	Chibani et al. 2022
GUT_GENOME143185	Culture (WWM 1085)	Methanobrevibacter intestini	Chibani et al. 2022	Jennings et al., 2017
GUT_GENOME186606	MAG	Methanobrevibacter intestini	Chibani et al. 2022
GUT_GENOME239080	MAG	Methanobrevibacter intestini	Chibani et al. 2022
GUT_GENOME251364	MAG	Methanobrevibacter intestini	Chibani et al. 2022
GUT_GENOME258505	MAG	Methanobrevibacter intestini	Chibani et al. 2022
GUT_GENOME272533	MAG	Methanobrevibacter intestini	Chibani et al. 2022
GUT_GENOME284192	MAG	Methanobrevibacter intestini	Chibani et al. 2022
GUT_GENOME285252	MAG	Methanobrevibacter intestini	Chibani et al. 2022
P45_consensus	Culture	Methanobrevibacter intestini	This study
P46_consensus	Culture	Methanobrevibacter intestini	This study
P51_consensus	Culture	Methanobrevibacter intestini	This study
P66_consensus	Culture	Methanobrevibacter intestini	This study
P82_consensus	Culture	Methanobrevibacter intestini	This study
P86_BT_consensus	Culture	Methanobrevibacter intestini	This study
P89_consensus	Culture	Methanobrevibacter intestini	This study
VRP86_MS_Bt_consensus	Culture	Methanobrevibacter intestini	This study
GUT_GENOME011239	MAG	Methanobrevibacter smithii	Chibani et al. 2022
GUT_GENOME011714	MAG	Methanobrevibacter smithii	Chibani et al. 2022
GUT_GENOME012603	MAG	Methanobrevibacter smithii	Chibani et al. 2022
GUT_GENOME018608	MAG	Methanobrevibacter smithii	Chibani et al. 2022
GUT_GENOME018729	MAG	Methanobrevibacter smithii	Chibani et al. 2022
GUT_GENOME091220	MAG	Methanobrevibacter smithii	Chibani et al. 2022
GUT_GENOME093513	MAG	Methanobrevibacter smithii	Chibani et al. 2022
GUT_GENOME120881	MAG	Methanobrevibacter smithii	Chibani et al. 2022
GUT_GENOME130816	MAG	Methanobrevibacter smithii	Chibani et al. 2022
GUT_GENOME132205	Culture (DSM2374)	Methanobrevibacter smithii	Chibani et al. 2022	Miller et al., 1982
GUT_GENOME137479	MAG	Methanobrevibacter smithii	Chibani et al. 2022
GUT_GENOME163069	MAG	Methanobrevibacter smithii	Chibani et al. 2022
GUT_GENOME235276	MAG	Methanobrevibacter smithii	Chibani et al. 2022
GUT_GENOME268176	MAG	Methanobrevibacter smithii	Chibani et al. 2022
GUT_GENOME270563	MAG	Methanobrevibacter smithii	Chibani et al. 2022
GUT_GENOME283326	MAG	Methanobrevibacter smithii	Chibani et al. 2022
P15MS_consensus	Culture	Methanobrevibacter smithii	This study
P20_consensus	Culture	Methanobrevibacter smithii	This study
P31_consensus	Culture	Methanobrevibacter smithii	This study
P32_consensus	Culture	Methanobrevibacter smithii	This study
P48_consensus	Culture	Methanobrevibacter smithii	This study
P61_consensus	Culture	Methanobrevibacter smithii	This study
P86_sans_C_consensus	Culture	Methanobrevibacter smithii	This study
P88_consensus	Culture	Methanobrevibacter smithii	This study
VRP32_MS_Bt_consensus	Culture	Methanobrevibacter smithii	This study
VRP86_MS_sans_C_consensus	Culture	Methanobrevibacter smithii	This study
Chibani, C.M., Mahnert, A., Borrel, G., Almeida, A., Werner, A., Brugère, J.F., Gribaldo, S., Finn, R.D., Schmitz, R.A. and Moissl-Eichinger, C., 2022. A catalogue of 1,167 genomes from the human gut archaeome. Nature Microbiology, 7(1), pp.48-61.
Jennings ME, Chia N, Boardman LA, Metcalf WW. 2017. Draft Genome Sequence of Methanobrevibacter smithii Isolate WWM1085, Obtained from a Human Stool Sample. Genome Announc 5:10.1128/genomea.01055-17.
Miller T.L., Wolin M.J., Conway de Macario E. and Macario A.J.L. (1982) Isolation of Methanobrevibacter smithii from human feces. Appl.Environ.Microbiol. 43: 227-232. http://www.ncbi.nlm.nih.gov/pubmed/6798932
