# Supplementary material for: Targeted isolation of Methanobrevibacter strains from fecal samples expands the cultivated human archaeome
Source: Nat Commun. 2024 Aug 31;15:7593. doi: 10.1038/s41467-024-52037-7 (PMC11366006; doi:10.1038/s41467-024-52037-7)
Supplement: Supplementary file 10 — Supplementary Dataset 7 [file 41467_2024_52037_MOESM10_ESM.xlsx]

## Sheet: Supplementary Data S7
Supplementary Data S7: ANI Matrix
	M.smithii (DSM2374)	M. intestini (WWM1085)	P15MS_consensus	P15_MpT1_consensus	P20_consensus	P31_consensus	P32_consensus	P45_consensus	P46_consensus	P51_consensus	P48_consensus	P61_consensus	P66_consensus	P82MpT1_sans_C_consensus	P82_consensus	P86_BT_consensus	P86_sans_C_consensus	P88_consensus	P89_consensus	VRP32_MS_Bt_consensus	VRP86_MS_Bt_consensus	VRP86_MS_sans_C_consensus
GUT_GENOME011239	0.0168262	0.0779357	0.0125482	0.0134594	0.0124685	0.0155633	0.0140911	0.0743098	0.074837	0.076422	0.0129666	0.0144025	0.034608	0.0787037	0.0788576	0.0784288	0.0151231	0.0141659	0.0786322	0.0141619	0.077676	0.0149787
GUT_GENOME011714	0.0200669	0.0786618	0.0152381	0.0161918	0.0154213	0.019019	0.0164295	0.0749929	0.0754082	0.075932	0.0160919	0.0177532	0.0373758	0.0789009	0.0795183	0.0779338	0.0182848	0.0175581	0.0785494	0.0167757	0.0779023	0.0188183
GUT_GENOME012603	0.0197125	0.0783365	0.0148829	0.0160811	0.0149284	0.0180469	0.0164725	0.0738469	0.074723	0.0753548	0.0153284	0.0177697	0.0360323	0.0783708	0.0783528	0.0773348	0.0173098	0.0167369	0.0783389	0.0171874	0.0780451	0.0181891
GUT_GENOME014311	0.214311	0.218344	0.21626	0.221054	0.218649	0.214985	0.216992	0.217339	0.218042	0.219647	0.216521	0.215779	0.220719	0.216275	0.217308	0.21561	0.217336	0.216545	0.216345	0.214423	0.215856	0.216625
GUT_GENOME018608	0.0167567	0.0772433	0.0158832	0.0169721	0.0153233	0.0172519	0.0131052	0.0737915	0.0746981	0.0762908	0.0152379	0.0131212	0.0367025	0.0770992	0.0784492	0.0766409	0.0174866	0.0132605	0.0760628	0.0122052	0.0761798	0.0177017
GUT_GENOME018729	0.020509	0.0772126	0.0159792	0.0170466	0.0158083	0.018946	0.0181765	0.0741425	0.0753048	0.074995	0.016063	0.0182469	0.0367326	0.0764691	0.0781188	0.076677	0.0184515	0.0178961	0.0774135	0.0180693	0.0769337	0.0183839
GUT_GENOME029117	0.212928	0.213451	0.214468	0.216268	0.212305	0.213277	0.212167	0.213594	0.215771	0.214655	0.212341	0.215026	0.215744	0.212539	0.210993	0.212336	0.211008	0.213121	0.212406	0.211963	0.213371	0.213913
GUT_GENOME066320	0.0651692	0.0128708	0.0726683	0.0745076	0.0723243	0.0670464	0.0721013	0.0128149	0.0131335	0.0159595	0.0734382	0.0745306	0.0200203	0.0149075	0.0150374	0.0137851	0.0692354	0.0732468	0.0137815	0.072651	0.0134582	0.0674177
GUT_GENOME067559	0.0664017	0.0115731	0.0730286	0.0742293	0.072235	0.0679545	0.0713603	0.0146801	0.0150959	0.0165118	0.0733982	0.0736749	0.0183383	0.0112772	0.0134866	0.0116091	0.0690208	0.0732589	0.0114168	0.071456	0.0109899	0.0684797
GUT_GENOME091220	0.0121271	0.074692	0.00940569	0.0111745	0.00860373	0.00845548	0.0139516	0.0701646	0.0707394	0.070211	0.0097011	0.0143324	0.0298389	0.0733265	0.0735061	0.0717103	0.0105092	0.0152632	0.0720374	0.0147069	0.0711449	0.00795052
GUT_GENOME092268	0.0688707	0.00966827	0.0775107	0.0784238	0.0768163	0.07093	0.0770485	0.012297	0.0123982	0.0150206	0.0779316	0.0773136	0.0199156	0.0124311	0.0135903	0.0121033	0.0720097	0.0768097	0.0124637	0.07759	0.012443	0.0702795
GUT_GENOME092376	0.0680303	0.0118181	0.0750577	0.0769562	0.0749203	0.0709308	0.0742461	0.0130336	0.0131127	0.0158514	0.0758802	0.074827	0.0176918	0.0133481	0.0125152	0.0101963	0.0729477	0.0753209	0.0103138	0.074312	0.01035	0.0702106
GUT_GENOME093513	0.0140014	0.0790319	0.0106198	0.0116679	0.0108318	0.0138284	0.0121715	0.0747646	0.0750928	0.074445	0.0111619	0.0112494	0.0339322	0.0783371	0.076727	0.0783657	0.0126428	0.0113753	0.0786944	0.0112591	0.0781666	0.013269
GUT_GENOME094058	0.0681453	0.0111516	0.0754088	0.0765839	0.0746372	0.0698587	0.0754363	0.0135431	0.0133957	0.0158768	0.0755723	0.0755691	0.0190502	0.0127296	0.014349	0.0118618	0.0717356	0.0755329	0.0119718	0.07558	0.0120259	0.0692754
GUT_GENOME103665	0.0682861	0.0108005	0.0752361	0.0762914	0.074197	0.0712657	0.0740091	0.0119759	0.0123831	0.0158272	0.0758887	0.0747481	0.0185652	0.0106931	0.0124813	0.0102255	0.0715534	0.0747326	0.0104926	0.0740809	0.0105643	0.0705173
GUT_GENOME104028	0.0669891	0.0108409	0.0739983	0.0749752	0.0738716	0.0698107	0.0727415	0.0126399	0.012809	0.0152809	0.0743516	0.0739854	0.0181825	0.0123685	0.0153717	0.0110115	0.0712852	0.073976	0.0118	0.0729669	0.0114063	0.0692897
GUT_GENOME104378	0.0685249	0.0118455	0.074146	0.0747384	0.074338	0.0704574	0.0733471	0.0132227	0.0125929	0.0156512	0.0749456	0.0753039	0.0182906	0.0120716	0.0149923	0.0101992	0.0711087	0.0759991	0.0108168	0.0726785	0.011298	0.0705456
GUT_GENOME109037	0.0685526	0.0105638	0.0738575	0.0740268	0.07247	0.070242	0.0725029	0.0124306	0.0133	0.0172413	0.0737025	0.0742129	0.0175892	0.0113122	0.0129093	0.0104399	0.0709525	0.0739219	0.0104804	0.0724671	0.0101549	0.0699103
GUT_GENOME120881	0.0141528	0.0788559	0.0137107	0.0152002	0.0133874	0.0160165	0.0102824	0.0754509	0.0752941	0.0750232	0.0134126	0.00993929	0.0355668	0.0768321	0.0774628	0.0768362	0.0163227	0.0102254	0.0779554	0.0099626	0.0781914	0.0173018
GUT_GENOME130816	0.0138245	0.0705322	0.0171647	0.0186608	0.0161283	0.0143333	0.0174774	0.0666728	0.066654	0.067271	0.0176798	0.019019	0.0330723	0.0680707	0.0678635	0.0682554	0.0156427	0.0178392	0.0692895	0.0172613	0.0686237	0.0140764
GUT_GENOME132204	0.208459	0.206727	0.207728	0.209441	0.209044	0.208453	0.208879	0.207359	0.208734	0.208166	0.209511	0.206954	0.209641	0.207096	0.206397	0.2071	0.209048	0.210602	0.208933	0.208882	0.207469	0.20699
GUT_GENOME132205	0	0.0695556	0.016224	0.0179517	0.0158832	0.0134072	0.0140765	0.0670511	0.0673276	0.0663283	0.0168898	0.0145483	0.0326447	0.0687098	0.0691043	0.0701345	0.014048	0.0141131	0.069811	0.0148497	0.0699629	0.0130204
GUT_GENOME132206	0.249959	0.258389	0.248347	0.25032	0.251317	0.243293	0.247417	0.246455	0.254302	0.245029	0.248284	0.243305	0.258505	0.258504	0.9	0.245438	0.248656	0.252421	0.246178	0.239681	0.257359	0.24299
GUT_GENOME137479	0.0135081	0.0713542	0.0169029	0.0175682	0.0178498	0.0144518	0.0166965	0.0672121	0.0677042	0.0683276	0.0173787	0.0176887	0.0347698	0.071411	0.0700495	0.0714413	0.0159923	0.0176708	0.0720916	0.017996	0.071043	0.0142357
GUT_GENOME143185	0.0695556	0	0.077572	0.0795294	0.0781197	0.0722225	0.0759837	0.0109365	0.0114127	0.013303	0.0785485	0.0786325	0.0199532	0.0121104	0.01242	0.0115373	0.0748952	0.076875	0.0110957	0.077204	0.0115428	0.0730324
GUT_GENOME163069	0.0218436	0.0792976	0.0189107	0.0198734	0.0178112	0.0211487	0.0197873	0.0764643	0.077001	0.0772828	0.0188536	0.0203966	0.038653	0.079851	0.0802761	0.0780432	0.0205633	0.0195624	0.0782761	0.019773	0.0784629	0.0208287
GUT_GENOME186606	0.0692449	0.0113747	0.0740427	0.0760553	0.0752609	0.0721076	0.0740523	0.01289	0.0129565	0.0150868	0.0747924	0.0747981	0.0187659	0.011929	0.012272	0.0110318	0.0725407	0.0758429	0.0111009	0.0738578	0.0108717	0.0706739
GUT_GENOME235276	0.0180889	0.0781236	0.0131635	0.0144616	0.0129607	0.0164694	0.0145191	0.074704	0.0754152	0.0753423	0.0135551	0.0158431	0.0354898	0.0770822	0.0793007	0.0783077	0.0150782	0.0144984	0.0785715	0.0151771	0.0778282	0.015722
GUT_GENOME236870	0.217007	0.216569	0.215468	0.217815	0.215892	0.217253	0.215345	0.214653	0.216973	0.217797	0.216944	0.21558	0.218499	0.21682	0.216004	0.215972	0.214986	0.21607	0.217232	0.214753	0.214994	0.215623
GUT_GENOME239080	0.0701602	0.0109229	0.0785593	0.0787648	0.0775404	0.0727621	0.0758929	0.0130244	0.0132101	0.0148531	0.0771751	0.0772021	0.0198276	0.0116948	0.0128291	0.0106575	0.0737496	0.0782654	0.0110786	0.076603	0.0108148	0.0724724
GUT_GENOME251364	0.069584	0.0101215	0.0769032	0.0773882	0.076886	0.0729072	0.0765666	0.0125479	0.013151	0.0158573	0.0773094	0.0772968	0.0162947	0.011309	0.0119513	0.00833151	0.074074	0.0771052	0.00860634	0.0767265	0.00824493	0.0711982
GUT_GENOME258505	0.0663526	0.0125237	0.075569	0.0766443	0.0745586	0.0692433	0.0737958	0.0136363	0.0140904	0.0170307	0.0746038	0.075105	0.0202284	0.0132805	0.0147602	0.0133343	0.0710846	0.0757008	0.0134895	0.0737502	0.0132618	0.06857
GUT_GENOME263468	0.209511	0.207743	0.210073	0.21316	0.210425	0.209001	0.211842	0.207753	0.21069	0.209235	0.209743	0.210542	0.212177	0.209034	0.209944	0.208386	0.20953	0.210069	0.208918	0.21018	0.207797	0.211144
GUT_GENOME264147	0.213286	0.212844	0.213535	0.214984	0.214467	0.210997	0.21134	0.212328	0.216192	0.213149	0.214177	0.214435	0.215483	0.213567	0.212311	0.213736	0.213758	0.212957	0.212847	0.213605	0.212799	0.214147
GUT_GENOME268176	0.0179488	0.0774833	0.0124102	0.0133839	0.0119848	0.0153929	0.0148219	0.0752919	0.0750261	0.0754278	0.0125487	0.0156709	0.0361598	0.0770863	0.0758944	0.0773132	0.0146125	0.0157094	0.0782111	0.0144906	0.0772688	0.0153762
GUT_GENOME270563	0.0212747	0.0746866	0.0179732	0.0192173	0.0175002	0.0185583	0.0208618	0.0700172	0.0709814	0.0734686	0.0184025	0.0221171	0.0374747	0.0726341	0.073538	0.0725127	0.0174952	0.0219826	0.0728716	0.0210581	0.0727688	0.0183037
GUT_GENOME272533	0.0680542	0.011088	0.0745046	0.0747188	0.0738579	0.0698982	0.0731658	0.0127416	0.0130898	0.016045	0.0764327	0.0742961	0.0193414	0.0133576	0.0159607	0.0115118	0.0708117	0.0747224	0.0121665	0.0732498	0.0118999	0.0705999
GUT_GENOME273277	0.9	0.9	0.9	0.9	0.9	0.9	0.9	0.9	0.9	0.9	0.9	0.9	0.9	0.9	0.9	0.9	0.9	0.9	0.9	0.9	0.9	0.9
GUT_GENOME280023	0.9	0.9	0.9	0.9	0.9	0.9	0.9	0.9	0.9	0.9	0.9	0.9	0.9	0.9	0.9	0.9	0.9	0.9	0.9	0.9	0.9	0.9
GUT_GENOME283178	0.9	0.9	0.9	0.9	0.9	0.9	0.9	0.9	0.9	0.9	0.9	0.9	0.9	0.9	0.9	0.9	0.9	0.9	0.9	0.9	0.9	0.283869
GUT_GENOME283326	0.0166159	0.0785168	0.0153983	0.0165802	0.0144713	0.0176517	0.0122453	0.0757877	0.0759949	0.0756928	0.014925	0.0121299	0.0363307	0.075926	0.0770193	0.0764931	0.0174914	0.0132058	0.0771596	0.0118158	0.0764676	0.018977
GUT_GENOME284192	0.0660153	0.0147932	0.0713613	0.0722649	0.0704257	0.0676132	0.071516	0.016215	0.0157211	0.0179262	0.0714107	0.0707293	0.0202828	0.0158919	0.0183044	0.0140551	0.0698362	0.0711932	0.0137727	0.0712717	0.0140218	0.0680509
GUT_GENOME285252	0.0660745	0.0121643	0.0717472	0.0727529	0.0707021	0.06799	0.0700614	0.014058	0.0136074	0.0173025	0.0710291	0.0723632	0.0200136	0.0136628	0.0129031	0.0135341	0.0696807	0.0712283	0.0138727	0.0703199	0.0135887	0.0683252
GUT_GENOME287004	0.236959	0.242576	0.233268	0.239324	0.237501	0.232503	0.237822	0.243108	0.241032	0.238327	0.233079	0.237069	0.240281	0.243103	0.242206	0.242242	0.2363	0.237534	0.237644	0.233383	0.242937	0.230829
P15MS_consensus	0.016224	0.077572	0	0.00214723	0.00516604	0.00736108	0.0144312	0.0758691	0.0756478	0.07598	0.00548575	0.0145491	0.0291828	0.0779676	0.0789558	0.0777754	0.0078875	0.0135986	0.0778672	0.0139475	0.0774118	0.00791283
P15_MpT1_consensus	0.0179517	0.0795294	0.00214723	0	0.00638036	0.00922249	0.0154811	0.0761407	0.076998	0.0777524	0.00665764	0.0155891	0.0314186	0.0787936	0.0742685	0.078295	0.00940699	0.0150177	0.078672	0.0150278	0.0788253	0.00940379
P20_consensus	0.0158832	0.0781197	0.00516604	0.00638036	0	0.00759188	0.0136428	0.0742998	0.0744165	0.075068	0.00524594	0.0133977	0.0297814	0.0784761	0.0778614	0.0763044	0.00753088	0.0135433	0.0760937	0.0131859	0.0760224	0.008149
P31_consensus	0.0134072	0.0722225	0.00736108	0.00922249	0.00759188	0	0.017489	0.0691224	0.0707001	0.0709022	0.00871386	0.017796	0.0308996	0.0727292	0.0724052	0.073292	0.00646586	0.0155016	0.0738796	0.0170231	0.0723083	0.000384223
P32_consensus	0.0140765	0.0759837	0.0144312	0.0154811	0.0136428	0.017489	0	0.0733771	0.0742757	0.0737786	0.0138738	0.0090098	0.0357398	0.075379	0.0749116	0.0767024	0.0177924	0.0102605	0.0761996	0.000398586	0.0766155	0.0174008
P48_consensus	0.0168898	0.0785485	0.00548575	0.00665764	0.00524594	0.00871386	0.0138738	0.0757943	0.0757574	0.0765918	0	0.0140363	0.0299754	0.0774378	0.0783304	0.0784832	0.0080039	0.0131742	0.078202	0.013463	0.0775141	0.00830204
P46_consensus	0.0673276	0.0114127	0.0756478	0.076998	0.0744165	0.0707001	0.0742757	0.0011027	0	0.00351209	0.0757574	0.0753383	0.0183568	0.0144579	0.0171343	0.0121022	0.0704837	0.0756184	0.0125234	0.0745026	0.0128801	0.069049
P45_consensus	0.0670511	0.0109365	0.0758691	0.0761407	0.0742998	0.0691224	0.0733771	0	0.0011027	0.00285043	0.0757943	0.0757057	0.0183723	0.0139218	0.016894	0.0116844	0.070847	0.075285	0.0121107	0.0738799	0.0126695	0.0700178
P51_consensus	0.0663283	0.013303	0.07598	0.0777524	0.075068	0.0709022	0.0737786	0.00285043	0.00351209	0	0.0765918	0.0757226	0.0195527	0.0162511	0.0134266	0.0149678	0.0727354	0.0732789	0.0151246	0.0746671	0.0148883	0.0702344
P66_consensus	0.0326447	0.0199532	0.0291828	0.0314186	0.0297814	0.0308996	0.0357398	0.0183723	0.0183568	0.0195527	0.0299754	0.0358546	0	0.0192191	0.0215523	0.00841391	0.0317097	0.0370439	0.00856898	0.0352491	0.00816562	0.0298791
P61_consensus	0.0145483	0.0786325	0.0145491	0.0155891	0.0133977	0.017796	0.0090098	0.0757057	0.0753383	0.0757226	0.0140363	0	0.0358546	0.0772999	0.0769514	0.0763226	0.0179713	0.00931481	0.0766943	0.00890222	0.0769992	0.0176626
P82MpT1_sans_C_consensus	0.0687098	0.0121104	0.0779676	0.0787936	0.0784761	0.0727292	0.075379	0.0139218	0.0144579	0.0162511	0.0774378	0.0772999	0.0192191	0	0.00296645	0.0114511	0.0736523	0.0789281	0.0119417	0.0766559	0.0114997	0.0736144
P82_consensus	0.0691043	0.01242	0.0789558	0.0742685	0.0778614	0.0724052	0.0749116	0.016894	0.0171343	0.0134266	0.0783304	0.0769514	0.0215523	0.00296645	0	0.0124433	0.0732394	0.0764873	0.0129656	0.0778431	0.0130005	0.0720132
P86_BT_consensus	0.0701345	0.0115373	0.0777754	0.078295	0.0763044	0.073292	0.0767024	0.0116844	0.0121022	0.0149678	0.0784832	0.0763226	0.00841391	0.0114511	0.0124433	0	0.0748092	0.0787496	0.000453684	0.0771035	0.000365017	0.0720532
P86_sans_C_consensus	0.014048	0.0748952	0.0078875	0.00940699	0.00753088	0.00646586	0.0177924	0.070847	0.0704837	0.0727354	0.0080039	0.0179713	0.0317097	0.0736523	0.0732394	0.0748092	0	0.0166756	0.0752838	0.0170722	0.0745489	0.00621189
P88_consensus	0.0141131	0.076875	0.0135986	0.0150177	0.0135433	0.0155016	0.0102605	0.075285	0.0756184	0.0732789	0.0131742	0.00931481	0.0370439	0.0789281	0.0764873	0.0787496	0.0166756	0	0.0787419	0.0101195	0.078446	0.0166597
P89_consensus	0.069811	0.0110957	0.0778672	0.078672	0.0760937	0.0738796	0.0761996	0.0121107	0.0125234	0.0151246	0.078202	0.0766943	0.00856898	0.0119417	0.0129656	0.000453684	0.0752838	0.0787419	0	0.0769655	0.000493895	0.0733472
VRP32_MS_Bt_consensus	0.0148497	0.077204	0.0139475	0.0150278	0.0131859	0.0170231	0.000398586	0.0738799	0.0745026	0.0746671	0.013463	0.00890222	0.0352491	0.0766559	0.0778431	0.0771035	0.0170722	0.0101195	0.0769655	0	0.076387	0.0175539
VRP86_MS_Bt_consensus	0.0699629	0.0115428	0.0774118	0.0788253	0.0760224	0.0723083	0.0766155	0.0126695	0.0128801	0.0148883	0.0775141	0.0769992	0.00816562	0.0114997	0.0130005	0.000365017	0.0745489	0.078446	0.000493895	0.076387	0	0.0734034
VRP86_MS_sans_C_consensus	0.0130204	0.0730324	0.00791283	0.00940379	0.008149	0.000384223	0.0174008	0.0700178	0.069049	0.0702344	0.00830204	0.0176626	0.0298791	0.0736144	0.0720132	0.0720532	0.00621189	0.0166597	0.0733472	0.0175539	0.0734034	0
