# Supplementary material for: Targeted isolation of Methanobrevibacter strains from fecal samples expands the cultivated human archaeome
Source: Nat Commun. 2024 Aug 31;15:7593. doi: 10.1038/s41467-024-52037-7 (PMC11366006; doi:10.1038/s41467-024-52037-7)
Supplement: Supplementary file 11 — Supplementary Dataset 8 [file 41467_2024_52037_MOESM11_ESM.xlsx]

## Sheet: Supplementary Data S8
Supplementary Data S8: ANI distances from different clusters to themselves and Candidatus M. intestini (CMI, WWM1085) and M. smithii (MS, DSM2374).
	CMI	MS	MIC-1	MIC-2	MIC-3	MIC-4	MS-1	MS-2	MS-3	MS-4	MS-5
CMI	na	7	1.1	1.2	1.1-1.3	2	7.9	7.9	7.7	7.8-7.9	7.2-7.5
MS	7	na	0.07	6.9	6.6-6.7	3.3	1.4	1.5	1.4	1.6-1.7	1.3-1.4
MIC-1	1.1-1.2	0.07	na	1.1-1.	1.2-1.5	0.8-0.9	7.6-7.7	7.6-7.7	7.8-7.9	7.6-7.8	7.2-7.5
MIC-2	1.2	6.9	1.1-1.3	na	1.3-1.7	1.9-2.2	7.5	7.7	7.6-7.6	7.7-7.9	7.2-7.4
MIC-3	1.1-1.3	6.6-6.7	1.2-1.5	1.3-1.7	na	1.8-2.0	7.4-7.4	7.5-7.6	7.3-7.6	7.4-7.7	6.9-7.3
MIC-4	2	3.3	0.8-0.9	1.9-2.2	1.8-2.0	na	3.6	3.6	3.7	2.9-3.0	3.0-3.2
MS-1	7.9	1.4	7.6-7.7	7.5	7.4-7.4	3.6	na	0.9	0.1	1.4	1.7-1.8
MS-2	7.9	1.5	7.6-7.7	7.7	7.5-7.6	3.6	0.9	na	0.9	1.3-1.5	1.8
MS-3	7.7	1.4	7.8-7.9	7.6-7.6	7.3-7.6	3.7	0.1	0.9	na	1.3-1.4	1.6-1.7
MS-4	7.8-7.9	1.6-1.7	7.6-7.8	7.7-7.9	7.4-7.7	2.9-3.0	1.4	1.3-1.5	1.3-1.4	na	0.7-0.9
MS-5	7.2-7.5	1.3-1.4	7.2-7.5	7.2-7.4	6.9-7.3	3.0-3.2	1.7-1.8	1.8	1.6-1.7	0.7-0.9	na
