# Supplementary material for: Targeted isolation of Methanobrevibacter strains from fecal samples expands the cultivated human archaeome
Source: Nat Commun. 2024 Aug 31;15:7593. doi: 10.1038/s41467-024-52037-7 (PMC11366006; doi:10.1038/s41467-024-52037-7)
Supplement: Supplementary file 12 — Supplementary Dataset 9 [file 41467_2024_52037_MOESM12_ESM.xlsx]

## Sheet: Supplementary Data S9
Supplementary Data S9: Kbase annotation output on CRISPR Functions for M. smithii (left Data) and Cand. M. intestini (right Data)
Family	Function	protein Coding gene count	genomes				Family	Function	protein Coding gene count	genomes
smithii_GUT_GENOME018729.fa_assembly.RAST.CDS.514	CRISPR-associated endoribonuclease Cas6	10	10				intestini_GUT_GENOME109037.fa_assembly.RAST.CDS.1217	CRISPR-associated protein, Csm1 family	9	9
smithii_P20_consensus.fasta_assembly.RAST.CDS.198	CRISPR-associated protein Cas02710	9	9				intestini_GUT_GENOME109037.fa_assembly.RAST.CDS.1215	CRISPR-associated RAMP Csm3	9	9
smithii_P20_consensus.fasta_assembly.RAST.CDS.186	CRISPR-associated protein, Csm1 family	12	12				intestini_GUT_GENOME109037.fa_assembly.RAST.CDS.1216	CRISPR-associated protein, Csm2 family	8	8
smithii_P20_consensus.fasta_assembly.RAST.CDS.423	CRISPR-associated protein Cas1	4	4				intestini_GUT_GENOME109037.fa_assembly.RAST.CDS.1213	CRISPR-associated protein, Csm5 family	8	8
smithii_P20_consensus.fasta_assembly.RAST.CDS.187	CRISPR-associated protein, Csm2 family	4	4				intestini_GUT_GENOME109037.fa_assembly.RAST.CDS.1929	CRISPR-associated protein Cas1	1	1
smithii_P20_consensus.fasta_assembly.RAST.CDS.197	CRISPR-associated protein Cas1	41	22				intestini_GUT_GENOME109037.fa_assembly.RAST.CDS.1209	CRISPR-associated protein Cas1	10	10
smithii_P20_consensus.fasta_assembly.RAST.CDS.422	CRISPR-associated protein Cas2	4	4				intestini_GUT_GENOME109037.fa_assembly.RAST.CDS.1601	CRISPR-associated protein Cas1	17	13
smithii_P20_consensus.fasta_assembly.RAST.CDS.188	CRISPR-associated RAMP Csm3	11	10				intestini_GUT_GENOME092376.fa_assembly.RAST.CDS.1604	CRISPR-associated protein Cas02710	10	7
smithii_P20_consensus.fasta_assembly.RAST.CDS.425	CRISPR-associated helicase Cas3	1	1				intestini_GUT_GENOME092376.fa_assembly.RAST.CDS.1593	CRISPR-associated protein, Csm2 family	1	1
smithii_P20_consensus.fasta_assembly.RAST.CDS.428	CRISPR-associated protein, Csd2/Csh2 family	1	1				intestini_GUT_GENOME239080.fa_assembly.RAST.CDS.838	CRISPR-associated protein Cas1	5	5
smithii_P20_consensus.fasta_assembly.RAST.CDS.424	CRISPR-associated RecB family exonuclease Cas4	4	4				intestini_GUT_GENOME239080.fa_assembly.RAST.CDS.836	CRISPR-associated helicase Cas3	1	1
smithii_P32_consensus.fasta_assembly.RAST.CDS.159	CRISPR-associated protein, Csm2 family	6	6				intestini_GUT_GENOME239080.fa_assembly.RAST.CDS.831	CRISPR-associated endoribonuclease Cas6	8	8
smithii_P32_consensus.fasta_assembly.RAST.CDS.156	CRISPR-associated protein, Csm5 family	6	6				intestini_GUT_GENOME239080.fa_assembly.RAST.CDS.839	CRISPR-associated protein Cas2	5	5
smithii_GUT_GENOME137479.fa_assembly.RAST.CDS.1171	CRISPR-associated negative autoregulator Cas7/Cst2	3	3				intestini_GUT_GENOME239080.fa_assembly.RAST.CDS.837	CRISPR-associated RecB family exonuclease Cas4	5	5
smithii_GUT_GENOME137479.fa_assembly.RAST.CDS.1172	CRISPR-associated protein Cas5	3	3				intestini_GUT_GENOME092268.fa_assembly.RAST.CDS.1786	CRISPR-associated negative autoregulator Cas7/Cst2	2	2
smithii_GUT_GENOME137479.fa_assembly.RAST.CDS.1173	CRISPR-associated helicase Cas3	3	3				intestini_GUT_GENOME092268.fa_assembly.RAST.CDS.1785	CRISPR-associated protein Cas5	2	2
smithii_GUT_GENOME137479.fa_assembly.RAST.CDS.1170	CRISPR-associated protein, Cst1 family	3	3				intestini_GUT_GENOME092268.fa_assembly.RAST.CDS.1784	CRISPR-associated helicase Cas3	2	2
smithii_GUT_GENOME283326.fa_assembly.RAST.CDS.936	CRISPR-associated helicase Cas3	1	1				intestini_GUT_GENOME092268.fa_assembly.RAST.CDS.1787	CRISPR-associated protein, Cst1 family	2	2
smithii_GUT_GENOME283326.fa_assembly.RAST.CDS.938	CRISPR-associated protein, Csd2/Csh2 family	1	1				intestini_GUT_GENOME092268.fa_assembly.RAST.CDS.157	CRISPR-associated protein Cas1	1	1
smithii_GUT_GENOME283326.fa_assembly.RAST.CDS.934	CRISPR-associated protein Cas1	1	1				intestini_GUT_GENOME143185.fa_assembly.RAST.CDS.1790	CRISPR-associated protein Cas5	3	3
smithii_GUT_GENOME283326.fa_assembly.RAST.CDS.937	CRISPR-associated protein Cas5	1	1				intestini_GUT_GENOME143185.fa_assembly.RAST.CDS.1789	CRISPR-associated helicase Cas3	4	3
smithii_GUT_GENOME283326.fa_assembly.RAST.CDS.935	CRISPR-associated RecB family exonuclease Cas4	1	1				intestini_GUT_GENOME143185.fa_assembly.RAST.CDS.1791	CRISPR-associated protein, Csd2/Csh2 family	4	3
smithii_GUT_GENOME283326.fa_assembly.RAST.CDS.940	CRISPR-associated endoribonuclease Cas6	1	1				intestini_GUT_GENOME251364.fa_assembly.RAST.CDS.330	CRISPR-associated helicase Cas3	1	1
smithii_GUT_GENOME283326.fa_assembly.RAST.CDS.933	CRISPR-associated protein Cas2	1	1				intestini_GUT_GENOME251364.fa_assembly.RAST.CDS.332	CRISPR-associated protein, Csd2/Csh2 family	1	1
							intestini_GUT_GENOME251364.fa_assembly.RAST.CDS.328	CRISPR-associated protein Cas1	1	1
							intestini_GUT_GENOME251364.fa_assembly.RAST.CDS.331	CRISPR-associated protein Cas5	1	1
							intestini_GUT_GENOME251364.fa_assembly.RAST.CDS.329	CRISPR-associated RecB family exonuclease Cas4	1	1
							intestini_GUT_GENOME251364.fa_assembly.RAST.CDS.334	CRISPR-associated endoribonuclease Cas6	1	1
							intestini_GUT_GENOME251364.fa_assembly.RAST.CDS.327	CRISPR-associated protein Cas2	1	1
							intestini_GUT_GENOME103665.fa_assembly.RAST.CDS.1500	CRISPR-associated protein, Cse1 family	2	1
							intestini_GUT_GENOME103665.fa_assembly.RAST.CDS.1453	CRISPR-associated protein Cas2; DEDDh 3'-5' exonuclease domain	1	1
							intestini_GUT_GENOME103665.fa_assembly.RAST.CDS.1501	CRISPR-associated helicase Cas3	1	1
							intestini_GUT_GENOME103665.fa_assembly.RAST.CDS.1454	CRISPR-associated protein Cas1	1	1
							intestini_GUT_GENOME103665.fa_assembly.RAST.CDS.1457	CRISPR-associated protein, Cas5e family	1	1
							intestini_GUT_GENOME103665.fa_assembly.RAST.CDS.1455	CRISPR-associated protein, Cse3 family	1	1
