# Supplementary material for: Targeted isolation of Methanobrevibacter strains from fecal samples expands the cultivated human archaeome
Source: Nat Commun. 2024 Aug 31;15:7593. doi: 10.1038/s41467-024-52037-7 (PMC11366006; doi:10.1038/s41467-024-52037-7)
Supplement: Supplementary file 13 — Supplementary Dataset 10 [file 41467_2024_52037_MOESM13_ESM.xlsx]

## Sheet: Supplementary Data S10
Supplementary Data S10: Genomic and functional annotation of genes divergent in Methanobrevibacter genomes from diseased and healthy individuals
eggNOG orthologous groups	prevalence in Cand. M. intestini genomes: healthy		prevalence in Cand. M. intestini genomes: diseased		COG category	Annotation and (putative) function (eggNOG)	Function as infered through DeepFri
	count (total/present)	present in % of genomes	count (total/present)	present in % of genomes
arCOG05124	0/4	0	4/4	100	L	CRISPR-associated protein TM1802 (cas_TM1802)	5’-3’ DNA exonuclease activity (GO:0008409), as well as 5’-3’ RNA polymerase activity (GO:0034062)
COG3649	0/4	0	4/4	100	F	CRISPR-associated protein Cas7	protein binding (GO:0005515) and transferase activity (GO:0016740)
arCOG07602	0/4	0	4/4	100	I/U	n.a.	reproduction (GO:0000003) and developmental processes (GO:0032502) as transporters (GO:0005215) or hydrolases (GO:0016787)
2DP7E	0/4	0	4/4	100	A/B	n.a.	DNA binding (GO:0043565) and aliphatic amine oxidase (GO:0052595)
2DQUR	0/4	0	4/4	100	O	n.a.	hydrolase activity, hydrolysing O-glycosyl compounds (GO:0004553)
COG0732	4/4	100	0/4	0	V	Defense mechanisms- type I restriction modification DNA specificity domain	lipid transporter activity (GO:0005319), with some genes indicating RNA polymerase activity (GO:0097747), oxidoreductase activity on amine bonds (GO:0016638), and O-glycosyl hydrolases (GO:0004553)
COG0286	4/4	100	0/4	0	V	Defense mechanisms- site-specific DNA-methyltransferase (adenine-specific) activity	functions include UDP-glycosltransferase (GO:0008194), methyltransferase (GO:0008168) and oxidoreductase (GO:0016705) activities, as well as glycosylhydrolases (GO:0016798) as well as transcription factor binding (GO:0008134)
COG4974	4/4	100	0/4	0	L	Replication, recombination and repair- Belongs to the 'phage' integrase family	Genes from COG4974 group are nucleus- (GO:0005634) and chromatin- (GO:0000785) associated and show enzyme regulator (GO:0030234), DNA (GO:0140097), RNA (GO:0140098) activity, anion binding (GO:0043168) as well as oxidoreductase activity, acting on a sulfur group of donors (GO:0016667).
COG0610	4/4	100	0/4	0	L	Replication, recombination and repair- Subunit R is required for both nuclease and ATPase activities, but not for modification	in P45 and P46, the COG0610 genes encode endonucleases (GO:0004519, GO:0004536), in P51 the COG0610 genes encode protein-binding (GO:0005515) oxidoreductases (GO:0016491), whereas in P82 there is presumable operon (six adjacent genes) associated with COG0610 and encoding genes involved in regulation of gene expression (GO:0010468), response to stimulus (GO:0050896), located in chromosome (GO:0005…
COG0671	4/4	100	0/4	0	I	Lipid transport and metabolism- phosphatidate phosphatase activity
