# Supplementary material for: Targeted isolation of Methanobrevibacter strains from fecal samples expands the cultivated human archaeome
Source: Nat Commun. 2024 Aug 31;15:7593. doi: 10.1038/s41467-024-52037-7 (PMC11366006; doi:10.1038/s41467-024-52037-7)
Supplement: Supplementary file 14 — Source Data [file 41467_2024_52037_MOESM14_ESM.xlsx]

## Sheet: Figure 2, S7A
Figure 2: Composition of enrichment cultures. Classified taxa and their relative abundance as assessed through Nanopore sequencing, followed by Kraken2/bracken with confidence score of 0.3. Small circles show composition after antibiotic treatment and dilutions series for selected cultures, which were ready at the time point of manuscript preparation. M. smithii is shown in green and Cand. M. int…
Enrichments without treatment (large circles in Fig. 2)
taxon	P15_MPT1	P15MS	P20	P31	P32	P45	P46	P48	P51	P61	P66	P82	P86 BT	P86_sans	P88	P89
Atopobium minutum	0	0	0	0	0	0	0	0	0	0.02331	0	0.00303	0	0	0	0
Bacteroides acidifaciens	0	0	0	0	0	0	0.00442	0	0	0	0	0	0	0	0	0
Bacteroides cellulosilyticus	0	0	0	0	0	0.00915	0	0	0.06204	0	0	0.00987	0.00642	0.00888	0	0
Bacteroides fragilis	0	0.10352	0	0	0	0	0	0	0	0	0	0.02136	0	0	0	0
Bacteroides ovatus	0	0	0	0	0	0.01092	0.34869	0	0	0	0	0	0	0	0	0
Bacteroides salyersiae	0	0	0	0	0	0	0	0	0	0.02565	0	0	0	0	0	0
Bacteroides sp900765785	0	0	0	0	0	0	0.0041	0	0	0	0	0	0	0	0	0
Bacteroides sp902362375	0	0	0	0	0	0	0.00776	0	0	0	0	0	0	0	0	0
Bacteroides thetaiotaomicron	0	0.14159	0.08823	0	0	0	0	0	0	0	0	0.01911	0.02355	0	0	0
Bacteroides uniformis	0	0	0	0	0	0	0	0	0	0	0	0.00516	0	0	0	0
Bacteroides xylanisolvens	0	0	0	0	0	0	0.14245	0	0	0	0	0	0	0	0	0
CAG-269 sp900556945	0.01055	0.01102	0	0	0	0	0	0	0	0	0.00498	0.00607	0	0	0	0
Citrobacter_B koseri	0	0	0	0	0	0	0	0	0	0	0	0.00338	0	0	0	0
Eggerthella lenta	0.0513	0	0	0	0	0	0.01361	0.02201	0	0	0	0.03407	0	0	0	0
Escherichia albertii	0	0	0	0	0	0	0	0	0	0	0	0.00374	0	0	0	0
Escherichia coli_D	0	0	0	0	0.64341	0.37465	0	0	0.56177	0	0.2155	0.38748	0.15098	0	0.21237	0
Escherichia fergusonii	0	0	0	0	0.01189	0.00882	0	0	0.01323	0	0	0.00874	0	0	0	0
Eubacterium callanderi	0	0	0	0	0	0	0.01634	0	0	0	0.04066	0	0	0	0	0
F0422 sp003999875	0	0	0	0	0	0.00373	0	0	0.01388	0	0	0.00794	0	0	0	0
Finegoldia magna_H	0	0	0	0	0	0	0	0	0	0	0	0.01094	0	0	0	0
Gordonibacter pamelaeae	0	0	0	0	0	0	0	0	0.01354	0	0	0	0	0	0	0
HGM11788 sp900760465	0	0	0	0	0	0	0.00157	0	0	0	0	0	0	0	0	0
Methanobrevibacter_A smithii	0.83997	0.73056	0.89831	0.98104	0.32231	0.02878	0.01863	0.93196	0.01676	0.72251	0.40761	0.01302	0.01145	0.90503	0.77406	0.00763
Methanobrevibacter_A smithii_A	0.09411	0.0085	0.0134	0.01894	0.01217	0.55926	0.43812	0.01544	0.31862	0.00891	0.32894	0.46193	0.80479	0.0269	0.009	0.99235
MGYG000001195	0	0	0	0	0	0	0	0	0	0	0	0	0	0.00256	0	0
MGYG000002717	0	0	0	0	0	0	0.00422	0	0	0	0	0	0	0	0	0
Parabacteroides distasonis	0	0	0	0	0	0.0046	0	0	0	0.18653	0	0	0	0.05661	0	0
Phocaeicola dorei	0	0	0	0	0	0	0	0.02443	0	0	0	0	0	0	0	0
Prevotella lascolaii	0	0	0	0	0	0	0	0	0	0.02034	0	0	0	0	0	0
Providencia rettgeri	0	0	0	0	0	0	0	0	0	0	0	0.00156	0	0	0	0
Robinsoniella sp900539655	0	0	0	0	0	0	0	0	0	0	0	0.00248	0	0	0	0
UMGS1663 sp900753245	0	0	0	0	0.01015	0	0	0	0	0.00806	0	0	0.00276	0	0	0
UMGS75 sp900538885	0.00404	0.00468	0	0	0	0	0	0.00613	0	0.00457	0.00228	0	0	0	0.00452	0
Enrichments after processing with antibiotic treatment and dilution series (small circles in Fig. 2)
Taxa	DSP32_MS_Bt	DSP86_MS_Bt	DSP86_MS_sans_C
Methanobrevibacter_A smithii	0.95025	0.01345	0.69078
Methanobrevibacter_A smithii_A	0.03077	0.98401	0.01551
Escherichia coli_D	0	0	0
Parabacteroides distasonis	0	0	0.2847
Bacteroides cellulosilyticus	0	0	0
Bacteroides thetaiotaomicron	0	0	0
Bacteroides fragilis	0	0	0
Bacteroides ovatus	0	0	0
Eggerthella lenta	0	0	0
UMGS1663 sp900753245	0.01294	0.00254	0
Finegoldia magna_H	0	0	0
Escherichia fergusonii	0	0	0
F0422 sp003999875	0	0	0
UMGS75 sp900538885	0.00499	0	0
CAG-269 sp900556945	0	0	0
MGYG000002209	0	0	0.00454
Alistipes onderdonkii	0	0	0
Atopobium minutum	0	0	0
Bacteroides xylanisolvens	0	0	0
MGYG000002717	0	0	0
Citrobacter_B koseri	0	0	0
Odoribacter sp900548135	0	0	0.00233
Parabacteroides merdae	0	0	0.00213
Bacteroides faecis	0	0	0
Bacteroides fragilis_A	0	0	0
Robinsoniella sp900539655	0	0	0
Bacteroides sp900761785	0	0	0
Escherichia albertii	0	0	0
Bacteroides acidifaciens	0	0	0
Providencia rettgeri	0	0	0
MGYG000004303	0.00061	0	0
MGYG000001195	0.00042	0	0

## Sheet: Figure 4
Supplementary Table S7: ANI Matrix
	M.smithii (DSM2374)	M. intestini (WWM1085)	P15MS_consensus	P15_MpT1_consensus	P20_consensus	P31_consensus	P32_consensus	P45_consensus	P46_consensus	P51_consensus	P48_consensus	P61_consensus	P66_consensus	P82MpT1_sans_C_consensus	P82_consensus	P86_BT_consensus	P86_sans_C_consensus	P88_consensus	P89_consensus	VRP32_MS_Bt_consensus	VRP86_MS_Bt_consensus	VRP86_MS_sans_C_consensus
GUT_GENOME011239	0.0168262	0.0779357	0.0125482	0.0134594	0.0124685	0.0155633	0.0140911	0.0743098	0.074837	0.076422	0.0129666	0.0144025	0.034608	0.0787037	0.0788576	0.0784288	0.0151231	0.0141659	0.0786322	0.0141619	0.077676	0.0149787
GUT_GENOME011714	0.0200669	0.0786618	0.0152381	0.0161918	0.0154213	0.019019	0.0164295	0.0749929	0.0754082	0.075932	0.0160919	0.0177532	0.0373758	0.0789009	0.0795183	0.0779338	0.0182848	0.0175581	0.0785494	0.0167757	0.0779023	0.0188183
GUT_GENOME012603	0.0197125	0.0783365	0.0148829	0.0160811	0.0149284	0.0180469	0.0164725	0.0738469	0.074723	0.0753548	0.0153284	0.0177697	0.0360323	0.0783708	0.0783528	0.0773348	0.0173098	0.0167369	0.0783389	0.0171874	0.0780451	0.0181891
GUT_GENOME014311	0.214311	0.218344	0.21626	0.221054	0.218649	0.214985	0.216992	0.217339	0.218042	0.219647	0.216521	0.215779	0.220719	0.216275	0.217308	0.21561	0.217336	0.216545	0.216345	0.214423	0.215856	0.216625
GUT_GENOME018608	0.0167567	0.0772433	0.0158832	0.0169721	0.0153233	0.0172519	0.0131052	0.0737915	0.0746981	0.0762908	0.0152379	0.0131212	0.0367025	0.0770992	0.0784492	0.0766409	0.0174866	0.0132605	0.0760628	0.0122052	0.0761798	0.0177017
GUT_GENOME018729	0.020509	0.0772126	0.0159792	0.0170466	0.0158083	0.018946	0.0181765	0.0741425	0.0753048	0.074995	0.016063	0.0182469	0.0367326	0.0764691	0.0781188	0.076677	0.0184515	0.0178961	0.0774135	0.0180693	0.0769337	0.0183839
GUT_GENOME029117	0.212928	0.213451	0.214468	0.216268	0.212305	0.213277	0.212167	0.213594	0.215771	0.214655	0.212341	0.215026	0.215744	0.212539	0.210993	0.212336	0.211008	0.213121	0.212406	0.211963	0.213371	0.213913
GUT_GENOME066320	0.0651692	0.0128708	0.0726683	0.0745076	0.0723243	0.0670464	0.0721013	0.0128149	0.0131335	0.0159595	0.0734382	0.0745306	0.0200203	0.0149075	0.0150374	0.0137851	0.0692354	0.0732468	0.0137815	0.072651	0.0134582	0.0674177
GUT_GENOME067559	0.0664017	0.0115731	0.0730286	0.0742293	0.072235	0.0679545	0.0713603	0.0146801	0.0150959	0.0165118	0.0733982	0.0736749	0.0183383	0.0112772	0.0134866	0.0116091	0.0690208	0.0732589	0.0114168	0.071456	0.0109899	0.0684797
GUT_GENOME091220	0.0121271	0.074692	0.00940569	0.0111745	0.00860373	0.00845548	0.0139516	0.0701646	0.0707394	0.070211	0.0097011	0.0143324	0.0298389	0.0733265	0.0735061	0.0717103	0.0105092	0.0152632	0.0720374	0.0147069	0.0711449	0.00795052
GUT_GENOME092268	0.0688707	0.00966827	0.0775107	0.0784238	0.0768163	0.07093	0.0770485	0.012297	0.0123982	0.0150206	0.0779316	0.0773136	0.0199156	0.0124311	0.0135903	0.0121033	0.0720097	0.0768097	0.0124637	0.07759	0.012443	0.0702795
GUT_GENOME092376	0.0680303	0.0118181	0.0750577	0.0769562	0.0749203	0.0709308	0.0742461	0.0130336	0.0131127	0.0158514	0.0758802	0.074827	0.0176918	0.0133481	0.0125152	0.0101963	0.0729477	0.0753209	0.0103138	0.074312	0.01035	0.0702106
GUT_GENOME093513	0.0140014	0.0790319	0.0106198	0.0116679	0.0108318	0.0138284	0.0121715	0.0747646	0.0750928	0.074445	0.0111619	0.0112494	0.0339322	0.0783371	0.076727	0.0783657	0.0126428	0.0113753	0.0786944	0.0112591	0.0781666	0.013269
GUT_GENOME094058	0.0681453	0.0111516	0.0754088	0.0765839	0.0746372	0.0698587	0.0754363	0.0135431	0.0133957	0.0158768	0.0755723	0.0755691	0.0190502	0.0127296	0.014349	0.0118618	0.0717356	0.0755329	0.0119718	0.07558	0.0120259	0.0692754
GUT_GENOME103665	0.0682861	0.0108005	0.0752361	0.0762914	0.074197	0.0712657	0.0740091	0.0119759	0.0123831	0.0158272	0.0758887	0.0747481	0.0185652	0.0106931	0.0124813	0.0102255	0.0715534	0.0747326	0.0104926	0.0740809	0.0105643	0.0705173
GUT_GENOME104028	0.0669891	0.0108409	0.0739983	0.0749752	0.0738716	0.0698107	0.0727415	0.0126399	0.012809	0.0152809	0.0743516	0.0739854	0.0181825	0.0123685	0.0153717	0.0110115	0.0712852	0.073976	0.0118	0.0729669	0.0114063	0.0692897
GUT_GENOME104378	0.0685249	0.0118455	0.074146	0.0747384	0.074338	0.0704574	0.0733471	0.0132227	0.0125929	0.0156512	0.0749456	0.0753039	0.0182906	0.0120716	0.0149923	0.0101992	0.0711087	0.0759991	0.0108168	0.0726785	0.011298	0.0705456
GUT_GENOME109037	0.0685526	0.0105638	0.0738575	0.0740268	0.07247	0.070242	0.0725029	0.0124306	0.0133	0.0172413	0.0737025	0.0742129	0.0175892	0.0113122	0.0129093	0.0104399	0.0709525	0.0739219	0.0104804	0.0724671	0.0101549	0.0699103
GUT_GENOME120881	0.0141528	0.0788559	0.0137107	0.0152002	0.0133874	0.0160165	0.0102824	0.0754509	0.0752941	0.0750232	0.0134126	0.00993929	0.0355668	0.0768321	0.0774628	0.0768362	0.0163227	0.0102254	0.0779554	0.0099626	0.0781914	0.0173018
GUT_GENOME130816	0.0138245	0.0705322	0.0171647	0.0186608	0.0161283	0.0143333	0.0174774	0.0666728	0.066654	0.067271	0.0176798	0.019019	0.0330723	0.0680707	0.0678635	0.0682554	0.0156427	0.0178392	0.0692895	0.0172613	0.0686237	0.0140764
GUT_GENOME132204	0.208459	0.206727	0.207728	0.209441	0.209044	0.208453	0.208879	0.207359	0.208734	0.208166	0.209511	0.206954	0.209641	0.207096	0.206397	0.2071	0.209048	0.210602	0.208933	0.208882	0.207469	0.20699
GUT_GENOME132205	0	0.0695556	0.016224	0.0179517	0.0158832	0.0134072	0.0140765	0.0670511	0.0673276	0.0663283	0.0168898	0.0145483	0.0326447	0.0687098	0.0691043	0.0701345	0.014048	0.0141131	0.069811	0.0148497	0.0699629	0.0130204
GUT_GENOME132206	0.249959	0.258389	0.248347	0.25032	0.251317	0.243293	0.247417	0.246455	0.254302	0.245029	0.248284	0.243305	0.258505	0.258504	0.9	0.245438	0.248656	0.252421	0.246178	0.239681	0.257359	0.24299
GUT_GENOME137479	0.0135081	0.0713542	0.0169029	0.0175682	0.0178498	0.0144518	0.0166965	0.0672121	0.0677042	0.0683276	0.0173787	0.0176887	0.0347698	0.071411	0.0700495	0.0714413	0.0159923	0.0176708	0.0720916	0.017996	0.071043	0.0142357
GUT_GENOME143185	0.0695556	0	0.077572	0.0795294	0.0781197	0.0722225	0.0759837	0.0109365	0.0114127	0.013303	0.0785485	0.0786325	0.0199532	0.0121104	0.01242	0.0115373	0.0748952	0.076875	0.0110957	0.077204	0.0115428	0.0730324
GUT_GENOME163069	0.0218436	0.0792976	0.0189107	0.0198734	0.0178112	0.0211487	0.0197873	0.0764643	0.077001	0.0772828	0.0188536	0.0203966	0.038653	0.079851	0.0802761	0.0780432	0.0205633	0.0195624	0.0782761	0.019773	0.0784629	0.0208287
GUT_GENOME186606	0.0692449	0.0113747	0.0740427	0.0760553	0.0752609	0.0721076	0.0740523	0.01289	0.0129565	0.0150868	0.0747924	0.0747981	0.0187659	0.011929	0.012272	0.0110318	0.0725407	0.0758429	0.0111009	0.0738578	0.0108717	0.0706739
GUT_GENOME235276	0.0180889	0.0781236	0.0131635	0.0144616	0.0129607	0.0164694	0.0145191	0.074704	0.0754152	0.0753423	0.0135551	0.0158431	0.0354898	0.0770822	0.0793007	0.0783077	0.0150782	0.0144984	0.0785715	0.0151771	0.0778282	0.015722
GUT_GENOME236870	0.217007	0.216569	0.215468	0.217815	0.215892	0.217253	0.215345	0.214653	0.216973	0.217797	0.216944	0.21558	0.218499	0.21682	0.216004	0.215972	0.214986	0.21607	0.217232	0.214753	0.214994	0.215623
GUT_GENOME239080	0.0701602	0.0109229	0.0785593	0.0787648	0.0775404	0.0727621	0.0758929	0.0130244	0.0132101	0.0148531	0.0771751	0.0772021	0.0198276	0.0116948	0.0128291	0.0106575	0.0737496	0.0782654	0.0110786	0.076603	0.0108148	0.0724724
GUT_GENOME251364	0.069584	0.0101215	0.0769032	0.0773882	0.076886	0.0729072	0.0765666	0.0125479	0.013151	0.0158573	0.0773094	0.0772968	0.0162947	0.011309	0.0119513	0.00833151	0.074074	0.0771052	0.00860634	0.0767265	0.00824493	0.0711982
GUT_GENOME258505	0.0663526	0.0125237	0.075569	0.0766443	0.0745586	0.0692433	0.0737958	0.0136363	0.0140904	0.0170307	0.0746038	0.075105	0.0202284	0.0132805	0.0147602	0.0133343	0.0710846	0.0757008	0.0134895	0.0737502	0.0132618	0.06857
GUT_GENOME263468	0.209511	0.207743	0.210073	0.21316	0.210425	0.209001	0.211842	0.207753	0.21069	0.209235	0.209743	0.210542	0.212177	0.209034	0.209944	0.208386	0.20953	0.210069	0.208918	0.21018	0.207797	0.211144
GUT_GENOME264147	0.213286	0.212844	0.213535	0.214984	0.214467	0.210997	0.21134	0.212328	0.216192	0.213149	0.214177	0.214435	0.215483	0.213567	0.212311	0.213736	0.213758	0.212957	0.212847	0.213605	0.212799	0.214147
GUT_GENOME268176	0.0179488	0.0774833	0.0124102	0.0133839	0.0119848	0.0153929	0.0148219	0.0752919	0.0750261	0.0754278	0.0125487	0.0156709	0.0361598	0.0770863	0.0758944	0.0773132	0.0146125	0.0157094	0.0782111	0.0144906	0.0772688	0.0153762
GUT_GENOME270563	0.0212747	0.0746866	0.0179732	0.0192173	0.0175002	0.0185583	0.0208618	0.0700172	0.0709814	0.0734686	0.0184025	0.0221171	0.0374747	0.0726341	0.073538	0.0725127	0.0174952	0.0219826	0.0728716	0.0210581	0.0727688	0.0183037
GUT_GENOME272533	0.0680542	0.011088	0.0745046	0.0747188	0.0738579	0.0698982	0.0731658	0.0127416	0.0130898	0.016045	0.0764327	0.0742961	0.0193414	0.0133576	0.0159607	0.0115118	0.0708117	0.0747224	0.0121665	0.0732498	0.0118999	0.0705999
GUT_GENOME273277	0.9	0.9	0.9	0.9	0.9	0.9	0.9	0.9	0.9	0.9	0.9	0.9	0.9	0.9	0.9	0.9	0.9	0.9	0.9	0.9	0.9	0.9
GUT_GENOME280023	0.9	0.9	0.9	0.9	0.9	0.9	0.9	0.9	0.9	0.9	0.9	0.9	0.9	0.9	0.9	0.9	0.9	0.9	0.9	0.9	0.9	0.9
GUT_GENOME283178	0.9	0.9	0.9	0.9	0.9	0.9	0.9	0.9	0.9	0.9	0.9	0.9	0.9	0.9	0.9	0.9	0.9	0.9	0.9	0.9	0.9	0.283869
GUT_GENOME283326	0.0166159	0.0785168	0.0153983	0.0165802	0.0144713	0.0176517	0.0122453	0.0757877	0.0759949	0.0756928	0.014925	0.0121299	0.0363307	0.075926	0.0770193	0.0764931	0.0174914	0.0132058	0.0771596	0.0118158	0.0764676	0.018977
GUT_GENOME284192	0.0660153	0.0147932	0.0713613	0.0722649	0.0704257	0.0676132	0.071516	0.016215	0.0157211	0.0179262	0.0714107	0.0707293	0.0202828	0.0158919	0.0183044	0.0140551	0.0698362	0.0711932	0.0137727	0.0712717	0.0140218	0.0680509
GUT_GENOME285252	0.0660745	0.0121643	0.0717472	0.0727529	0.0707021	0.06799	0.0700614	0.014058	0.0136074	0.0173025	0.0710291	0.0723632	0.0200136	0.0136628	0.0129031	0.0135341	0.0696807	0.0712283	0.0138727	0.0703199	0.0135887	0.0683252
GUT_GENOME287004	0.236959	0.242576	0.233268	0.239324	0.237501	0.232503	0.237822	0.243108	0.241032	0.238327	0.233079	0.237069	0.240281	0.243103	0.242206	0.242242	0.2363	0.237534	0.237644	0.233383	0.242937	0.230829
P15MS_consensus	0.016224	0.077572	0	0.00214723	0.00516604	0.00736108	0.0144312	0.0758691	0.0756478	0.07598	0.00548575	0.0145491	0.0291828	0.0779676	0.0789558	0.0777754	0.0078875	0.0135986	0.0778672	0.0139475	0.0774118	0.00791283
P15_MpT1_consensus	0.0179517	0.0795294	0.00214723	0	0.00638036	0.00922249	0.0154811	0.0761407	0.076998	0.0777524	0.00665764	0.0155891	0.0314186	0.0787936	0.0742685	0.078295	0.00940699	0.0150177	0.078672	0.0150278	0.0788253	0.00940379
P20_consensus	0.0158832	0.0781197	0.00516604	0.00638036	0	0.00759188	0.0136428	0.0742998	0.0744165	0.075068	0.00524594	0.0133977	0.0297814	0.0784761	0.0778614	0.0763044	0.00753088	0.0135433	0.0760937	0.0131859	0.0760224	0.008149
P31_consensus	0.0134072	0.0722225	0.00736108	0.00922249	0.00759188	0	0.017489	0.0691224	0.0707001	0.0709022	0.00871386	0.017796	0.0308996	0.0727292	0.0724052	0.073292	0.00646586	0.0155016	0.0738796	0.0170231	0.0723083	0.000384223
P32_consensus	0.0140765	0.0759837	0.0144312	0.0154811	0.0136428	0.017489	0	0.0733771	0.0742757	0.0737786	0.0138738	0.0090098	0.0357398	0.075379	0.0749116	0.0767024	0.0177924	0.0102605	0.0761996	0.000398586	0.0766155	0.0174008
P48_consensus	0.0168898	0.0785485	0.00548575	0.00665764	0.00524594	0.00871386	0.0138738	0.0757943	0.0757574	0.0765918	0	0.0140363	0.0299754	0.0774378	0.0783304	0.0784832	0.0080039	0.0131742	0.078202	0.013463	0.0775141	0.00830204
P46_consensus	0.0673276	0.0114127	0.0756478	0.076998	0.0744165	0.0707001	0.0742757	0.0011027	0	0.00351209	0.0757574	0.0753383	0.0183568	0.0144579	0.0171343	0.0121022	0.0704837	0.0756184	0.0125234	0.0745026	0.0128801	0.069049
P45_consensus	0.0670511	0.0109365	0.0758691	0.0761407	0.0742998	0.0691224	0.0733771	0	0.0011027	0.00285043	0.0757943	0.0757057	0.0183723	0.0139218	0.016894	0.0116844	0.070847	0.075285	0.0121107	0.0738799	0.0126695	0.0700178
P51_consensus	0.0663283	0.013303	0.07598	0.0777524	0.075068	0.0709022	0.0737786	0.00285043	0.00351209	0	0.0765918	0.0757226	0.0195527	0.0162511	0.0134266	0.0149678	0.0727354	0.0732789	0.0151246	0.0746671	0.0148883	0.0702344
P66_consensus	0.0326447	0.0199532	0.0291828	0.0314186	0.0297814	0.0308996	0.0357398	0.0183723	0.0183568	0.0195527	0.0299754	0.0358546	0	0.0192191	0.0215523	0.00841391	0.0317097	0.0370439	0.00856898	0.0352491	0.00816562	0.0298791
P61_consensus	0.0145483	0.0786325	0.0145491	0.0155891	0.0133977	0.017796	0.0090098	0.0757057	0.0753383	0.0757226	0.0140363	0	0.0358546	0.0772999	0.0769514	0.0763226	0.0179713	0.00931481	0.0766943	0.00890222	0.0769992	0.0176626
P82MpT1_sans_C_consensus	0.0687098	0.0121104	0.0779676	0.0787936	0.0784761	0.0727292	0.075379	0.0139218	0.0144579	0.0162511	0.0774378	0.0772999	0.0192191	0	0.00296645	0.0114511	0.0736523	0.0789281	0.0119417	0.0766559	0.0114997	0.0736144
P82_consensus	0.0691043	0.01242	0.0789558	0.0742685	0.0778614	0.0724052	0.0749116	0.016894	0.0171343	0.0134266	0.0783304	0.0769514	0.0215523	0.00296645	0	0.0124433	0.0732394	0.0764873	0.0129656	0.0778431	0.0130005	0.0720132
P86_BT_consensus	0.0701345	0.0115373	0.0777754	0.078295	0.0763044	0.073292	0.0767024	0.0116844	0.0121022	0.0149678	0.0784832	0.0763226	0.00841391	0.0114511	0.0124433	0	0.0748092	0.0787496	0.000453684	0.0771035	0.000365017	0.0720532
P86_sans_C_consensus	0.014048	0.0748952	0.0078875	0.00940699	0.00753088	0.00646586	0.0177924	0.070847	0.0704837	0.0727354	0.0080039	0.0179713	0.0317097	0.0736523	0.0732394	0.0748092	0	0.0166756	0.0752838	0.0170722	0.0745489	0.00621189
P88_consensus	0.0141131	0.076875	0.0135986	0.0150177	0.0135433	0.0155016	0.0102605	0.075285	0.0756184	0.0732789	0.0131742	0.00931481	0.0370439	0.0789281	0.0764873	0.0787496	0.0166756	0	0.0787419	0.0101195	0.078446	0.0166597
P89_consensus	0.069811	0.0110957	0.0778672	0.078672	0.0760937	0.0738796	0.0761996	0.0121107	0.0125234	0.0151246	0.078202	0.0766943	0.00856898	0.0119417	0.0129656	0.000453684	0.0752838	0.0787419	0	0.0769655	0.000493895	0.0733472
VRP32_MS_Bt_consensus	0.0148497	0.077204	0.0139475	0.0150278	0.0131859	0.0170231	0.000398586	0.0738799	0.0745026	0.0746671	0.013463	0.00890222	0.0352491	0.0766559	0.0778431	0.0771035	0.0170722	0.0101195	0.0769655	0	0.076387	0.0175539
VRP86_MS_Bt_consensus	0.0699629	0.0115428	0.0774118	0.0788253	0.0760224	0.0723083	0.0766155	0.0126695	0.0128801	0.0148883	0.0775141	0.0769992	0.00816562	0.0114997	0.0130005	0.000365017	0.0745489	0.078446	0.000493895	0.076387	0	0.0734034
VRP86_MS_sans_C_consensus	0.0130204	0.0730324	0.00791283	0.00940379	0.008149	0.000384223	0.0174008	0.0700178	0.069049	0.0702344	0.00830204	0.0176626	0.0298791	0.0736144	0.0720132	0.0720532	0.00621189	0.0166597	0.0733472	0.0175539	0.0734034	0

## Sheet: Figure S7B
Supplementary Table S4: Spearman correlations of co-cultured archaea and bacteria
p-values (two-sided)
	Atopobium minutum	Bacteroides acidifaciens	Bacteroides cellulosilyticus	Bacteroides fragilis	Bacteroides ovatus	Bacteroides salyersiae	Bacteroides sp900765785	Bacteroides sp902362375	Bacteroides thetaiotaomicron	Bacteroides uniformis	Bacteroides xylanisolvens	CAG-269 sp900556945	Citrobacter_B koseri	Eggerthella lenta	Escherichia albertii	Escherichia coli_D	Escherichia fergusonii	Eubacterium callanderi	F0422 sp003999875	Finegoldia magna_H	Gordonibacter pamelaeae	HGM11788 sp900760465	Methanobrevibacter smithii	Cand. M. intestini	MGYG000001195	MGYG000002717	Parabacteroides distasonis	Phocaeicola dorei	Prevotella lascolaii	Providencia rettgeri	Robinsoniella sp900539655	UMGS1663 sp900753245	UMGS75 sp900538885
Atopobium minutum	NA	0.0817407	0.0652382	0.000491275	0.00819379	0.0452405	0.0817407	0.0817407	0.000858736	0.000207757	0.0817407	0.0174087	0.000207757	0.327672	0.000207757	0.0444521	0.0269147	0.00423573	0.0298537	0.000207757	0.965081	0.0817407	0.522694	0.716846	0.571427	0.0817407	0.3203	0.863265	0.0452405	0.000207757	0.000207757	0.0101243	0.287414
Bacteroides acidifaciens	0.0817407	NA	0.0571255	0.102871	4.1106e-06	0.683522	0	0	0.0046745	0.616387	0	0.0847009	0.616387	0.0147813	0.616387	0.047135	0.0598553	2.904e-07	0.138837	0.616387	0.389944	0	0.879954	0.0723519	0.101204	0	0.28564	0.0201119	0.683522	0.616387	0.616387	0.0999436	0.296241
Bacteroides cellulosilyticus	0.0652382	0.0571255	NA	0.0295079	0.932185	0.00529333	0.0571255	0.0571255	0.0130414	3.25863e-05	0.0571255	0.109416	3.25863e-05	0.877228	3.25863e-05	0	0	0.0042747	0	3.25863e-05	0.000215327	0.0571255	4.339e-07	0.000502848	0.914385	0.0571255	0.769721	0.00231818	0.00529333	3.25863e-05	3.25863e-05	0.865722	1.63385e-05
Bacteroides fragilis	0.000491275	0.102871	0.0295079	NA	0.0101663	0.131204	0.102871	0.102871	7e-10	2e-09	0.102871	6e-10	2e-09	0.00141415	2e-09	0.0196007	0.0203012	0.146329	0.00192039	2e-09	0.998399	0.102871	0.254051	0.348844	0.0347919	0.102871	0.00493435	0.770046	0.131204	2e-09	2e-09	0.622881	0.929599
Bacteroides ovatus	0.00819379	4.1106e-06	0.932185	0.0101663	NA	0.139394	4.1106e-06	4.1106e-06	6.76426e-05	0.324633	4.1106e-06	0.00504638	0.324633	0.702151	0.324633	0.765892	0.91058	0.000469704	0.811028	0.324633	0.0156336	4.1106e-06	0.0726734	0.00155055	0.273191	4.1106e-06	0.94636	0.694303	0.139394	0.324633	0.324633	0.284389	0.000433433
Bacteroides salyersiae	0.0452405	0.683522	0.00529333	0.131204	0.139394	NA	0.683522	0.683522	0.16012	0.0530088	0.683522	0.0430881	0.0530088	0.559695	0.0530088	0.00562899	0.0118252	0.653837	0.0033838	0.0530088	0.118509	0.683522	0.00616959	0.00105458	0.065682	0.683522	0.00145151	0.00175596	0	0.0530088	0.0530088	0.0061715	0.0014601
Bacteroides sp900765785	0.0817407	0	0.0571255	0.102871	4.1106e-06	0.683522	NA	0	0.0046745	0.616387	0	0.0847009	0.616387	0.0147813	0.616387	0.047135	0.0598553	2.904e-07	0.138837	0.616387	0.389944	0	0.879954	0.0723519	0.101204	0	0.28564	0.0201119	0.683522	0.616387	0.616387	0.0999436	0.296241
Bacteroides sp902362375	0.0817407	0	0.0571255	0.102871	4.1106e-06	0.683522	0	NA	0.0046745	0.616387	0	0.0847009	0.616387	0.0147813	0.616387	0.047135	0.0598553	2.904e-07	0.138837	0.616387	0.389944	0	0.879954	0.0723519	0.101204	0	0.28564	0.0201119	0.683522	0.616387	0.616387	0.0999436	0.296241
Bacteroides thetaiotaomicron	0.000858736	0.0046745	0.0130414	7e-10	6.76426e-05	0.16012	0.0046745	0.0046745	NA	3.816e-07	0.0046745	7.2e-09	3.816e-07	0.0239258	3.816e-07	0.00471047	0.00590775	0.00920841	0.00820187	3.816e-07	0.552006	0.0046745	0.0941471	0.445555	0.0743187	0.0046745	0.0433321	0.274549	0.16012	3.816e-07	3.816e-07	0.769011	0.965552
Bacteroides uniformis	0.000207757	0.616387	3.25863e-05	2e-09	0.324633	0.0530088	0.616387	0.616387	3.816e-07	NA	0.616387	7.061e-07	0	0.000422009	0	5.37359e-05	2.63213e-05	0.188749	3.733e-07	0	0.0645557	0.616387	0.00103924	0.00278986	0.571127	0.616387	0.0438956	0.446283	0.0530088	0	0	0.48898	0.0733311
Bacteroides xylanisolvens	0.0817407	0	0.0571255	0.102871	4.1106e-06	0.683522	0	0	0.0046745	0.616387	NA	0.0847009	0.616387	0.0147813	0.616387	0.047135	0.0598553	2.904e-07	0.138837	0.616387	0.389944	0	0.879954	0.0723519	0.101204	0	0.28564	0.0201119	0.683522	0.616387	0.616387	0.0999436	0.296241
CAG-269 sp900556945	0.0174087	0.0847009	0.109416	6e-10	0.00504638	0.0430881	0.0847009	0.0847009	7.2e-09	7.061e-07	0.0847009	NA	7.061e-07	0.000502069	7.061e-07	0.0363358	0.0959682	0.43514	0.0193833	7.061e-07	0.33474	0.0847009	0.407446	0.250035	0.0560268	0.0847009	0.000714489	0.995996	0.0430881	7.061e-07	7.061e-07	0.0365817	0.511188
Citrobacter_B koseri	0.000207757	0.616387	3.25863e-05	2e-09	0.324633	0.0530088	0.616387	0.616387	3.816e-07	0	0.616387	7.061e-07	NA	0.000422009	0	5.37359e-05	2.63213e-05	0.188749	3.733e-07	0	0.0645557	0.616387	0.00103924	0.00278986	0.571127	0.616387	0.0438956	0.446283	0.0530088	0	0	0.48898	0.0733311
Eggerthella lenta	0.327672	0.0147813	0.877228	0.00141415	0.702151	0.559695	0.0147813	0.0147813	0.0239258	0.000422009	0.0147813	0.000502069	0.000422009	NA	0.000422009	0.982274	0.845901	0.0377215	0.413334	0.000422009	0.720521	0.0147813	0.452367	0.0231141	0.970804	0.0147813	0.00160343	0.00549216	0.559695	0.000422009	0.000422009	0.00421733	0.963748
Escherichia albertii	0.000207757	0.616387	3.25863e-05	2e-09	0.324633	0.0530088	0.616387	0.616387	3.816e-07	0	0.616387	7.061e-07	0	0.000422009	NA	5.37359e-05	2.63213e-05	0.188749	3.733e-07	0	0.0645557	0.616387	0.00103924	0.00278986	0.571127	0.616387	0.0438956	0.446283	0.0530088	0	0	0.48898	0.0733311
Escherichia coli_D	0.0444521	0.047135	0	0.0196007	0.765892	0.00562899	0.047135	0.047135	0.00471047	5.37359e-05	0.047135	0.0363358	5.37359e-05	0.982274	5.37359e-05	NA	0	0.015386	0	5.37359e-05	0.00237512	0.047135	7e-09	0.000488668	0.19961	0.047135	0.551232	0.000564598	0.00562899	5.37359e-05	5.37359e-05	0.769327	0.000262384
Escherichia fergusonii	0.0269147	0.0598553	0	0.0203012	0.91058	0.0118252	0.0598553	0.0598553	0.00590775	2.63213e-05	0.0598553	0.0959682	2.63213e-05	0.845901	2.63213e-05	0	NA	0.00681583	0	2.63213e-05	0.000887375	0.0598553	7.7e-09	0.000736928	0.415481	0.0598553	0.926801	0.00278646	0.0118252	2.63213e-05	2.63213e-05	0.690515	6.97623e-05
Eubacterium callanderi	0.00423573	2.904e-07	0.0042747	0.146329	0.000469704	0.653837	2.904e-07	2.904e-07	0.00920841	0.188749	2.904e-07	0.43514	0.188749	0.0377215	0.188749	0.015386	0.00681583	NA	0.0262601	0.188749	0.958367	2.904e-07	0.740153	0.211607	0.943144	2.904e-07	0.021044	0.0737448	0.653837	0.188749	0.188749	0.0376974	0.774174
F0422 sp003999875	0.0298537	0.138837	0	0.00192039	0.811028	0.0033838	0.138837	0.138837	0.00820187	3.733e-07	0.138837	0.0193833	3.733e-07	0.413334	3.733e-07	0	0	0.0262601	NA	3.733e-07	0.000226409	0.138837	3.655e-07	0.000168479	0.644117	0.138837	0.627204	0.0127071	0.0033838	3.733e-07	3.733e-07	0.835792	9.47456e-05
Finegoldia magna_H	0.000207757	0.616387	3.25863e-05	2e-09	0.324633	0.0530088	0.616387	0.616387	3.816e-07	0	0.616387	7.061e-07	0	0.000422009	0	5.37359e-05	2.63213e-05	0.188749	3.733e-07	NA	0.0645557	0.616387	0.00103924	0.00278986	0.571127	0.616387	0.0438956	0.446283	0.0530088	0	0	0.48898	0.0733311
Gordonibacter pamelaeae	0.965081	0.389944	0.000215327	0.998399	0.0156336	0.118509	0.389944	0.389944	0.552006	0.0645557	0.389944	0.33474	0.0645557	0.720521	0.0645557	0.00237512	0.000887375	0.958367	0.000226409	0.0645557	NA	0.389944	3.7141e-06	0.00142816	0.171451	0.389944	0.513942	0.325161	0.118509	0.0645557	0.0645557	0.529806	6.925e-07
HGM11788 sp900760465	0.0817407	0	0.0571255	0.102871	4.1106e-06	0.683522	0	0	0.0046745	0.616387	0	0.0847009	0.616387	0.0147813	0.616387	0.047135	0.0598553	2.904e-07	0.138837	0.616387	0.389944	NA	0.879954	0.0723519	0.101204	0	0.28564	0.0201119	0.683522	0.616387	0.616387	0.0999436	0.296241
Methanobrevibacter smithii	0.522694	0.879954	4.339e-07	0.254051	0.0726734	0.00616959	0.879954	0.879954	0.0941471	0.00103924	0.879954	0.407446	0.00103924	0.452367	0.00103924	7e-09	7.7e-09	0.740153	3.655e-07	0.00103924	3.7141e-06	0.879954	NA	1.9e-08	0.787211	0.879954	0.66525	0.00785186	0.00616959	0.00103924	0.00103924	0.981316	1e-10
Cand. M. intestini	0.716846	0.0723519	0.000502848	0.348844	0.00155055	0.00105458	0.0723519	0.0723519	0.445555	0.00278986	0.0723519	0.250035	0.00278986	0.0231141	0.00278986	0.000488668	0.000736928	0.211607	0.000168479	0.00278986	0.00142816	0.0723519	1.9e-08	NA	0.417531	0.0723519	0.293107	0.160161	0.00105458	0.00278986	0.00278986	0.0460927	8.8e-09
MGYG000001195	0.571427	0.101204	0.914385	0.0347919	0.273191	0.065682	0.101204	0.101204	0.0743187	0.571127	0.101204	0.0560268	0.571127	0.970804	0.571127	0.19961	0.415481	0.943144	0.644117	0.571127	0.171451	0.101204	0.787211	0.417531	NA	0.101204	0.0149915	0.11354	0.065682	0.571127	0.571127	0.792246	0.434111
MGYG000002717	0.0817407	0	0.0571255	0.102871	4.1106e-06	0.683522	0	0	0.0046745	0.616387	0	0.0847009	0.616387	0.0147813	0.616387	0.047135	0.0598553	2.904e-07	0.138837	0.616387	0.389944	0	0.879954	0.0723519	0.101204	NA	0.28564	0.0201119	0.683522	0.616387	0.616387	0.0999436	0.296241
Parabacteroides distasonis	0.3203	0.28564	0.769721	0.00493435	0.94636	0.00145151	0.28564	0.28564	0.0433321	0.0438956	0.28564	0.000714489	0.0438956	0.00160343	0.0438956	0.551232	0.926801	0.021044	0.627204	0.0438956	0.513942	0.28564	0.66525	0.293107	0.0149915	0.28564	NA	0.839957	0.00145151	0.0438956	0.0438956	0.00849631	0.812265
Phocaeicola dorei	0.863265	0.0201119	0.00231818	0.770046	0.694303	0.00175596	0.0201119	0.0201119	0.274549	0.446283	0.0201119	0.995996	0.446283	0.00549216	0.446283	0.000564598	0.00278646	0.0737448	0.0127071	0.446283	0.325161	0.0201119	0.00785186	0.160161	0.11354	0.0201119	0.839957	NA	0.00175596	0.446283	0.446283	0.327677	0.0109291
Prevotella lascolaii	0.0452405	0.683522	0.00529333	0.131204	0.139394	0	0.683522	0.683522	0.16012	0.0530088	0.683522	0.0430881	0.0530088	0.559695	0.0530088	0.00562899	0.0118252	0.653837	0.0033838	0.0530088	0.118509	0.683522	0.00616959	0.00105458	0.065682	0.683522	0.00145151	0.00175596	NA	0.0530088	0.0530088	0.0061715	0.0014601
Providencia rettgeri	0.000207757	0.616387	3.25863e-05	2e-09	0.324633	0.0530088	0.616387	0.616387	3.816e-07	0	0.616387	7.061e-07	0	0.000422009	0	5.37359e-05	2.63213e-05	0.188749	3.733e-07	0	0.0645557	0.616387	0.00103924	0.00278986	0.571127	0.616387	0.0438956	0.446283	0.0530088	NA	0	0.48898	0.0733311
Robinsoniella sp900539655	0.000207757	0.616387	3.25863e-05	2e-09	0.324633	0.0530088	0.616387	0.616387	3.816e-07	0	0.616387	7.061e-07	0	0.000422009	0	5.37359e-05	2.63213e-05	0.188749	3.733e-07	0	0.0645557	0.616387	0.00103924	0.00278986	0.571127	0.616387	0.0438956	0.446283	0.0530088	0	NA	0.48898	0.0733311
UMGS1663 sp900753245	0.0101243	0.0999436	0.865722	0.622881	0.284389	0.0061715	0.0999436	0.0999436	0.769011	0.48898	0.0999436	0.0365817	0.48898	0.00421733	0.48898	0.769327	0.690515	0.0376974	0.835792	0.48898	0.529806	0.0999436	0.981316	0.0460927	0.792246	0.0999436	0.00849631	0.327677	0.0061715	0.48898	0.48898	NA	0.72821
UMGS75 sp900538885	0.287414	0.296241	1.63385e-05	0.929599	0.000433433	0.0014601	0.296241	0.296241	0.965552	0.0733311	0.296241	0.511188	0.0733311	0.963748	0.0733311	0.000262384	6.97623e-05	0.774174	9.47456e-05	0.0733311	6.925e-07	0.296241	1e-10	8.8e-09	0.434111	0.296241	0.812265	0.0109291	0.0014601	0.0733311	0.0733311	0.72821	NA
q-values
	Atopobium minutum	Bacteroides acidifaciens	Bacteroides cellulosilyticus	Bacteroides fragilis	Bacteroides ovatus	Bacteroides salyersiae	Bacteroides sp900765785	Bacteroides sp902362375	Bacteroides thetaiotaomicron	Bacteroides uniformis	Bacteroides xylanisolvens	CAG-269 sp900556945	Citrobacter_B koseri	Eggerthella lenta	Escherichia albertii	Escherichia coli_D	Escherichia fergusonii	Eubacterium callanderi	F0422 sp003999875	Finegoldia magna_H	Gordonibacter pamelaeae	HGM11788 sp900760465	Methanobrevibacter smithii	Cand. M. intestini	MGYG000001195	MGYG000002717	Parabacteroides distasonis	Phocaeicola dorei	Prevotella lascolaii	Providencia rettgeri	Robinsoniella sp900539655	UMGS1663 sp900753245	UMGS75 sp900538885
Atopobium minutum	NA	0.141971	0.122545	0.00204247	0.0227926	0.0987065	0.141971	0.141971	0.00340912	0.000962241	0.141971	0.0439798	0.000962241	0.448221	0.000962241	0.0977946	0.0637263	0.0134727	0.0700567	0.000962241	0.974783	0.141971	0.661829	0.777197	0.699897	0.141971	0.447097	0.904373	0.0987065	0.000962241	0.000962241	0.0276691	0.411259
Bacteroides acidifaciens	0.141971	NA	0.112546	0.164594	2.55341e-05	0.747205	0	0	0.0142667	0.699897	0	0.144265	0.699897	0.0380708	0.699897	0.0999489	0.115342	2.69002e-06	0.213954	0.699897	0.522565	0	0.907453	0.130807	0.164594	0	0.409831	0.0489359	0.747205	0.699897	0.699897	0.164594	0.415999
Bacteroides cellulosilyticus	0.122545	0.112546	NA	0.0695542	0.952019	0.0157016	0.112546	0.112546	0.0346024	0.000175567	0.112546	0.174537	0.000175567	0.907453	0.000175567	0	0	0.0135152	0	0.000175567	0.000988629	0.112546	3.22675e-06	0.00205817	0.939291	0.112546	0.821383	0.00794804	0.0157016	0.000175567	0.000175567	0.905151	0.000100311
Bacteroides fragilis	0.00204247	0.164594	0.0695542	NA	0.0276691	0.206177	0.164594	0.164594	9.24e-09	2.29565e-08	0.164594	8.12308e-09	2.29565e-08	0.00520901	2.29565e-08	0.0489359	0.0491698	0.223947	0.00662724	2.29565e-08	0.998399	0.164594	0.373647	0.474716	0.0812838	0.164594	0.0148876	0.821383	0.206177	2.29565e-08	2.29565e-08	0.705753	0.951218
Bacteroides ovatus	0.0227926	2.55341e-05	0.952019	0.0276691	NA	0.213954	2.55341e-05	2.55341e-05	0.000340146	0.447097	2.55341e-05	0.0151391	0.447097	0.762831	0.447097	0.821383	0.937205	0.00198403	0.857752	0.447097	0.0396854	2.55341e-05	0.130807	0.00549457	0.40068	2.55341e-05	0.962771	0.755859	0.213954	0.447097	0.447097	0.409831	0.00184558
Bacteroides salyersiae	0.0987065	0.747205	0.0157016	0.206177	0.213954	NA	0.747205	0.747205	0.243002	0.107236	0.747205	0.0969743	0.107236	0.699897	0.107236	0.0164205	0.0316939	0.734523	0.0108942	0.107236	0.187343	0.747205	0.0175191	0.00392127	0.122545	0.747205	0.00520901	0.00609966	0	0.107236	0.107236	0.0175191	0.00520901
Bacteroides sp900765785	0.141971	0	0.112546	0.164594	2.55341e-05	0.747205	NA	0	0.0142667	0.699897	0	0.144265	0.699897	0.0380708	0.699897	0.0999489	0.115342	2.69002e-06	0.213954	0.699897	0.522565	0	0.907453	0.130807	0.164594	0	0.409831	0.0489359	0.747205	0.699897	0.699897	0.164594	0.415999
Bacteroides sp902362375	0.141971	0	0.112546	0.164594	2.55341e-05	0.747205	0	NA	0.0142667	0.699897	0	0.144265	0.699897	0.0380708	0.699897	0.0999489	0.115342	2.69002e-06	0.213954	0.699897	0.522565	0	0.907453	0.130807	0.164594	0	0.409831	0.0489359	0.747205	0.699897	0.699897	0.164594	0.415999
Bacteroides thetaiotaomicron	0.00340912	0.0142667	0.0346024	9.24e-09	0.000340146	0.243002	0.0142667	0.0142667	NA	2.87835e-06	0.0142667	7.92e-08	2.87835e-06	0.0571621	2.87835e-06	0.0142938	0.017139	0.0253231	0.0227926	2.87835e-06	0.69395	0.0142667	0.159838	0.578962	0.131679	0.0142667	0.0969743	0.401557	0.243002	2.87835e-06	2.87835e-06	0.821383	0.974783
Bacteroides uniformis	0.000962241	0.699897	0.000175567	2.29565e-08	0.447097	0.107236	0.699897	0.699897	2.87835e-06	NA	0.699897	4.77975e-06	0	0.00181155	0	0.000272813	0.000151061	0.280731	2.87835e-06	0	0.121734	0.699897	0.00391941	0.00909288	0.699897	0.699897	0.0969743	0.578962	0.107236	0	0	0.623627	0.130807
Bacteroides xylanisolvens	0.141971	0	0.112546	0.164594	2.55341e-05	0.747205	0	0	0.0142667	0.699897	NA	0.144265	0.699897	0.0380708	0.699897	0.0999489	0.115342	2.69002e-06	0.213954	0.699897	0.522565	0	0.907453	0.130807	0.164594	0	0.409831	0.0489359	0.747205	0.699897	0.699897	0.164594	0.415999
CAG-269 sp900556945	0.0439798	0.144265	0.174537	8.12308e-09	0.0151391	0.0969743	0.144265	0.144265	7.92e-08	4.77975e-06	0.144265	NA	4.77975e-06	0.00205817	4.77975e-06	0.0845167	0.162408	0.574385	0.0487352	4.77975e-06	0.4567	0.144265	0.544637	0.368767	0.112546	0.144265	0.00287977	0.997886	0.0969743	4.77975e-06	4.77975e-06	0.0847156	0.650379
Citrobacter_B koseri	0.000962241	0.699897	0.000175567	2.29565e-08	0.447097	0.107236	0.699897	0.699897	2.87835e-06	0	0.699897	4.77975e-06	NA	0.00181155	0	0.000272813	0.000151061	0.280731	2.87835e-06	0	0.121734	0.699897	0.00391941	0.00909288	0.699897	0.699897	0.0969743	0.578962	0.107236	0	0	0.623627	0.130807
Eggerthella lenta	0.448221	0.0380708	0.907453	0.00520901	0.762831	0.699897	0.0380708	0.0380708	0.0571621	0.00181155	0.0380708	0.00205817	0.00181155	NA	0.00181155	0.986009	0.887944	0.0865955	0.551113	0.00181155	0.77958	0.0380708	0.585416	0.0554738	0.978215	0.0380708	0.00564406	0.0162003	0.699897	0.00181155	0.00181155	0.0134727	0.974783
Escherichia albertii	0.000962241	0.699897	0.000175567	2.29565e-08	0.447097	0.107236	0.699897	0.699897	2.87835e-06	0	0.699897	4.77975e-06	0	0.00181155	NA	0.000272813	0.000151061	0.280731	2.87835e-06	0	0.121734	0.699897	0.00391941	0.00909288	0.699897	0.699897	0.0969743	0.578962	0.107236	0	0	0.623627	0.130807
Escherichia coli_D	0.0977946	0.0999489	0	0.0489359	0.821383	0.0164205	0.0999489	0.0999489	0.0142938	0.000272813	0.0999489	0.0845167	0.000272813	0.986009	0.000272813	NA	0	0.0392456	0	0.000272813	0.00809072	0.0999489	7.86383e-08	0.00204247	0.296051	0.0999489	0.69395	0.00229314	0.0164205	0.000272813	0.000272813	0.821383	0.00118409
Escherichia fergusonii	0.0637263	0.115342	0	0.0491698	0.937205	0.0316939	0.115342	0.115342	0.017139	0.000151061	0.115342	0.162408	0.000151061	0.887944	0.000151061	0	NA	0.0192447	0	0.000151061	0.00349652	0.115342	8.29714e-08	0.00294771	0.552579	0.115342	0.950196	0.00909288	0.0316939	0.000151061	0.000151061	0.753289	0.000347495
Eubacterium callanderi	0.0134727	2.69002e-06	0.0135152	0.223947	0.00198403	0.734523	2.69002e-06	2.69002e-06	0.0253231	0.280731	2.69002e-06	0.574385	0.280731	0.0865955	0.280731	0.0392456	0.0192447	NA	0.0624564	0.280731	0.973111	2.69002e-06	0.797553	0.312965	0.961352	2.69002e-06	0.0507361	0.131102	0.734523	0.280731	0.280731	0.0865955	0.824121
F0422 sp003999875	0.0700567	0.213954	0	0.00662724	0.857752	0.0108942	0.213954	0.213954	0.0227926	2.87835e-06	0.213954	0.0487352	2.87835e-06	0.551113	2.87835e-06	0	0	0.0624564	NA	2.87835e-06	0.00103055	0.213954	2.87835e-06	0.000823674	0.726696	0.213954	0.70913	0.0338857	0.0108942	2.87835e-06	2.87835e-06	0.880835	0.00046753
Finegoldia magna_H	0.000962241	0.699897	0.000175567	2.29565e-08	0.447097	0.107236	0.699897	0.699897	2.87835e-06	0	0.699897	4.77975e-06	0	0.00181155	0	0.000272813	0.000151061	0.280731	2.87835e-06	NA	0.121734	0.699897	0.00391941	0.00909288	0.699897	0.699897	0.0969743	0.578962	0.107236	0	0	0.623627	0.130807
Gordonibacter pamelaeae	0.974783	0.522565	0.000988629	0.998399	0.0396854	0.187343	0.522565	0.522565	0.69395	0.121734	0.522565	0.4567	0.121734	0.77958	0.121734	0.00809072	0.00349652	0.973111	0.00103055	0.121734	NA	0.522565	2.48234e-05	0.00520901	0.259387	0.522565	0.652311	0.447097	0.187343	0.121734	0.121734	0.669228	4.77975e-06
HGM11788 sp900760465	0.141971	0	0.112546	0.164594	2.55341e-05	0.747205	0	0	0.0142667	0.699897	0	0.144265	0.699897	0.0380708	0.699897	0.0999489	0.115342	2.69002e-06	0.213954	0.699897	0.522565	NA	0.907453	0.130807	0.164594	0	0.409831	0.0489359	0.747205	0.699897	0.699897	0.164594	0.415999
Methanobrevibacter smithii	0.661829	0.907453	3.22675e-06	0.373647	0.130807	0.0175191	0.907453	0.907453	0.159838	0.00391941	0.907453	0.544637	0.00391941	0.585416	0.00391941	7.86383e-08	8.29714e-08	0.797553	2.87835e-06	0.00391941	2.48234e-05	0.907453	NA	1.96706e-07	0.836313	0.907453	0.745758	0.022052	0.0175191	0.00391941	0.00391941	0.986009	1.38947e-09
Cand. M. intestini	0.777197	0.130807	0.00205817	0.474716	0.00549457	0.00392127	0.130807	0.130807	0.578962	0.00909288	0.130807	0.368767	0.00909288	0.0554738	0.00909288	0.00204247	0.00294771	0.312965	0.000823674	0.00909288	0.00520901	0.130807	1.96706e-07	NA	0.553911	0.130807	0.415999	0.243002	0.00392127	0.00909288	0.00909288	0.0999489	9.2928e-08
MGYG000001195	0.699897	0.164594	0.939291	0.0812838	0.40068	0.122545	0.164594	0.164594	0.131679	0.699897	0.164594	0.112546	0.699897	0.978215	0.699897	0.296051	0.552579	0.961352	0.726696	0.699897	0.259387	0.164594	0.836313	0.553911	NA	0.164594	0.0384247	0.180569	0.122545	0.699897	0.699897	0.839972	0.574385
MGYG000002717	0.141971	0	0.112546	0.164594	2.55341e-05	0.747205	0	0	0.0142667	0.699897	0	0.144265	0.699897	0.0380708	0.699897	0.0999489	0.115342	2.69002e-06	0.213954	0.699897	0.522565	0	0.907453	0.130807	0.164594	NA	0.409831	0.0489359	0.747205	0.699897	0.699897	0.164594	0.415999
Parabacteroides distasonis	0.447097	0.409831	0.821383	0.0148876	0.962771	0.00520901	0.409831	0.409831	0.0969743	0.0969743	0.409831	0.00287977	0.0969743	0.00564406	0.0969743	0.69395	0.950196	0.0507361	0.70913	0.0969743	0.652311	0.409831	0.745758	0.415999	0.0384247	0.409831	NA	0.883461	0.00520901	0.0969743	0.0969743	0.0234872	0.857752
Phocaeicola dorei	0.904373	0.0489359	0.00794804	0.821383	0.755859	0.00609966	0.0489359	0.0489359	0.401557	0.578962	0.0489359	0.997886	0.578962	0.0162003	0.578962	0.00229314	0.00909288	0.131102	0.0338857	0.578962	0.447097	0.0489359	0.022052	0.243002	0.180569	0.0489359	0.883461	NA	0.00609966	0.578962	0.578962	0.448221	0.0295926
Prevotella lascolaii	0.0987065	0.747205	0.0157016	0.206177	0.213954	0	0.747205	0.747205	0.243002	0.107236	0.747205	0.0969743	0.107236	0.699897	0.107236	0.0164205	0.0316939	0.734523	0.0108942	0.107236	0.187343	0.747205	0.0175191	0.00392127	0.122545	0.747205	0.00520901	0.00609966	NA	0.107236	0.107236	0.0175191	0.00520901
Providencia rettgeri	0.000962241	0.699897	0.000175567	2.29565e-08	0.447097	0.107236	0.699897	0.699897	2.87835e-06	0	0.699897	4.77975e-06	0	0.00181155	0	0.000272813	0.000151061	0.280731	2.87835e-06	0	0.121734	0.699897	0.00391941	0.00909288	0.699897	0.699897	0.0969743	0.578962	0.107236	NA	0	0.623627	0.130807
Robinsoniella sp900539655	0.000962241	0.699897	0.000175567	2.29565e-08	0.447097	0.107236	0.699897	0.699897	2.87835e-06	0	0.699897	4.77975e-06	0	0.00181155	0	0.000272813	0.000151061	0.280731	2.87835e-06	0	0.121734	0.699897	0.00391941	0.00909288	0.699897	0.699897	0.0969743	0.578962	0.107236	0	NA	0.623627	0.130807
UMGS1663 sp900753245	0.0276691	0.164594	0.905151	0.705753	0.409831	0.0175191	0.164594	0.164594	0.821383	0.623627	0.164594	0.0847156	0.623627	0.0134727	0.623627	0.821383	0.753289	0.0865955	0.880835	0.623627	0.669228	0.164594	0.986009	0.0999489	0.839972	0.164594	0.0234872	0.448221	0.0175191	0.623627	0.623627	NA	0.786288
UMGS75 sp900538885	0.411259	0.415999	0.000100311	0.951218	0.00184558	0.00520901	0.415999	0.415999	0.974783	0.130807	0.415999	0.650379	0.130807	0.974783	0.130807	0.00118409	0.000347495	0.824121	0.00046753	0.130807	4.77975e-06	0.415999	1.38947e-09	9.2928e-08	0.574385	0.415999	0.857752	0.0295926	0.00520901	0.130807	0.130807	0.786288	NA
q-values+42:77
	Atopobium minutum	Bacteroides acidifaciens	Bacteroides cellulosilyticus	Bacteroides fragilis	Bacteroides ovatus	Bacteroides salyersiae	Bacteroides sp900765785	Bacteroides sp902362375	Bacteroides thetaiotaomicron	Bacteroides uniformis	Bacteroides xylanisolvens	CAG-269 sp900556945	Citrobacter_B koseri	Eggerthella lenta	Escherichia albertii	Escherichia coli_D	Escherichia fergusonii	Eubacterium callanderi	F0422 sp003999875	Finegoldia magna_H	Gordonibacter pamelaeae	HGM11788 sp900760465	Methanobrevibacter smithii	Cand. M. intestini	MGYG000001195	MGYG000002717	Parabacteroides distasonis	Phocaeicola dorei	Prevotella lascolaii	Providencia rettgeri	Robinsoniella sp900539655	UMGS1663 sp900753245	UMGS75 sp900538885
Atopobium minutum	1	-0.0973729	0.170959	0.357778	-0.142222	0.730297	-0.0973729	-0.0973729	0.112514	0.632924	-0.0973729	0.162893	0.632924	0.213272	0.632924	0.0647952	0.112514	-0.142222	0.270021	0.632924	-0.0973729	-0.0973729	-0.189185	-0.109932	-0.0973729	-0.0973729	0.393781	-0.0973729	0.730297	0.632924	0.632924	0.330026	0.142478
Bacteroides acidifaciens	-0.0973729	1	-0.170251	-0.0973729	0.730297	-0.0666667	1	1	-0.147167	-0.0666667	1	-0.147167	-0.0666667	0.331126	-0.0666667	-0.216025	-0.147167	0.632924	-0.123247	-0.0666667	-0.0666667	1	-0.196039	0.196039	-0.0666667	1	-0.123247	-0.0666667	-0.0666667	-0.0666667	-0.0666667	-0.123247	-0.193084
Bacteroides cellulosilyticus	0.170959	-0.170251	1	0.170959	0.124334	-0.170251	-0.170251	-0.170251	0.1104	0.442653	-0.170251	-0.0587236	0.442653	-0.0164426	0.442653	0.531975	0.627168	-0.248668	0.828828	0.442653	0.510754	-0.170251	-0.411239	0.482759	0.306452	-0.170251	0.272779	-0.170251	-0.170251	0.442653	0.442653	-0.0944235	-0.493093
Bacteroides fragilis	0.357778	-0.0973729	0.170959	1	-0.142222	-0.0973729	-0.0973729	-0.0973729	0.654931	0.632924	-0.0973729	0.70531	0.632924	0.213272	0.632924	0.0647952	0.112514	-0.142222	0.270021	0.632924	-0.0973729	-0.0973729	-0.145723	-0.153393	-0.0973729	-0.0973729	-0.180014	-0.0973729	-0.0973729	0.632924	0.632924	-0.180014	0.192418
Bacteroides ovatus	-0.142222	0.730297	0.124334	-0.142222	1	-0.0973729	0.730297	0.730297	-0.214952	-0.0973729	0.730297	-0.214952	-0.0973729	0.156176	-0.0973729	0.0225374	0.162893	0.424444	0.213767	-0.0973729	-0.0973729	0.730297	-0.247985	0.36303	-0.0973729	0.730297	0.213767	-0.0973729	-0.0973729	-0.0973729	-0.0973729	-0.180014	-0.282018
Bacteroides salyersiae	0.730297	-0.0666667	-0.170251	-0.0973729	-0.0973729	1	-0.0666667	-0.0666667	-0.147167	-0.0666667	-0.0666667	-0.147167	-0.0666667	-0.147167	-0.0666667	-0.216025	-0.147167	-0.0973729	-0.123247	-0.0666667	-0.0666667	-0.0666667	0.0280056	-0.364073	-0.0666667	-0.0666667	0.616236	-0.0666667	1	-0.0666667	-0.0666667	0.534071	0.353988
Bacteroides sp900765785	-0.0973729	1	-0.170251	-0.0973729	0.730297	-0.0666667	1	1	-0.147167	-0.0666667	1	-0.147167	-0.0666667	0.331126	-0.0666667	-0.216025	-0.147167	0.632924	-0.123247	-0.0666667	-0.0666667	1	-0.196039	0.196039	-0.0666667	1	-0.123247	-0.0666667	-0.0666667	-0.0666667	-0.0666667	-0.123247	-0.193084
Bacteroides sp902362375	-0.0973729	1	-0.170251	-0.0973729	0.730297	-0.0666667	1	1	-0.147167	-0.0666667	1	-0.147167	-0.0666667	0.331126	-0.0666667	-0.216025	-0.147167	0.632924	-0.123247	-0.0666667	-0.0666667	1	-0.196039	0.196039	-0.0666667	1	-0.123247	-0.0666667	-0.0666667	-0.0666667	-0.0666667	-0.123247	-0.193084
Bacteroides thetaiotaomicron	0.112514	-0.147167	0.1104	0.654931	-0.214952	-0.147167	-0.147167	-0.147167	1	0.331126	-0.147167	0.380711	0.331126	-0.0444162	0.331126	-0.0681252	-0.110406	-0.214952	0.0226724	0.331126	-0.147167	-0.147167	-0.123645	-0.08887	-0.147167	-0.147167	-0.272069	-0.147167	-0.147167	0.331126	0.331126	0.0255065	-0.0255297
Bacteroides uniformis	0.632924	-0.0666667	0.442653	0.632924	-0.0973729	-0.0666667	-0.0666667	-0.0666667	0.331126	1	-0.0666667	0.40471	1	0.478294	1	0.339467	0.331126	-0.0973729	0.534071	1	-0.0666667	-0.0666667	-0.308062	0.25205	-0.0666667	-0.0666667	-0.123247	-0.0666667	-0.0666667	1	1	-0.123247	-0.193084
Bacteroides xylanisolvens	-0.0973729	1	-0.170251	-0.0973729	0.730297	-0.0666667	1	1	-0.147167	-0.0666667	1	-0.147167	-0.0666667	0.331126	-0.0666667	-0.216025	-0.147167	0.632924	-0.123247	-0.0666667	-0.0666667	1	-0.196039	0.196039	-0.0666667	1	-0.123247	-0.0666667	-0.0666667	-0.0666667	-0.0666667	-0.123247	-0.193084
CAG-269 sp900556945	0.162893	-0.147167	-0.0587236	0.70531	-0.214952	-0.147167	-0.147167	-0.147167	0.380711	0.40471	-0.147167	1	0.40471	0.408629	0.40471	0.00425783	-0.0774112	0.156176	0.0680173	0.40471	-0.147167	-0.147167	-0.00193196	-0.0656865	-0.147167	-0.147167	-0.272069	-0.147167	-0.147167	0.40471	0.40471	-0.272069	0.378506
Citrobacter_B koseri	0.632924	-0.0666667	0.442653	0.632924	-0.0973729	-0.0666667	-0.0666667	-0.0666667	0.331126	1	-0.0666667	0.40471	1	0.478294	1	0.339467	0.331126	-0.0973729	0.534071	1	-0.0666667	-0.0666667	-0.308062	0.25205	-0.0666667	-0.0666667	-0.123247	-0.0666667	-0.0666667	1	1	-0.123247	-0.193084
Eggerthella lenta	0.213272	0.331126	-0.0164426	0.213272	0.156176	-0.147167	0.331126	0.331126	-0.0444162	0.478294	0.331126	0.408629	0.478294	1	0.478294	-0.151153	-0.0444162	0.112514	0.113362	0.478294	-0.147167	0.331126	0.0482989	0.181604	-0.147167	0.331126	-0.272069	0.40471	-0.147167	0.478294	0.478294	-0.272069	0.197578
Escherichia albertii	0.632924	-0.0666667	0.442653	0.632924	-0.0973729	-0.0666667	-0.0666667	-0.0666667	0.331126	1	-0.0666667	0.40471	1	0.478294	1	0.339467	0.331126	-0.0973729	0.534071	1	-0.0666667	-0.0666667	-0.308062	0.25205	-0.0666667	-0.0666667	-0.123247	-0.0666667	-0.0666667	1	1	-0.123247	-0.193084
Escherichia coli_D	0.0647952	-0.216025	0.531975	0.0647952	0.0225374	-0.216025	-0.216025	-0.216025	-0.0681252	0.339467	-0.216025	0.00425783	0.339467	-0.151153	0.339467	1	0.830276	0.0197203	0.637085	0.339467	0.401189	-0.216025	-0.492635	0.217148	-0.216025	-0.216025	-0.133122	-0.216025	-0.216025	0.339467	0.339467	0.237718	-0.314694
Escherichia fergusonii	0.112514	-0.147167	0.627168	0.112514	0.162893	-0.147167	-0.147167	-0.147167	-0.110406	0.331126	-0.147167	-0.0774112	0.331126	-0.0444162	0.331126	0.830276	1	-0.214952	0.804872	0.331126	0.551877	-0.147167	-0.425031	0.179672	-0.147167	-0.147167	0.0255065	-0.147167	-0.147167	0.331126	0.331126	0.161541	-0.426235
Eubacterium callanderi	-0.142222	0.632924	-0.248668	-0.142222	0.424444	-0.0973729	0.632924	0.632924	-0.214952	-0.0973729	0.632924	0.156176	-0.0973729	0.112514	-0.0973729	0.0197203	-0.214952	1	-0.180014	-0.0973729	-0.0973729	0.632924	-0.15595	0.242872	-0.0973729	0.632924	-0.180014	-0.0973729	-0.0973729	-0.0973729	-0.0973729	-0.180014	-0.00734421
F0422 sp003999875	0.270021	-0.123247	0.828828	0.270021	0.213767	-0.123247	-0.123247	-0.123247	0.0226724	0.534071	-0.123247	0.0680173	0.534071	0.113362	0.534071	0.637085	0.804872	-0.180014	1	0.534071	0.616236	-0.123247	-0.440081	0.379677	-0.123247	-0.123247	0.0822785	-0.123247	-0.123247	0.534071	0.534071	-0.227848	-0.356957
Finegoldia magna_H	0.632924	-0.0666667	0.442653	0.632924	-0.0973729	-0.0666667	-0.0666667	-0.0666667	0.331126	1	-0.0666667	0.40471	1	0.478294	1	0.339467	0.331126	-0.0973729	0.534071	1	-0.0666667	-0.0666667	-0.308062	0.25205	-0.0666667	-0.0666667	-0.123247	-0.0666667	-0.0666667	1	1	-0.123247	-0.193084
Gordonibacter pamelaeae	-0.0973729	-0.0666667	0.510754	-0.0973729	-0.0973729	-0.0666667	-0.0666667	-0.0666667	-0.147167	-0.0666667	-0.0666667	-0.147167	-0.0666667	-0.147167	-0.0666667	0.401189	0.551877	-0.0973729	0.616236	-0.0666667	1	-0.0666667	-0.25205	0.0840168	-0.0666667	-0.0666667	-0.123247	-0.0666667	-0.0666667	-0.0666667	-0.0666667	-0.123247	-0.193084
HGM11788 sp900760465	-0.0973729	1	-0.170251	-0.0973729	0.730297	-0.0666667	1	1	-0.147167	-0.0666667	1	-0.147167	-0.0666667	0.331126	-0.0666667	-0.216025	-0.147167	0.632924	-0.123247	-0.0666667	-0.0666667	1	-0.196039	0.196039	-0.0666667	1	-0.123247	-0.0666667	-0.0666667	-0.0666667	-0.0666667	-0.123247	-0.193084
Methanobrevibacter smithii	-0.189185	-0.196039	-0.411239	-0.145723	-0.247985	0.0280056	-0.196039	-0.196039	-0.123645	-0.308062	-0.196039	-0.00193196	-0.308062	0.0482989	-0.308062	-0.492635	-0.425031	-0.15595	-0.440081	-0.308062	-0.25205	-0.196039	1	-0.655882	0.308062	-0.196039	0.13375	0.364073	0.0280056	-0.308062	-0.308062	-0.237298	0.424146
Cand. M. intestini	-0.109932	0.196039	0.482759	-0.153393	0.36303	-0.364073	0.196039	0.196039	-0.08887	0.25205	0.196039	-0.0656865	0.25205	0.181604	0.25205	0.217148	0.179672	0.242872	0.379677	0.25205	0.0840168	0.196039	-0.655882	1	-0.0280056	0.196039	-0.103548	-0.140028	-0.364073	0.25205	0.25205	-0.202782	-0.598198
MGYG000001195	-0.0973729	-0.0666667	0.306452	-0.0973729	-0.0973729	-0.0666667	-0.0666667	-0.0666667	-0.147167	-0.0666667	-0.0666667	-0.147167	-0.0666667	-0.147167	-0.0666667	-0.216025	-0.147167	-0.0973729	-0.123247	-0.0666667	-0.0666667	-0.0666667	0.308062	-0.0280056	1	-0.0666667	0.534071	-0.0666667	-0.0666667	-0.0666667	-0.0666667	-0.123247	-0.193084
MGYG000002717	-0.0973729	1	-0.170251	-0.0973729	0.730297	-0.0666667	1	1	-0.147167	-0.0666667	1	-0.147167	-0.0666667	0.331126	-0.0666667	-0.216025	-0.147167	0.632924	-0.123247	-0.0666667	-0.0666667	1	-0.196039	0.196039	-0.0666667	1	-0.123247	-0.0666667	-0.0666667	-0.0666667	-0.0666667	-0.123247	-0.193084
Parabacteroides distasonis	0.393781	-0.123247	0.272779	-0.180014	0.213767	0.616236	-0.123247	-0.123247	-0.272069	-0.123247	-0.123247	-0.272069	-0.123247	-0.272069	-0.123247	-0.133122	0.0255065	-0.180014	0.0822785	-0.123247	-0.123247	-0.123247	0.13375	-0.103548	0.534071	-0.123247	1	-0.123247	0.616236	-0.123247	-0.123247	0.227848	0.0223098
Phocaeicola dorei	-0.0973729	-0.0666667	-0.170251	-0.0973729	-0.0973729	-0.0666667	-0.0666667	-0.0666667	-0.147167	-0.0666667	-0.0666667	-0.147167	-0.0666667	0.40471	-0.0666667	-0.216025	-0.147167	-0.0973729	-0.123247	-0.0666667	-0.0666667	-0.0666667	0.364073	-0.140028	-0.0666667	-0.0666667	-0.123247	1	-0.0666667	-0.0666667	-0.0666667	-0.123247	0.482711
Prevotella lascolaii	0.730297	-0.0666667	-0.170251	-0.0973729	-0.0973729	1	-0.0666667	-0.0666667	-0.147167	-0.0666667	-0.0666667	-0.147167	-0.0666667	-0.147167	-0.0666667	-0.216025	-0.147167	-0.0973729	-0.123247	-0.0666667	-0.0666667	-0.0666667	0.0280056	-0.364073	-0.0666667	-0.0666667	0.616236	-0.0666667	1	-0.0666667	-0.0666667	0.534071	0.353988
Providencia rettgeri	0.632924	-0.0666667	0.442653	0.632924	-0.0973729	-0.0666667	-0.0666667	-0.0666667	0.331126	1	-0.0666667	0.40471	1	0.478294	1	0.339467	0.331126	-0.0973729	0.534071	1	-0.0666667	-0.0666667	-0.308062	0.25205	-0.0666667	-0.0666667	-0.123247	-0.0666667	-0.0666667	1	1	-0.123247	-0.193084
Robinsoniella sp900539655	0.632924	-0.0666667	0.442653	0.632924	-0.0973729	-0.0666667	-0.0666667	-0.0666667	0.331126	1	-0.0666667	0.40471	1	0.478294	1	0.339467	0.331126	-0.0973729	0.534071	1	-0.0666667	-0.0666667	-0.308062	0.25205	-0.0666667	-0.0666667	-0.123247	-0.0666667	-0.0666667	1	1	-0.123247	-0.193084
UMGS1663 sp900753245	0.330026	-0.123247	-0.0944235	-0.180014	-0.180014	0.534071	-0.123247	-0.123247	0.0255065	-0.123247	-0.123247	-0.272069	-0.123247	-0.272069	-0.123247	0.237718	0.161541	-0.180014	-0.227848	-0.123247	-0.123247	-0.123247	-0.237298	-0.202782	-0.123247	-0.123247	0.227848	-0.123247	0.534071	-0.123247	-0.123247	1	-0.0198309
UMGS75 sp900538885	0.142478	-0.193084	-0.493093	0.192418	-0.282018	0.353988	-0.193084	-0.193084	-0.0255297	-0.193084	-0.193084	0.378506	-0.193084	0.197578	-0.193084	-0.314694	-0.426235	-0.00734421	-0.356957	-0.193084	-0.193084	-0.193084	0.424146	-0.598198	-0.193084	-0.193084	0.0223098	0.482711	0.353988	-0.193084	-0.193084	-0.0198309	1

## Sheet: Figure S8, S12
Functional Annotation of different isolates.
eggNOG_OGs	P15_MS	P20	P31	P32	VR_P32	P45	P46	P48	P61	P82_06.04.	P86_B.t.	VR_P86_B.t.	P86_ohneC	VR_P86_ohneC	P88	P89	gutgenome132205	gutgenome143185
292E4	0	0	0	0	0	0	0	0	0	0	0	0	0	0	0	0	0	0
29094	0	0	0	0	0	0	0	0	0	0	0	0	0	0	0	0	0	0
29581	0	0	0	0	0	0	0	0	1	0	0	0	0	0	0	0	0	0
29734	0	0	0	0	0	0	0	0	1	0	0	0	0	0	0	0	0	0
29954	0	1	0	0	0	0	0	1	0	0	0	0	0	0	0	0	0	0
28JUN	0	0	0	0	0	0	0	0	0	0	0	0	0	0	0	0	0	0
2E071	0	0	0	0	0	0	0	0	0	0	0	0	0	0	0	0	0	0
28H5J	0	1	0	0	0	0	0	0	0	0	0	0	0	0	0	0	0	0
28H6P	0	0	0	0	0	0	0	0	0	0	0	0	0	0	0	0	0	0
28H6R	0	0	0	0	0	0	0	0	0	0	0	0	0	0	0	0	0	0
28H7K	0	0	0	0	0	0	0	0	0	0	0	0	0	0	0	0	0	0
28H86	0	0	0	0	0	0	0	0	0	0	0	0	0	0	0	0	0	0
28H88	0	0	0	0	0	0	0	0	0	0	0	0	0	0	0	0	0	0
28H8Z	0	0	0	0	0	0	0	0	0	0	0	0	0	0	0	0	0	0
28H97	0	0	0	0	0	0	0	0	0	0	0	0	0	0	0	0	0	0
28H9R	0	0	0	0	0	0	0	0	0	0	0	0	0	0	0	0	0	0
28HAW	0	0	0	0	0	0	0	0	0	0	0	0	0	0	0	0	0	0
28HBP	0	0	0	0	0	0	0	0	0	0	0	0	0	0	0	0	0	0
28HCQ	0	0	0	0	0	0	0	0	0	0	0	0	0	0	0	0	0	0
28HDR	0	0	0	0	0	0	0	0	0	0	0	0	0	0	0	0	0	0
28HFG	0	0	0	0	0	1	0	0	1	0	0	0	0	0	0	0	0	0
28HG7	0	0	0	0	0	0	0	0	0	0	0	0	0	0	0	0	0	0
28HGI	0	0	0	0	0	0	0	0	0	0	0	0	0	0	0	0	0	0
28HHN	0	0	0	0	0	0	0	0	1	0	0	0	0	0	0	0	0	0
28HIE	0	0	0	0	0	0	0	0	1	0	0	0	0	0	0	0	0	0
28HIF	0	0	0	0	0	0	0	0	0	0	0	0	0	0	1	0	0	0
28HJM	0	0	0	0	0	0	0	0	0	0	0	0	0	0	0	0	0	0
28HM4	0	0	0	0	0	0	0	0	1	0	0	0	0	0	0	0	0	0
28HN3	0	0	0	0	0	0	0	0	0	0	0	0	0	0	0	0	0	0
28HU2	0	0	0	0	0	0	0	0	0	0	0	0	0	0	0	0	0	0
28HVU	0	0	0	0	0	0	0	0	0	0	0	0	0	0	0	0	0	0
28HWK	0	0	0	0	0	0	0	0	0	0	0	0	0	0	0	0	0	0
28HWS	0	0	0	0	0	0	0	0	0	0	0	0	0	0	0	0	0	0
28HZS	0	0	0	0	0	0	0	0	0	0	1	1	0	0	0	1	0	0
28I2E	0	0	0	0	0	0	0	0	0	0	0	0	0	0	0	0	0	0
28I61	0	0	0	0	0	0	0	0	0	0	0	0	0	0	0	0	0	0
28I6Q	0	0	0	0	0	0	0	0	0	0	0	0	0	0	0	0	0	0
28I7H	0	0	0	0	0	0	0	0	1	0	0	0	0	0	0	0	0	0
28ICE	0	0	0	0	0	0	0	0	0	0	0	0	0	0	0	0	0	0
28ICS	0	0	0	0	0	0	0	0	0	0	0	0	0	0	0	0	0	0
28IDW	0	0	0	0	0	0	0	0	0	0	0	0	0	0	0	0	0	0
28IHK	0	0	0	0	0	0	0	0	0	0	0	0	0	0	0	0	0	0
28IHQ	0	0	0	0	0	0	0	0	0	0	0	0	0	0	0	0	0	0
28IJJ	0	0	0	0	0	0	0	0	0	1	1	1	0	0	1	1	0	1
28IPT	0	0	0	0	0	0	0	0	0	0	0	0	0	0	0	0	0	0
28IT8	0	0	0	0	0	0	0	0	0	0	0	0	0	0	0	0	0	0
28IUM	0	0	0	0	0	0	0	0	0	0	0	0	0	0	0	0	0	0
28J0I	0	0	0	0	0	0	0	0	1	0	0	0	0	0	0	0	0	0
28J32	0	0	0	0	0	0	0	0	0	0	0	0	0	0	0	0	0	0
28J7P	0	0	0	0	0	0	0	0	0	0	0	0	0	0	0	0	0	0
28JC8	0	0	0	0	0	0	0	0	0	1	0	0	0	0	0	0	0	0
28JDC	0	0	0	0	0	0	0	0	0	0	0	0	0	0	0	0	0	0
28JFC	0	0	0	0	0	0	0	0	1	0	0	0	0	0	0	0	0	0
28JGW	0	0	0	0	0	0	0	0	1	0	0	0	0	0	0	0	0	0
28JHT	0	0	0	0	0	0	0	0	1	0	0	0	0	0	0	0	0	0
28JMM	0	0	0	0	0	1	1	1	0	0	0	0	0	0	0	0	0	0
28JMX	0	0	0	0	0	0	0	0	0	0	0	0	0	0	0	0	0	0
28JQ1	0	0	0	0	0	0	0	0	0	0	0	0	0	0	0	0	0	1
28JQ2	0	0	0	0	0	0	0	0	0	0	0	0	0	0	0	0	0	0
28JUG	0	0	0	0	0	0	0	1	0	0	0	0	0	0	0	0	0	0
28JYK	0	0	0	0	0	0	0	0	0	0	0	0	0	0	0	0	0	0
28JYZ	0	0	0	1	1	0	0	0	1	1	0	0	0	0	0	0	1	1
28K0D	0	0	0	0	0	0	1	0	0	0	0	0	0	0	0	0	0	0
28K0U	0	0	0	0	0	0	0	0	0	0	0	0	0	0	0	0	0	0
28K22	0	0	0	0	0	0	1	0	0	0	0	0	0	0	0	0	0	0
28K5Q	0	0	0	0	0	0	1	0	0	0	0	0	0	0	0	0	0	0
28K8G	0	1	0	0	0	0	0	0	0	0	0	0	0	0	0	0	0	0
28KC1	0	0	0	1	0	0	0	0	0	0	0	0	0	0	0	0	0	0
28KF4	0	0	0	0	0	0	0	0	1	0	0	0	0	0	0	0	0	0
28KGD	0	0	0	1	0	0	0	0	0	0	0	0	0	0	0	0	0	0
28KH3	0	0	0	0	0	0	1	0	0	0	0	0	0	0	0	0	0	0
28KHG	0	1	0	0	0	0	0	0	0	0	0	0	0	0	0	0	0	0
28KKD	0	0	0	0	0	0	0	0	0	0	0	0	0	0	1	0	0	0
28KKV	0	0	0	0	0	0	0	0	0	0	1	0	0	0	0	0	0	0
28KSX	0	1	0	0	0	0	0	0	0	0	0	0	0	0	0	0	0	0
28KTE	0	1	0	0	0	0	0	0	0	0	0	0	0	0	0	0	0	0
28KX6	1	0	0	0	0	0	0	0	0	0	0	0	0	0	0	0	0	0
28KYZ	0	0	0	0	0	0	0	0	1	0	0	0	0	0	0	0	0	0
28M2J	0	0	0	0	0	0	0	0	0	0	0	0	0	0	0	0	0	0
28M3A	0	0	0	0	0	0	0	0	0	0	0	0	0	0	1	0	0	0
28M4V	0	0	0	0	0	0	0	0	0	0	0	0	0	0	0	0	0	0
28M8B	0	0	0	0	0	0	0	0	0	0	0	0	0	0	0	0	0	0
28MBK	0	0	0	0	0	0	0	0	0	0	0	0	0	0	0	0	0	0
28MEG	0	0	0	0	0	0	0	0	0	0	0	0	0	0	0	0	0	0
28MEJ	0	1	0	0	0	0	0	0	0	0	0	0	0	0	0	0	0	0
28MN3	0	0	0	0	0	0	0	0	0	0	0	0	0	0	0	0	0	0
28MTB	0	0	0	1	0	0	0	0	0	0	0	0	0	0	0	0	0	0
28MYC	0	0	0	0	0	0	0	0	0	0	0	0	0	0	0	0	0	0
28N3N	0	0	0	0	0	0	0	0	0	0	0	0	0	0	0	0	0	0
28NG9	0	0	0	0	0	0	0	0	1	0	0	0	0	0	0	0	0	0
28NJF	0	0	0	0	0	0	0	0	0	0	0	0	0	0	0	0	0	0
28NNF	0	1	0	0	0	0	0	0	0	0	0	0	0	0	0	0	0	0
28NPZ	0	1	0	0	0	0	0	0	0	0	0	0	0	0	0	0	0	0
28NW3	0	0	0	0	0	0	0	0	0	0	0	0	0	0	0	0	0	0
28NYX	0	0	0	0	0	0	0	0	0	0	0	0	0	0	0	0	0	0
28P0G	0	0	0	0	0	0	0	0	1	0	0	0	0	0	0	0	0	0
28PAD	0	0	0	0	0	0	0	0	0	0	0	0	0	0	0	0	0	0
28PCM	0	0	0	0	0	0	0	0	1	0	0	0	0	0	0	0	0	0
28PEC	0	0	0	0	0	0	0	0	0	0	0	0	0	0	0	0	0	0
28PTZ	0	0	0	0	0	0	0	0	1	0	0	0	0	0	0	0	0	0
28PVS	0	0	0	0	0	0	0	0	0	0	0	0	0	0	0	0	0	0
28PZ6	0	0	0	0	0	0	0	0	0	0	0	0	0	0	0	0	0	0
28Q4G	0	0	0	0	0	0	0	0	0	0	0	0	0	0	0	0	0	0
28QIR	0	0	0	0	0	1	1	0	0	0	0	0	0	0	0	0	0	0
28QM7	0	0	0	0	0	0	0	0	0	0	0	0	0	0	0	0	0	0
28QRW	0	0	0	0	0	0	1	0	0	0	0	0	0	0	0	0	0	0
28R3W	0	0	0	0	0	0	1	0	0	0	0	0	0	0	0	0	0	0
28RCE	0	0	0	0	0	0	1	0	0	0	0	0	0	0	0	0	0	0
28RND	0	0	0	0	0	0	0	0	0	0	0	0	0	0	0	0	0	0
28SKP	0	0	0	0	0	0	0	0	1	0	0	0	0	0	0	0	0	0
28TI5	0	0	0	0	0	0	1	0	0	0	0	0	0	0	0	0	0	0
28TJB	0	0	0	0	0	0	0	0	1	0	0	0	0	0	0	0	0	0
28TYB	0	1	0	0	0	0	0	0	0	0	0	0	0	0	0	0	0	0
28UA8	0	0	0	0	0	0	0	0	0	0	0	0	0	0	0	0	0	0
28VP7	0	0	0	0	0	0	0	0	0	0	0	0	0	0	0	0	0	0
28W3Z	0	0	1	0	0	0	0	0	0	0	0	0	0	1	0	0	0	0
28WG4	0	0	0	0	0	0	1	0	0	0	0	0	0	0	0	0	0	0
28WIM	0	0	0	0	0	0	0	0	0	0	0	0	0	0	0	0	0	0
28Y0X	0	0	0	0	0	0	0	0	1	0	0	0	0	0	0	0	0	0
28Z4M	0	0	0	0	0	0	0	0	1	0	0	0	0	0	0	0	0	0
28ZK0	0	0	0	0	0	0	0	0	0	0	0	0	0	0	0	0	0	0
28ZM9	0	0	0	0	0	0	0	0	0	0	0	0	0	0	0	0	0	0
290A1	0	0	0	0	0	0	0	0	0	0	0	0	0	0	0	0	0	0
290FI	0	0	0	0	0	0	0	0	0	0	0	0	0	0	0	0	0	0
291F1	0	0	0	0	0	0	1	0	0	0	0	0	0	0	0	0	0	0
291H9	0	0	0	0	0	0	0	0	0	0	0	0	0	0	0	0	0	0
291QX	0	0	0	0	0	0	0	0	0	0	0	0	0	0	0	0	1	0
291Y3	0	0	0	0	0	0	0	0	0	0	0	0	0	0	0	0	0	0
2921C	0	0	0	0	0	0	0	0	0	0	0	0	0	0	0	0	0	0
2924H	0	0	0	0	0	0	0	0	1	0	0	0	0	0	0	0	0	0
292QM	0	0	0	0	0	0	0	0	0	0	0	0	0	0	0	0	0	0
2940Y	0	0	0	1	0	0	0	0	0	0	0	0	0	0	0	0	0	0
294ER	0	0	0	0	0	0	0	0	0	0	0	0	0	0	0	0	0	0
294I9	0	0	0	0	0	0	0	0	0	0	0	0	0	0	0	0	0	0
294JR	0	0	0	0	0	0	0	0	1	0	0	0	0	0	0	0	0	0
295KK	0	0	0	0	0	0	0	0	0	0	0	0	0	0	0	0	0	0
295NE	0	0	0	0	0	0	0	0	1	0	0	0	0	0	0	0	0	0
295P2	0	0	0	0	0	0	0	0	0	0	0	0	0	0	0	0	0	0
295PD	0	0	0	0	0	0	0	0	0	0	0	0	0	0	0	0	0	0
295Q6	0	0	0	0	0	0	0	0	0	0	0	0	0	0	0	0	0	0
295Z7	0	0	0	0	0	0	1	0	0	0	0	0	0	0	0	0	0	0
2983T	0	0	0	0	0	0	0	0	1	0	0	0	0	0	0	0	0	0
298I9	0	0	0	0	0	0	0	0	0	0	0	0	0	0	0	0	0	0
298PA	0	1	0	0	0	0	1	0	0	0	0	0	0	0	0	0	0	0
2994Z	0	0	0	0	0	0	0	0	0	0	0	0	0	0	0	0	0	0
2996G	0	0	0	0	0	0	0	0	0	0	0	0	0	0	0	0	0	0
2997S	0	0	0	0	0	0	0	0	0	0	0	0	0	0	0	0	0	0
2999H	0	0	0	0	0	0	0	0	0	0	0	0	0	0	0	0	0	0
29A93	0	0	0	0	0	0	0	0	1	0	0	0	0	0	0	0	0	0
29BUE	0	0	0	0	0	0	1	0	1	0	0	0	0	0	0	0	0	0
29BUY	0	0	0	0	0	0	0	0	0	0	0	0	0	0	0	0	0	0
29BVX	0	0	0	0	0	0	1	0	0	0	0	0	0	0	0	0	0	0
29D1G	0	0	0	0	0	0	0	0	0	0	0	0	0	0	0	0	0	0
29F2I	0	1	0	0	0	0	0	0	0	0	0	0	0	0	0	0	0	0
29GQM	0	0	0	0	0	0	1	0	0	0	0	0	0	0	0	0	0	0
29H2X	0	0	0	0	0	0	0	0	0	0	0	0	0	0	0	0	0	0
29IKC	0	0	0	0	0	0	0	0	0	0	0	0	0	0	0	0	0	0
29IWK	0	0	0	0	0	0	0	0	0	0	0	0	0	0	0	0	0	0
29J73	0	0	0	0	0	0	0	0	0	0	0	0	0	0	0	0	0	0
29JI7	0	0	0	0	0	0	0	0	0	0	0	0	0	0	0	0	0	0
29K30	0	0	0	0	0	0	0	0	0	0	0	0	0	0	0	0	0	0
29KBK	0	0	0	0	0	0	0	0	0	0	0	0	0	0	0	0	0	0
29KM2	0	0	0	0	0	0	0	0	0	0	0	0	0	0	0	0	0	0
29PXB	0	0	0	0	0	0	0	0	0	0	0	0	0	0	0	0	0	0
29SM8	0	0	0	0	0	0	0	0	0	0	0	0	0	0	0	0	0	0
29T7B	0	0	0	0	0	0	0	0	0	0	0	0	0	0	0	0	0	0
29TYU	0	0	0	0	0	0	0	0	0	0	0	0	0	0	0	0	0	0
29UC5	0	0	0	0	0	0	1	0	1	0	0	0	0	0	0	0	0	0
29WDJ	0	0	0	0	0	0	0	0	0	0	0	0	0	0	0	0	0	0
29WPV	0	0	0	0	0	0	0	0	0	0	0	0	0	0	0	0	0	0
29XGH	0	0	0	0	0	0	0	0	1	0	0	0	0	0	0	0	0	0
29XJH	0	0	0	0	0	0	0	0	0	0	0	0	0	0	0	0	0	0
29XJI	0	0	0	0	0	0	0	0	0	0	0	0	0	0	0	0	0	0
29ZN9	0	1	0	0	0	0	0	0	0	0	0	0	0	0	0	0	0	0
2A0TN	0	0	0	0	0	0	1	0	0	0	0	0	0	0	0	0	0	0
2A133	0	0	0	0	0	0	0	0	1	0	0	0	0	0	0	0	0	0
2A2TX	0	0	0	0	0	0	0	0	0	0	0	0	0	0	0	0	0	0
2A2YD	1	1	1	1	1	1	1	1	0	1	1	1	1	1	1	1	1	0
2A50D	0	0	0	0	0	0	1	0	0	0	0	0	0	0	0	0	0	0
2A5G6	0	0	0	0	0	0	0	0	0	0	0	0	0	0	0	0	0	0
2A76P	0	0	0	0	0	0	1	0	0	0	0	0	0	0	0	0	0	0
2A7AX	0	0	0	0	0	0	0	0	1	0	0	0	0	0	0	0	0	0
2A7FN	0	0	0	0	0	0	0	0	1	0	0	0	0	0	0	0	0	0
2A7G4	0	0	0	0	0	0	1	0	0	0	0	0	0	0	0	0	0	0
2A7KX	1	1	1	1	1	1	1	1	1	1	1	1	1	1	1	1	1	1
2A7PA	0	0	0	0	0	0	0	0	0	0	0	0	0	0	0	0	0	0
2A7QQ	0	0	0	0	0	0	1	0	0	0	0	0	0	0	0	0	0	0
2A7WY	0	0	0	0	0	0	1	0	0	0	0	0	0	0	0	0	0	0
2A855	0	0	0	0	0	0	0	0	1	0	0	0	0	0	0	0	0	0
2A85Z	0	0	0	0	0	0	0	0	1	0	0	0	0	0	0	0	0	0
2A893	1	0	0	0	0	0	0	0	0	0	0	0	0	0	0	0	0	0
2A8KS	0	0	0	0	0	0	0	0	1	0	0	0	0	0	0	0	0	0
2A8NJ	0	0	0	0	0	0	0	0	1	0	0	0	0	0	0	0	0	0
2A8PI	0	0	0	0	0	0	0	0	1	0	0	0	0	0	0	0	0	0
2A8PM	0	0	0	0	0	0	0	0	0	1	0	1	0	0	0	0	0	0
2A8RH	0	0	0	0	0	0	0	0	1	0	0	0	0	0	0	0	0	0
2A8VN	0	0	0	0	0	0	0	0	1	0	0	0	0	0	0	0	0	0
2A8VT	0	0	0	0	0	0	0	0	1	0	0	0	0	0	0	0	0	0
2A8YS	0	0	0	0	0	0	0	0	1	0	0	0	0	0	0	0	0	0
2A939	0	0	0	0	0	0	1	0	0	0	0	0	0	0	0	0	0	0
2A9H2	0	0	0	0	0	0	1	0	0	0	0	0	0	0	0	0	0	0
2AAGP	0	0	0	0	0	0	0	0	0	0	0	0	0	0	0	0	0	0
2ABJK	1	0	0	0	0	0	0	0	0	0	0	0	0	0	0	0	0	0
2AEIC	0	0	0	0	0	0	0	0	0	0	1	1	0	0	0	1	0	0
2AFDM	0	0	0	0	0	0	1	0	0	0	0	0	0	0	0	0	0	0
2AFU1	0	0	0	0	0	0	0	0	0	0	0	0	0	0	0	0	0	0
2AG17	0	0	0	0	0	0	0	0	0	0	0	0	0	0	0	0	0	0
2AGMU	0	0	0	0	0	0	0	0	0	0	0	0	0	0	0	0	0	0
2AHZY	0	0	0	0	0	0	0	0	0	0	0	0	0	0	0	0	0	0
2AIA7	0	0	0	0	0	0	0	0	1	0	0	0	0	0	0	0	0	0
2AIGD	0	0	0	0	0	0	0	0	0	0	0	0	0	0	0	0	0	0
2AIVJ	0	0	0	0	0	0	0	0	0	0	0	0	0	0	0	0	0	0
2AKS6	0	0	0	0	0	0	0	0	0	0	0	0	0	0	0	0	0	0
2AMA3	0	0	0	0	0	0	0	0	0	0	0	0	0	0	0	0	0	0
2APXH	0	0	0	0	0	0	0	0	0	0	0	0	0	0	0	0	0	0
2AQ40	0	0	0	0	0	0	0	0	0	0	0	0	0	0	0	0	0	0
2ARAZ	0	0	0	0	0	0	0	0	1	0	0	0	0	0	0	0	0	0
2ARK2	0	0	0	0	0	0	0	0	0	0	0	0	0	0	0	0	1	0
2ARRE	0	0	0	0	0	0	0	0	0	0	0	0	0	0	0	0	0	0
2ASD9	0	0	0	0	0	0	0	0	0	0	0	0	1	0	0	0	0	0
2ATH5	0	0	0	0	0	0	0	0	0	0	0	0	0	0	0	0	0	0
2ATIV	0	0	0	0	0	0	0	0	0	0	0	0	0	0	0	0	0	0
2ATX7	0	0	0	0	0	0	0	0	0	0	0	0	0	0	0	0	0	0
2AU0F	0	0	0	0	0	0	1	0	1	0	0	0	0	0	0	0	0	0
2AU4N	0	0	0	0	0	0	0	0	0	0	0	0	0	0	0	0	0	0
2AUX4	0	0	0	0	0	0	0	0	0	0	0	0	0	0	0	0	0	0
2AV21	0	0	0	0	0	0	0	0	0	0	0	0	0	0	0	0	0	0
2AV2P	0	0	0	0	0	0	0	0	0	0	0	0	0	0	0	0	0	0
2AV3H	0	0	0	0	0	0	0	0	0	1	0	0	0	0	0	0	0	0
2AV4N	0	0	0	0	0	0	0	0	0	0	0	0	0	0	0	0	0	0
2AV62	0	0	0	0	0	0	0	0	0	0	0	0	0	0	0	0	0	0
2AV81	0	0	0	0	0	1	1	0	0	1	0	0	0	0	0	0	0	1
2AVB5	0	0	0	0	0	1	1	0	0	1	1	1	0	0	0	1	0	1
2AVW5	0	0	0	0	0	0	0	0	0	0	0	0	0	0	0	0	0	0
2AW9Q	0	0	0	0	0	0	0	0	0	0	0	0	0	0	0	0	0	0
2AYJX	0	0	0	0	0	0	0	0	0	0	0	0	0	0	0	0	0	0
2AYT6	0	0	0	0	0	0	0	0	0	0	0	0	0	0	0	0	0	0
2AZBR	0	0	0	0	0	0	0	0	0	0	0	0	0	0	0	0	0	0
2B0AA	0	0	0	0	0	0	0	0	0	0	0	0	0	0	0	0	0	0
2B0Q1	0	0	0	0	0	0	0	0	0	0	0	0	0	0	0	0	0	0
2B0ZD	0	0	0	0	0	0	0	1	0	0	0	0	0	0	0	0	0	0
2B11I	0	0	0	0	0	0	0	0	0	0	0	0	0	0	0	0	0	0
2B1CD	0	0	0	0	0	0	0	0	0	0	0	0	0	0	0	0	0	0
2B1CV	0	0	0	0	0	0	0	0	0	0	0	0	0	0	0	0	0	0
2B1D0	0	0	0	0	0	0	0	0	0	0	0	0	0	0	0	0	0	0
2B1EN	0	0	0	0	0	0	0	0	0	0	0	0	0	0	0	0	0	0
2B1F3	0	0	0	0	0	0	0	0	0	0	0	0	0	0	0	0	0	0
2B1G0	0	0	0	0	0	0	0	0	0	0	0	0	0	0	0	0	0	0
2B1H6	0	0	0	0	0	0	0	0	0	0	0	0	0	0	0	0	0	0
2B1IV	0	0	0	0	0	0	0	0	0	0	0	0	0	0	0	0	0	0
2B1NT	0	0	0	0	0	0	0	0	0	0	0	0	0	0	0	0	0	0
2B24Q	0	0	0	0	0	0	0	0	0	0	0	0	0	0	0	0	0	0
2B2AQ	0	0	0	0	0	0	0	0	0	0	0	0	0	0	0	0	0	0
2B2AY	0	0	0	0	0	0	0	0	0	0	0	0	0	0	0	0	0	0
2B2DI	0	0	0	0	0	0	0	0	0	0	0	0	0	0	0	0	0	0
2B2EB	0	0	0	0	0	0	0	0	0	0	0	0	0	0	0	0	0	0
2B2FZ	0	0	0	0	0	0	0	0	0	0	0	0	0	0	0	0	0	0
2B37U	0	0	0	0	0	0	0	0	0	0	0	0	0	0	0	0	0	0
2B3A4	0	0	0	0	0	0	0	0	0	0	0	0	0	0	0	0	0	0
2B3X8	0	0	0	0	0	0	0	0	0	0	0	0	0	0	0	0	0	0
2B7B4	0	0	0	0	0	0	0	0	0	0	0	0	0	0	1	0	0	0
2B7CS	0	0	0	0	0	0	0	0	0	0	0	0	0	0	0	0	0	0
2BBJI	0	0	0	0	0	0	0	0	0	0	0	0	0	0	0	0	0	0
2BBUC	0	0	0	0	0	0	0	0	1	0	0	0	0	0	0	0	0	0
2BFDU	0	0	0	0	0	0	0	0	0	0	0	0	0	0	0	0	0	0
2BGNY	0	0	0	0	0	0	0	0	0	0	0	0	0	0	0	0	0	0
2BHWZ	0	0	0	0	0	0	0	0	0	0	0	0	0	0	0	0	0	0
2BJA1	0	0	0	0	0	0	0	0	0	0	0	0	0	0	0	0	0	0
2BKJJ	0	0	0	0	0	0	0	0	0	0	0	0	0	0	0	0	0	0
2BMAS	0	0	0	0	0	0	0	0	0	0	0	0	0	0	0	0	0	0
2BNMT	0	0	0	0	0	0	0	0	0	0	0	0	0	0	0	0	0	0
2BPMT	0	0	0	0	0	0	0	0	0	1	0	0	0	0	0	0	0	0
2BSVP	0	0	0	0	0	0	0	0	0	0	0	0	0	0	1	0	0	0
2BT6J	0	0	0	0	0	0	0	0	0	0	0	0	0	0	0	0	0	0
2BTJ8	0	0	0	0	0	0	1	0	0	0	0	0	0	0	0	0	0	0
2BTVU	0	0	0	0	0	0	0	0	0	0	0	0	0	0	0	0	0	0
2BUD4	0	0	0	0	0	0	0	0	1	0	0	0	0	0	0	0	0	0
2BUWD	0	0	0	0	0	0	0	0	0	0	0	0	0	0	0	0	0	0
2BV32	0	0	0	0	0	0	0	0	1	0	0	0	0	0	0	0	0	0
2BV6C	0	0	0	0	0	0	0	0	0	0	0	0	0	0	0	0	0	0
2BVBN	0	0	0	0	0	0	0	0	1	0	0	0	0	0	0	0	0	0
2BVDA	0	0	0	0	0	0	1	0	0	0	0	0	0	0	0	0	0	0
2BVH3	0	0	0	0	0	0	0	0	0	0	0	0	0	0	0	0	0	0
2BVJC	0	0	0	0	0	0	0	0	0	1	0	0	0	0	0	0	0	0
2BW8D	0	0	0	0	0	0	0	0	0	1	1	1	0	0	1	1	0	0
2BWP0	0	0	0	0	0	0	0	0	1	0	0	0	0	0	0	0	0	0
2BWYR	0	0	0	0	0	0	1	0	0	0	0	0	0	0	0	0	0	0
2BX86	0	0	0	0	0	0	0	0	0	0	0	0	0	0	0	0	0	0
2BXIF	0	0	0	0	0	0	0	0	0	0	0	0	0	0	0	0	0	0
2BXPW	0	0	0	0	0	0	0	0	1	0	0	0	0	0	0	0	0	0
2BXPX	0	0	0	0	0	0	0	0	1	0	0	0	0	0	0	0	0	0
2BXUM	0	0	0	0	0	0	1	0	0	0	0	0	0	0	0	0	0	0
2BY0N	1	1	1	1	1	1	1	1	1	1	1	1	1	1	1	1	1	1
2BY7T	0	0	0	0	0	0	0	0	1	0	0	0	0	0	0	0	0	0
2BYWB	0	0	0	0	0	0	0	0	0	0	0	0	0	0	0	0	0	0
2BZ8H	0	0	0	0	0	0	0	0	1	0	0	0	0	0	0	0	0	0
2BZT7	0	0	0	0	0	0	0	0	0	0	0	0	0	0	0	0	0	0
2C04H	0	0	0	0	0	0	0	0	0	0	0	0	0	0	0	0	0	0
2C05Z	0	0	0	0	0	0	0	0	0	0	0	0	0	0	0	0	0	0
2C076	0	0	0	0	0	0	1	0	0	0	0	0	0	0	0	0	0	0
2C0CI	1	0	0	0	0	0	0	0	0	0	0	0	0	0	0	0	0	0
2C0EN	0	0	0	0	0	0	1	0	0	0	0	0	0	0	0	0	0	0
2C0NB	0	0	0	0	0	0	0	0	1	0	0	0	0	0	0	0	0	0
2C0QC	0	0	0	0	0	0	1	0	0	0	0	0	0	0	0	0	0	0
2C0YM	0	0	0	0	0	0	0	0	0	0	0	0	0	0	0	0	0	0
2C10D	0	0	0	0	0	0	0	0	0	0	0	0	0	0	0	0	0	0
2C11C	0	0	0	0	0	0	0	0	0	0	0	0	0	0	0	0	0	0
2C174	0	0	0	0	0	0	1	0	0	0	0	0	0	0	0	0	0	0
2C19D	0	0	0	0	0	0	0	0	0	0	0	0	0	0	0	0	0	0
2C1B9	0	0	0	0	0	0	0	0	1	0	0	0	0	0	0	0	0	0
2C1FP	0	0	0	0	0	0	0	0	0	0	0	0	0	0	0	0	0	0
2C1UG	0	0	0	0	0	0	0	0	0	0	0	0	0	0	0	0	0	0
2C2AA	0	0	0	1	0	0	0	0	0	0	0	0	0	0	0	0	0	0
2C2E0	0	0	0	0	0	0	0	0	0	0	0	0	0	0	0	0	0	0
2C2E6	0	0	0	0	0	0	0	0	0	0	0	0	0	0	0	0	0	0
2C2JP	0	1	0	0	0	0	0	0	0	0	0	0	0	0	0	0	0	0
2C2JR	0	0	0	0	0	1	0	0	0	0	0	0	0	0	0	0	0	0
2C2M1	0	0	0	0	0	0	0	0	0	0	0	0	0	0	0	0	0	0
2C3PH	0	0	0	0	0	0	0	0	0	0	1	0	0	0	0	0	0	0
2C471	0	0	0	0	0	0	0	0	0	0	0	0	0	0	0	0	0	0
2C4I5	0	0	0	0	0	0	0	0	0	0	0	0	0	0	0	0	0	0
2C4YS	0	0	0	0	0	0	0	0	0	0	0	0	0	0	0	0	0	0
2C4ZZ	0	0	0	0	0	0	0	0	0	0	0	0	0	0	0	0	0	0
2C522	0	0	0	0	0	0	0	0	0	0	0	0	0	0	0	0	0	0
2C52N	0	0	0	0	0	0	0	0	0	0	0	0	1	0	0	0	0	0
2C57E	0	0	0	0	0	0	0	0	0	0	0	0	0	0	0	0	0	0
2C59R	0	0	0	0	0	0	0	0	0	0	0	0	0	0	0	0	0	0
2C5WB	0	0	0	0	0	1	1	0	0	1	1	1	0	0	0	1	0	1
2C62U	0	0	0	0	0	0	0	0	1	0	0	0	0	0	0	0	0	0
2C67P	0	0	0	0	0	0	0	0	0	0	1	0	0	0	0	0	0	0
2C6IF	0	0	0	0	0	1	0	0	0	0	0	0	0	0	0	0	1	0
2C6KJ	0	0	0	0	0	0	0	0	0	0	0	0	0	0	0	0	0	0
2C6P3	0	0	0	0	0	0	0	0	0	0	0	0	0	0	0	0	0	0
2C6X2	0	0	0	0	0	0	0	0	0	0	0	0	0	0	0	0	0	0
2C73E	0	0	0	0	0	0	0	0	0	0	0	0	0	0	0	0	0	0
2C73F	0	0	0	0	0	0	0	0	0	0	0	0	0	0	0	0	0	0
2C767	0	0	0	0	0	0	0	0	0	0	0	0	0	0	0	0	0	0
2C785	0	0	0	0	0	0	0	0	0	0	0	0	0	0	0	0	0	0
2C9AA	0	0	0	0	0	0	0	0	1	0	0	0	0	0	0	0	0	0
2C9BK	0	0	0	0	0	0	0	0	1	0	0	0	0	0	0	0	0	0
2C9JN	0	0	0	0	0	0	0	0	0	0	0	0	0	0	0	0	0	0
2C9KM	0	0	0	0	0	0	0	0	1	0	0	0	0	0	0	0	0	0
2C9S4	0	0	0	0	0	0	0	0	0	0	0	0	0	0	0	0	0	0
2C9YE	0	0	0	0	0	0	0	0	1	0	0	0	0	0	0	0	0	0
2CADI	0	0	0	0	0	0	0	0	1	0	0	0	0	0	0	0	0	0
2CANR	0	0	0	0	0	0	0	0	0	0	0	0	0	0	0	0	0	0
2CAQ2	0	0	0	0	0	1	0	0	0	0	0	0	0	0	0	0	0	0
2CB53	0	0	0	0	0	0	0	0	0	0	0	0	0	0	0	0	0	0
2CB57	0	0	0	0	0	0	1	0	0	0	0	0	0	0	0	0	0	0
2CBE4	0	0	0	0	0	0	0	0	0	0	0	0	0	0	0	0	0	0
2CBEM	0	0	0	0	0	0	0	0	0	0	0	0	0	0	0	0	0	0
2CBZ2	0	0	0	0	0	0	0	0	0	0	0	0	0	0	0	0	0	0
2CC4I	0	0	0	0	0	0	0	0	0	0	0	0	0	0	0	0	0	0
2CC7P	0	0	0	0	0	0	0	0	0	0	0	0	0	0	0	0	0	0
2CCC6	0	0	0	0	0	0	0	0	0	0	0	0	0	0	0	0	0	0
2CCH7	0	0	0	0	0	0	0	0	0	0	0	0	0	0	0	0	0	0
2CCQ9	0	0	0	0	0	0	0	0	0	0	0	0	0	0	0	0	0	0
2CCRQ	0	0	0	0	0	0	0	0	0	0	0	0	0	0	0	0	0	0
2CD92	1	0	0	0	0	0	0	0	0	0	0	0	0	0	0	0	0	0
2CD9B	0	0	0	0	0	0	0	0	0	0	0	0	0	0	0	0	0	0
2CDKP	0	0	0	0	0	0	0	0	0	0	0	0	0	0	1	0	0	0
2CDKQ	0	0	0	0	0	0	0	0	0	0	0	0	0	0	1	0	0	0
2CDKS	0	0	0	0	0	0	0	0	0	0	0	0	0	0	1	0	0	0
2CE2G	0	0	0	0	0	0	0	0	0	0	0	0	0	0	0	0	0	0
2CE92	0	0	0	0	0	0	0	0	0	0	0	0	0	0	0	0	0	0
2CE9Z	0	1	0	0	0	0	0	0	0	0	0	0	0	0	0	0	0	0
2CFJZ	0	1	0	0	0	0	0	0	0	0	0	0	0	0	0	0	0	0
2CFK9	0	0	0	1	0	0	0	0	0	0	0	0	0	0	0	0	0	0
2CFPH	0	0	0	0	0	0	0	0	0	0	0	0	0	0	0	0	0	0
2CFWB	0	0	0	0	0	0	0	0	0	0	0	0	0	0	0	0	0	0
2CFWY	0	0	0	0	0	0	0	0	0	0	0	0	0	0	0	0	0	0
2CFZN	0	0	0	0	0	0	0	0	1	0	0	0	0	0	0	0	0	0
2CG1Y	1	1	0	0	0	0	0	0	1	0	0	0	0	0	0	0	0	0
2CG84	0	0	0	1	0	0	0	0	0	0	0	0	0	0	0	0	0	0
2CGCJ	0	0	0	0	0	0	0	0	0	0	0	0	0	0	0	0	0	0
2CGR1	0	0	0	0	0	0	0	0	0	0	0	0	0	0	0	0	0	0
2CH1M	0	0	0	0	0	0	0	0	0	0	0	0	0	0	0	0	0	0
2CH3Z	0	0	0	0	0	0	1	0	0	0	0	0	0	0	0	0	0	0
2CHAW	0	0	0	0	0	0	0	0	0	0	0	0	0	0	0	0	0	0
2CHEZ	0	0	0	0	0	0	0	0	0	0	0	0	0	0	0	0	0	0
2CHSJ	0	0	0	0	0	0	0	0	0	0	0	0	0	0	0	0	0	0
2CI0Q	0	1	0	0	0	0	0	0	1	0	0	0	0	0	0	0	0	0
2CJ8F	0	0	0	0	0	0	0	0	0	0	0	0	0	0	0	0	0	0
2CJNH	0	0	0	0	0	0	0	0	0	0	0	0	0	0	0	0	0	0
2CJNI	0	0	0	0	0	0	0	0	0	0	0	0	0	0	0	0	1	0
2CJP6	0	0	0	0	0	0	0	1	0	0	0	0	0	0	1	0	0	0
2CJRM	0	0	0	0	0	0	0	0	0	0	0	0	0	0	0	0	0	0
2CJSS	0	0	0	0	0	0	0	0	0	0	0	0	0	0	0	0	0	0
2CJST	0	0	0	0	0	0	0	0	0	0	0	0	0	0	1	0	0	0
2CJY1	0	0	0	0	0	0	0	0	0	0	0	0	0	0	0	0	0	0
2CJZ2	1	1	0	0	0	0	0	0	1	0	0	0	0	0	0	0	0	0
2CK01	0	0	0	0	0	0	0	0	0	0	0	0	0	0	0	0	0	0
2CM5I	0	0	0	0	0	0	0	0	0	0	0	0	0	0	0	0	0	0
2CMK9	0	0	0	0	0	0	0	0	0	0	0	0	0	0	0	0	0	0
2CN5N	0	0	0	0	0	0	0	0	0	0	0	0	0	0	0	0	0	0
2CP0Z	0	0	0	0	0	0	0	0	1	0	0	0	0	0	0	0	0	0
2CPPK	0	0	0	0	0	0	0	0	0	0	0	0	0	0	0	0	0	0
2CPZC	0	0	0	0	0	0	0	0	0	0	0	0	0	0	0	0	0	0
2CRF8	0	0	0	0	0	0	0	0	0	0	0	0	0	0	0	0	0	0
2CRMS	0	0	0	0	0	0	0	0	0	0	0	0	0	0	0	0	0	0
2CSAJ	0	0	0	0	0	0	0	0	0	0	0	0	0	0	0	0	0	0
2CSJ8	0	0	0	0	0	0	0	0	0	0	0	0	0	0	0	0	0	0
2CSU0	0	0	0	0	0	0	0	0	0	0	0	0	0	0	0	0	0	0
2CT4B	0	0	0	0	0	0	1	0	0	0	0	0	0	0	0	0	0	0
2CTGV	0	0	0	0	0	0	0	0	0	0	0	0	0	0	0	0	0	0
2CTIP	0	0	0	0	0	0	0	0	0	0	0	0	0	0	0	0	0	0
2CXU3	0	0	0	0	0	0	0	0	0	0	0	0	0	0	0	0	0	0
2CYQJ	0	1	0	0	0	0	0	0	0	0	0	0	0	0	0	0	1	0
2CYZ3	0	0	0	0	0	0	0	0	0	0	0	0	0	0	0	0	0	0
2CZ6J	0	0	0	0	0	0	0	0	0	0	0	0	0	0	0	0	0	0
2CZQX	0	0	0	0	0	0	0	0	0	0	0	0	0	0	0	0	0	0
2CZYD	0	0	0	0	0	0	0	0	0	0	0	0	0	0	0	0	0	0
2D0NU	0	0	0	0	0	0	0	0	0	0	0	0	0	0	0	0	0	0
2D16E	0	0	0	0	0	0	0	0	0	0	1	0	0	0	0	0	0	0
2D42G	0	1	0	0	0	0	1	0	0	0	0	0	0	0	0	0	0	0
2D5AS	0	0	0	0	0	0	0	0	0	0	0	0	0	0	0	0	0	0
2D7FD	0	0	0	0	0	0	0	0	0	0	0	0	0	0	1	0	0	0
2D7I9	0	0	0	0	0	0	0	0	0	0	0	0	0	0	0	0	0	0
2D8BC	0	0	0	0	0	0	0	0	0	0	0	0	0	0	0	0	0	0
2DB54	0	0	0	0	0	0	0	0	0	0	0	0	0	0	0	0	0	0
2DB6V	0	0	0	0	0	0	0	0	0	0	0	0	0	0	0	0	0	0
2DB7H	0	0	0	0	0	0	0	0	0	0	0	0	0	0	0	0	0	0
2DB7S	0	0	0	0	0	0	0	0	0	0	0	0	0	0	0	0	0	0
2DB8J	0	0	0	0	0	0	0	0	0	0	0	0	0	0	0	0	0	0
2DB92	0	0	0	0	0	0	0	0	0	0	0	0	0	0	0	0	0	0
2DBAF	0	0	0	0	0	0	0	0	0	0	0	0	0	0	0	0	0	0
2DBB3	0	0	0	0	0	0	1	0	0	0	0	0	0	0	0	0	0	0
2DBCI	0	0	0	0	0	0	0	0	1	0	0	0	0	0	0	0	0	0
2DBDM	0	0	0	0	0	0	0	0	0	0	0	0	0	0	0	0	0	0
2DBE3	0	0	0	0	0	0	0	0	0	0	0	0	0	0	0	0	0	0
2DBFI	0	0	0	0	0	0	0	0	1	0	0	0	0	0	0	0	0	0
2DBG1	0	0	0	0	0	0	0	0	1	0	0	0	0	0	0	0	0	0
2DBGD	0	0	0	0	0	0	0	0	0	0	0	0	0	0	0	0	0	0
2DBGR	0	0	0	0	0	0	0	0	0	0	0	0	0	0	0	0	1	0
2DBJ5	0	0	0	0	0	0	0	0	0	0	0	0	0	0	0	0	0	0
2DBJF	0	0	0	0	0	0	0	0	0	0	0	0	0	0	0	0	0	0
2DBKM	0	0	0	0	0	0	0	0	0	0	0	0	0	0	0	0	0	0
2DBKP	0	0	0	0	0	0	0	0	0	0	0	0	0	0	0	0	0	0
2DBM5	0	0	0	0	0	0	1	0	0	0	0	0	0	0	0	0	0	0
2DBSC	0	0	0	0	0	0	0	0	0	0	0	0	0	0	0	0	0	0
2DBVW	0	0	0	0	0	0	0	0	1	0	0	0	0	0	0	0	0	0
2DBX5	0	0	0	0	0	0	0	0	0	0	0	0	0	0	0	0	0	0
2DBZ5	0	0	0	0	0	0	0	0	0	0	0	0	0	0	0	0	0	0
2DBZB	0	0	0	0	0	0	0	0	0	0	0	0	0	0	0	0	1	0
2DC0R	0	0	0	0	0	0	0	0	0	0	0	0	0	0	0	0	0	0
2DCSY	0	0	0	0	0	0	0	0	0	0	0	0	0	0	1	0	0	0
2DD2B	1	0	1	1	1	1	1	0	0	1	1	1	0	1	1	1	0	1
2DDQI	0	0	0	0	0	0	0	0	0	0	0	0	0	0	1	0	0	0
2DDV0	0	0	0	0	0	0	0	0	0	0	0	0	0	0	0	0	0	0
2DDW5	0	0	0	0	0	1	1	0	0	1	1	1	0	0	0	1	0	1
2DE49	0	0	0	0	0	0	1	0	0	0	0	0	0	0	0	0	0	0
2DE4B	0	1	0	0	0	0	0	0	0	0	0	0	0	0	0	0	0	0
2DE7K	0	0	0	0	0	0	1	0	0	0	0	0	0	0	0	0	0	0
2DEFM	0	0	0	0	0	0	0	0	0	0	0	0	0	0	0	0	0	0
2DEIP	0	0	0	0	0	0	0	0	0	0	0	0	0	0	0	0	0	0
2DEP1	0	0	0	0	0	0	0	0	0	0	0	0	0	0	0	0	0	0
2DEYG	0	0	0	0	0	0	0	0	0	0	0	0	1	0	0	0	0	0
2DF7E	0	0	0	1	0	0	0	0	0	0	0	0	0	0	0	0	0	0
2DFAE	0	0	0	0	0	0	0	0	0	0	0	0	0	0	0	0	0	0
2DFYI	0	0	0	0	0	0	0	0	1	0	0	0	0	0	0	0	0	0
2DGIX	0	0	0	0	0	0	0	0	0	0	0	0	0	0	0	0	0	0
2DGVQ	0	0	0	0	0	0	0	0	0	0	0	0	0	0	0	0	0	0
2DH5Z	0	1	0	0	0	0	0	0	0	0	0	0	0	0	0	0	0	0
2DHUV	0	0	0	0	0	0	0	0	0	0	0	0	0	0	0	0	0	0
2DHVF	0	0	0	0	0	0	0	0	0	0	0	0	0	0	0	0	0	0
2DJ2E	0	1	0	0	0	1	1	0	1	1	1	1	0	0	0	1	0	1
2DK2U	0	0	0	0	0	0	0	0	0	1	0	0	0	0	0	0	0	0
2DK81	0	0	0	0	0	0	0	0	0	0	0	0	0	0	0	0	0	0
2DK8X	0	0	0	0	0	0	0	0	0	0	0	0	0	0	0	0	0	0
2DKAR	0	0	0	0	0	0	0	0	0	0	0	0	0	0	0	0	0	0
2DKUV	0	0	0	0	0	0	0	0	1	0	0	0	0	0	0	0	0	0
2DKXD	0	0	0	0	0	0	1	0	0	0	0	0	0	0	0	0	0	0
2DKXP	0	0	0	0	0	0	0	0	0	0	0	0	0	0	0	0	0	0
2DM29	0	0	0	0	0	0	0	0	0	0	0	0	0	0	0	0	0	0
2DM3I	0	1	0	0	0	0	0	0	0	0	0	0	0	0	0	0	0	0
2DM63	0	0	0	0	0	0	0	0	0	0	0	0	0	0	0	0	0	0
2DM6T	0	1	0	0	0	0	0	0	0	0	0	0	0	0	0	0	0	0
2DM9D	0	0	0	0	0	0	1	0	0	0	0	0	0	0	0	0	0	0
2DMHQ	0	1	0	0	0	0	0	0	0	0	0	0	0	0	0	0	0	0
2DMK5	0	0	0	0	0	0	0	0	0	0	0	0	0	0	0	0	0	0
2DMKN	0	0	0	0	0	0	0	0	0	0	0	0	0	0	0	0	0	0
2DMM9	0	0	0	0	0	0	0	0	0	0	0	0	0	0	0	0	0	0
2DMNG	0	0	0	0	0	0	0	0	0	0	0	0	0	0	0	0	0	0
2DMPF	0	0	0	0	0	0	0	0	0	0	0	0	0	0	0	0	0	0
2DMSQ	0	0	0	1	0	0	0	0	0	0	0	0	0	0	0	0	0	0
2DMSV	0	0	0	0	0	0	0	0	0	0	0	0	0	0	0	0	0	0
2DMT3	0	0	0	1	0	0	0	0	0	0	0	0	0	0	0	0	0	0
2DMW3	0	0	0	0	0	0	0	0	0	0	0	0	0	0	0	0	0	0
2DMW6	0	0	0	0	0	0	1	0	0	0	0	0	0	0	0	0	0	0
2DN1T	0	0	0	0	0	0	0	0	0	0	0	0	0	0	0	0	0	0
2DN5R	0	0	0	0	0	0	0	0	0	0	0	0	0	0	0	0	0	0
2DNA7	0	0	0	0	0	0	0	0	0	0	0	0	0	0	0	0	0	0
2DNF2	0	0	0	0	0	0	0	0	0	0	0	0	0	0	0	0	0	0
2DP4N	0	0	0	0	0	0	0	0	0	0	0	0	0	0	0	0	0	0
2DP7E	0	0	0	0	0	0	0	0	0	0	1	1	0	0	0	1	0	0
2DPH1	0	0	0	0	0	0	0	0	0	0	0	0	0	0	0	0	0	0
2DPHR	0	0	0	0	0	0	1	0	0	0	0	0	0	0	0	0	0	0
2DPNE	0	0	0	0	0	0	0	0	0	0	0	0	0	0	0	0	0	0
2DPRH	0	0	0	0	0	0	0	0	0	0	0	0	0	0	0	0	0	0
2DPXS	0	0	0	0	0	0	0	0	0	0	0	0	0	0	0	0	0	0
2DQJZ	0	0	0	0	0	0	1	0	0	0	0	0	0	0	0	0	0	0
2DQT3	0	0	0	0	0	0	0	0	0	0	0	0	0	0	0	0	0	0
2DQUR	0	0	0	0	0	0	0	0	0	0	1	1	0	0	0	1	0	0
2DQVN	0	0	0	0	0	0	0	0	1	0	0	0	0	0	0	0	0	0
2DR0Q	0	0	0	0	0	0	0	0	0	0	0	0	0	0	0	0	0	0
2DR2N	0	0	0	0	0	0	0	1	0	1	0	0	0	0	0	0	0	0
2DR4Q	0	1	0	0	0	0	0	0	0	0	0	0	0	0	0	0	0	0
2DR59	0	0	0	0	0	0	0	0	0	0	0	0	0	0	0	0	0	0
2DR7E	0	0	0	0	0	0	0	0	0	0	0	0	0	0	0	0	0	0
2DR81	1	0	0	0	0	0	0	0	0	0	0	0	0	0	0	0	0	0
2DRAI	0	0	0	0	0	0	0	0	1	0	0	0	0	0	0	0	0	0
2DRDK	0	0	0	0	0	0	0	0	0	0	0	0	0	0	0	0	0	0
2DRE1	0	0	0	0	0	0	0	0	0	0	0	0	0	0	0	0	0	0
2DRE9	0	0	0	0	0	0	0	0	0	0	0	0	0	0	0	0	0	0
2DRFU	0	0	0	0	0	0	0	0	0	0	0	0	0	0	0	0	0	0
2DRGQ	0	0	0	0	0	0	0	0	0	0	0	0	0	0	0	0	0	0
2DRTU	0	0	0	0	0	0	0	0	1	0	0	0	0	0	0	0	0	0
2DRVS	0	0	0	0	0	0	0	0	1	0	0	0	0	0	0	0	0	0
2DSC2	0	0	0	0	0	0	0	0	1	0	0	0	0	0	0	0	0	0
2DSN8	0	0	0	1	1	0	0	0	1	0	1	1	0	0	0	1	0	0
2DSX4	0	0	0	0	0	0	0	0	0	0	0	0	0	0	0	0	0	0
2DT8M	0	0	0	0	0	0	0	0	0	0	0	0	0	0	0	0	0	0
2DTBF	0	0	0	0	0	0	0	0	0	0	0	0	0	0	0	0	0	0
2DTTQ	0	0	0	0	0	0	0	0	0	0	0	0	0	0	0	0	1	0
2DTXH	0	1	0	0	0	0	0	0	0	0	0	0	0	0	0	0	0	0
2DU2B	0	0	0	0	0	1	1	0	0	0	0	0	0	0	0	0	0	0
2DU32	0	0	0	0	0	0	0	0	1	0	0	0	0	0	0	0	0	0
2DU6X	0	0	0	0	0	0	0	0	1	0	0	0	0	0	0	0	0	0
2DU92	0	0	0	0	0	0	0	0	0	0	0	0	0	0	0	0	0	0
2DU94	0	0	0	1	0	0	0	0	0	0	0	0	0	0	0	0	0	0
2DUDX	0	0	0	0	0	0	0	0	1	0	0	0	0	0	0	0	0	0
2DUTV	0	0	0	0	0	0	0	0	1	0	0	0	0	0	0	0	0	0
2DV1W	0	0	0	0	0	0	1	0	0	0	0	0	0	0	0	0	0	0
2DVAV	0	0	0	0	0	0	0	0	1	0	0	0	0	0	0	0	0	0
2DVGB	0	0	0	0	0	0	1	0	0	0	0	0	0	0	0	0	0	0
2DVT4	0	0	0	0	0	0	0	0	0	0	0	0	0	0	0	0	0	0
2DWZU	0	0	0	0	0	0	0	0	0	0	0	0	0	0	0	0	0	0
2DX7F	0	0	0	0	0	0	0	0	1	0	0	0	0	0	0	0	0	0
2DXXU	0	1	0	0	0	0	0	0	0	0	0	0	0	0	0	0	0	0
2DY13	0	0	0	0	0	0	0	0	0	0	0	0	0	0	0	0	0	0
2DY64	1	1	0	0	0	0	0	0	0	0	0	0	0	0	0	0	0	0
2DZ5Y	0	0	0	0	0	0	0	0	0	0	0	0	0	0	0	0	0	0
2DZ6B	0	0	0	0	0	0	0	0	0	0	0	0	0	0	0	0	0	0
2DZ6F	0	0	0	1	1	0	0	0	1	1	0	0	0	0	1	0	1	0
2DZ6V	0	1	0	1	1	0	0	0	1	0	1	1	0	0	0	1	0	0
2DZ6X	0	0	0	0	0	0	0	0	0	0	0	0	0	0	0	0	0	0
2DZ75	0	1	0	1	0	1	1	1	1	0	1	0	1	0	1	1	0	0
2DZVA	0	0	0	0	0	0	0	0	0	0	0	0	0	0	0	0	0	0
2DZVT	0	0	0	0	0	0	0	0	1	0	0	0	0	0	0	0	0	0
2E03C	0	0	0	0	0	0	0	0	0	0	0	0	0	0	0	0	0	0
2E07N	0	0	0	0	0	0	0	0	0	0	0	0	0	0	0	0	0	0
2E0AH	0	0	0	1	0	0	0	0	0	0	0	0	0	0	0	0	0	0
2E0RG	0	0	0	0	0	0	0	0	0	0	0	0	0	0	0	0	0	0
2E0T8	0	0	0	0	0	0	0	0	0	0	0	0	0	0	0	0	0	0
2E0VB	0	0	0	0	0	0	0	0	0	0	0	0	0	0	0	0	0	0
2E0YA	0	0	0	0	0	0	0	0	0	0	0	0	0	0	1	0	0	0
2E0YC	0	0	0	0	0	0	0	0	0	0	0	0	0	0	0	0	0	0
2E0ZK	0	0	0	0	0	0	0	0	1	0	0	0	0	0	0	0	0	0
2E13C	0	0	0	0	0	0	0	0	0	0	0	0	0	0	0	0	0	0
2E17H	0	0	0	0	0	0	0	0	0	0	0	0	0	0	0	0	0	0
2E1BP	0	0	0	0	0	0	0	0	1	0	0	0	0	0	0	0	0	0
2E1DM	0	0	0	0	0	0	0	0	0	0	0	0	0	0	0	0	0	0
2E1TI	0	0	0	0	0	0	0	0	0	0	0	0	0	0	0	0	0	0
2E1W4	0	0	0	0	0	0	0	0	0	0	0	0	0	0	0	0	0	0
2E2G4	0	0	0	0	0	0	0	0	0	0	0	0	0	0	0	0	0	0
2E2PR	1	0	0	1	1	0	0	0	0	1	0	0	0	0	0	0	0	0
2E2TU	0	0	0	0	0	1	0	0	0	0	0	0	0	0	0	0	0	0
2E2VY	0	0	0	0	0	0	0	0	0	0	0	0	0	0	0	0	0	0
2E2ZM	0	0	0	0	0	0	0	0	0	0	0	0	0	0	0	0	0	0
2E34D	0	0	0	0	0	0	0	0	0	0	0	0	0	0	0	0	0	0
2E39G	0	0	0	0	0	0	0	0	0	0	0	0	0	0	0	0	0	0
2E3CV	1	0	0	0	0	1	1	1	0	0	0	0	0	0	0	0	0	1
2E3DB	0	0	0	0	0	0	0	0	0	0	0	0	0	0	0	0	0	0
2E3FD	0	0	0	0	0	0	1	0	0	0	0	0	0	0	0	0	0	0
2E3II	0	0	0	0	0	0	0	0	0	0	0	0	0	0	0	0	0	0
2E3JA	0	0	0	0	0	0	0	0	0	0	0	0	0	0	0	0	0	0
2E3TC	0	0	0	0	0	0	0	0	0	0	0	0	0	0	0	0	0	0
2E45I	0	0	0	0	0	0	0	0	0	0	0	0	0	0	0	0	0	0
2E4GN	0	0	0	0	0	0	0	0	0	0	0	0	0	0	0	0	0	0
2E4I9	0	0	0	0	0	0	0	0	0	0	0	0	0	0	0	0	0	0
2E4IS	0	0	0	0	0	0	0	0	0	0	0	0	0	0	0	0	0	0
2E4JB	0	0	0	0	0	0	0	0	0	0	0	0	0	0	0	0	0	0
2E4M5	0	0	0	0	0	0	0	0	1	0	0	0	0	0	0	0	0	0
2E4R1	0	0	0	0	0	0	0	0	0	0	0	0	0	0	0	0	0	0
2E4RX	0	0	0	0	0	0	0	0	0	0	0	0	0	0	0	0	0	0
2E4SC	0	0	0	0	0	0	0	0	0	0	0	0	0	0	0	0	0	0
2E4T7	0	0	0	0	0	0	0	0	0	0	0	0	0	0	0	0	0	0
2E4ZK	0	0	0	0	0	0	0	0	0	0	0	0	0	0	0	0	0	0
2E541	0	0	0	0	0	0	0	0	0	0	0	0	0	0	0	0	0	0
2E5HW	0	0	0	0	0	0	0	0	0	0	0	0	0	0	0	0	0	0
2E5M3	0	0	0	0	0	0	0	0	0	0	0	0	0	0	0	0	0	0
2E5N7	0	0	0	0	0	0	0	0	1	0	0	0	0	0	0	0	0	0
2E5XB	0	0	0	0	0	0	0	0	1	0	0	0	0	0	0	0	0	0
2E68Q	0	0	0	0	0	0	0	0	0	0	0	0	0	0	0	0	0	0
2E6QN	0	0	0	0	0	0	0	0	0	0	0	0	0	0	0	0	0	0
2E6XX	0	0	0	0	0	0	0	0	0	0	0	0	0	0	0	0	0	0
2E71U	0	0	0	0	0	0	0	0	0	0	0	0	0	0	0	0	0	0
2E77E	0	0	0	1	0	0	0	0	0	0	0	0	0	0	0	0	0	0
2E7BQ	0	0	0	0	0	0	0	0	0	0	0	0	0	0	0	0	0	0
2E7G2	0	0	0	0	0	0	0	0	0	0	0	0	0	0	0	0	0	0
2E83F	0	0	0	0	0	0	0	0	0	0	0	0	0	0	0	0	0	0
2E87M	0	0	0	0	0	0	0	0	0	0	0	0	0	0	0	0	0	0
2E8SV	0	0	0	0	0	0	1	0	0	0	0	0	0	0	0	0	0	0
2E96V	0	0	0	0	0	0	0	0	1	0	0	0	0	0	0	0	0	0
2E998	1	0	0	0	0	0	0	0	0	0	0	0	0	0	0	0	0	0
2E9C7	0	0	0	0	0	0	0	0	0	0	0	0	0	0	0	0	0	0
2E9EM	0	0	0	0	0	0	0	0	0	0	0	0	0	0	0	0	0	0
2E9MC	0	0	0	0	0	0	0	0	0	0	0	0	0	0	0	0	0	0
2E9PV	0	1	0	0	0	0	0	0	0	0	0	0	0	0	0	0	0	0
2E9VD	0	0	0	0	0	0	0	0	1	0	0	0	0	0	0	0	0	0
2E9YS	0	0	0	0	0	0	0	0	0	0	0	0	0	0	1	0	0	0
2EA0A	0	0	1	0	0	0	0	0	0	0	0	0	0	1	0	0	0	0
2EACP	0	0	0	0	0	0	0	0	0	0	0	0	0	0	0	0	0	0
2EAMC	0	0	0	0	0	0	0	0	0	0	0	0	0	0	0	0	0	0
2EANH	0	0	0	0	0	0	0	0	1	0	0	0	0	0	0	0	0	0
2EAUN	0	0	0	0	0	0	0	0	1	0	0	0	0	0	0	0	0	0
2EAXQ	0	0	0	0	0	0	1	0	0	0	0	0	0	0	0	0	0	0
2EBXR	0	0	0	0	0	0	0	0	0	0	0	0	0	0	0	0	0	0
2ECN4	0	0	0	0	0	0	0	0	0	0	0	0	0	0	0	0	0	0
2ED4F	0	0	0	0	0	0	0	0	0	0	0	0	0	0	0	0	0	0
2ED5M	0	0	0	0	0	0	0	0	0	0	0	0	0	0	1	0	0	0
2EDNI	0	0	0	0	0	0	0	0	0	0	0	0	0	0	0	0	0	0
2EDRU	0	0	0	0	0	0	0	0	0	0	0	0	0	0	0	0	0	0
2EDS4	0	0	0	0	0	0	0	0	0	0	0	0	1	0	0	0	0	0
2EDVK	0	0	0	0	0	0	0	0	0	0	0	0	0	0	0	0	0	0
2EDZT	1	0	0	0	0	0	0	0	0	0	0	0	0	0	0	0	0	0
2EE29	0	0	0	0	0	0	0	0	0	0	0	0	0	0	1	0	0	0
2EE8J	0	0	0	0	0	0	0	0	0	0	0	0	0	0	0	0	0	0
2EENA	0	0	0	0	0	0	0	0	0	0	0	0	0	0	0	0	0	0
2EEXR	0	0	0	0	0	0	0	1	0	0	0	0	0	0	0	0	0	0
2EF2T	0	0	0	0	0	0	0	0	0	0	0	0	0	0	0	0	0	0
2EF6J	0	0	0	0	0	0	0	0	0	0	0	0	0	0	0	0	0	0
2EFDQ	0	0	0	0	0	0	0	0	0	0	0	0	0	0	0	0	0	0
2EG2T	0	0	0	0	0	0	1	0	0	0	0	0	0	0	0	0	0	0
2EG60	0	0	0	0	0	0	0	0	0	0	0	0	0	0	0	0	0	0
2EG94	0	0	0	0	0	0	0	0	0	0	0	0	0	0	0	0	0	0
2EGCD	0	0	0	0	0	0	0	0	0	0	0	0	0	0	0	0	0	0
2EGFA	0	0	0	0	0	0	0	0	1	0	0	0	0	0	0	0	0	0
2EGFU	0	0	0	0	0	0	0	0	0	0	0	0	0	0	0	0	0	0
2EGGF	0	0	0	0	0	0	0	0	1	0	0	0	0	0	0	0	0	0
2EGII	0	1	0	0	0	0	0	0	0	0	0	0	0	0	0	0	0	0
2EGNJ	0	0	0	0	0	0	0	0	0	0	0	0	0	0	0	0	0	0
2EGWR	0	0	0	0	0	0	1	0	0	0	0	0	0	0	0	0	0	0
2EGY2	0	0	0	0	0	0	0	0	1	0	0	0	0	0	0	0	0	0
2EGZD	0	0	0	0	0	0	0	0	0	0	0	0	0	0	0	0	0	0
2EH7F	0	0	0	0	0	0	0	0	0	0	0	0	0	0	0	0	0	0
2EHEK	0	0	0	0	0	0	0	0	0	0	0	0	0	0	0	0	0	0
2EHNQ	0	0	0	0	0	0	0	0	0	0	0	0	0	0	1	0	0	0
2EHXE	0	0	0	0	0	0	0	0	0	0	0	0	0	0	0	0	0	0
2EI53	0	0	0	0	0	0	0	0	1	0	0	0	0	0	0	0	0	0
2EI95	1	1	1	1	1	0	0	1	1	0	0	0	1	1	1	0	1	0
2EICE	0	0	0	0	0	0	0	0	0	0	0	0	0	0	0	0	0	0
2EIEI	1	1	0	1	0	1	1	1	1	1	1	1	1	0	1	1	1	1
2EIG2	0	0	0	1	1	0	0	0	0	0	0	0	0	0	0	0	0	0
2EIU9	0	0	0	0	0	0	0	0	1	0	0	0	0	0	0	0	0	0
2EK69	0	0	0	0	0	0	0	0	0	0	0	0	0	0	0	0	0	0
2EK6R	0	0	0	0	0	0	0	0	1	0	0	0	0	0	0	0	0	0
2EKE2	0	0	0	0	0	0	0	0	0	0	0	0	0	0	0	0	0	0
2EKQT	0	0	0	0	0	0	0	0	0	0	0	0	0	0	0	0	0	0
2EN1Q	0	0	0	0	0	0	0	0	0	0	0	0	0	0	0	0	0	0
2ENIZ	0	0	0	0	0	0	0	0	0	0	0	0	0	0	0	0	0	0
2ENQD	0	0	0	0	0	0	0	0	0	0	0	0	0	0	0	0	0	0
2EPBT	0	0	0	0	0	0	0	0	1	0	0	0	0	0	0	0	0	0
2EPCT	0	0	0	0	0	0	0	0	1	0	0	0	0	0	0	0	0	0
2EQ6H	0	0	0	0	0	0	1	0	0	0	0	0	0	0	0	0	0	0
2EQ85	0	0	0	0	0	0	0	0	0	0	0	0	0	0	0	0	0	0
2EQCR	0	0	0	0	0	0	0	0	1	0	0	0	0	0	0	0	0	0
2EQQB	0	0	0	0	0	0	0	0	0	0	0	0	0	0	0	0	0	0
2ER5B	0	0	0	0	0	0	0	0	0	0	0	0	0	0	0	0	0	0
2ERDW	0	0	0	0	0	0	0	0	0	0	0	0	0	0	0	0	0	0
2ERNH	0	0	0	0	0	0	0	0	0	0	0	0	0	0	0	0	0	0
2ERVA	0	0	0	0	0	0	0	0	1	0	0	0	0	0	0	0	0	0
2ES38	0	0	0	0	0	0	0	1	0	0	0	0	0	0	0	0	0	0
2ES61	0	0	0	0	0	0	0	0	0	0	0	0	0	0	1	0	0	0
2ESHU	0	0	0	0	0	0	0	0	0	0	0	0	0	0	0	0	0	0
2ESQW	0	0	0	0	0	0	0	0	0	0	0	0	0	0	0	0	0	0
2ESU6	0	0	0	0	0	0	0	0	1	0	0	0	0	0	0	0	0	0
2ESVK	0	0	0	0	0	0	0	0	1	0	0	0	0	0	0	0	0	0
2ESVW	0	0	0	0	0	0	0	0	0	0	0	0	0	0	0	0	0	0
2ET3M	0	0	0	0	0	0	1	0	0	0	0	0	0	0	0	0	0	0
2ET5W	0	0	0	0	0	0	0	0	0	0	0	0	0	0	0	0	0	0
2ETD4	0	0	0	0	0	0	0	0	0	0	0	0	0	0	0	0	0	0
2EVNX	0	0	0	0	0	0	1	0	0	0	0	0	0	0	0	0	0	0
2EW4N	0	0	0	1	0	0	0	0	0	0	0	0	0	0	0	0	0	0
2EWRD	0	0	0	0	0	0	0	0	0	0	0	0	0	0	0	0	0	0
2EXTY	0	0	0	0	0	0	0	0	1	0	0	0	0	0	0	0	0	0
2EY3C	0	0	0	0	0	0	0	0	1	0	0	0	0	0	0	0	0	0
2EYPI	0	0	0	0	0	0	0	0	0	0	0	0	0	0	1	0	0	0
2EZT8	0	0	0	0	0	0	0	0	0	0	0	0	0	0	0	0	1	0
2F0JS	0	0	0	1	0	0	0	0	0	0	0	0	0	0	0	0	0	0
2F0KM	0	0	0	0	0	0	0	0	0	0	0	0	0	0	0	0	0	0
2F1H4	0	0	0	0	0	0	0	0	1	0	0	0	0	0	0	0	0	0
2F32I	0	1	0	0	0	0	0	0	0	0	0	0	0	0	0	0	0	0
2F34R	0	0	0	0	0	0	0	0	1	0	0	0	0	0	0	0	0	0
2F3QR	0	0	0	0	0	0	0	0	0	0	0	0	0	0	0	0	0	0
2F4Q3	1	1	1	1	1	1	1	1	1	1	1	1	1	1	1	1	1	1
2F4VJ	0	0	0	0	0	0	0	0	1	0	0	0	0	0	0	0	0	0
2F5M5	0	0	0	0	0	0	0	0	0	0	0	0	0	0	0	0	0	0
2F5T0	0	0	0	0	0	0	0	0	0	0	0	0	0	0	0	0	0	0
2F73V	0	0	0	0	0	0	0	0	0	0	0	0	0	0	1	0	0	0
2F79I	0	0	0	0	0	0	1	0	0	0	0	0	0	0	0	0	0	0
2F7ZQ	0	0	0	0	0	0	0	0	0	0	0	0	0	0	0	0	0	0
2F8RC	0	0	0	0	0	0	1	0	0	0	0	0	0	0	0	0	0	0
2F94K	0	0	0	0	0	0	0	0	0	0	0	0	0	0	1	0	0	0
2FBE9	0	0	0	0	0	0	0	0	0	0	0	0	0	0	0	0	0	0
2FCFB	0	0	0	0	0	0	0	0	0	0	0	0	0	0	0	0	0	0
2FFF9	0	0	0	0	0	0	0	0	1	0	0	0	0	0	0	0	0	0
2FFFE	0	0	0	0	0	0	0	0	0	0	0	0	0	0	0	0	0	0
2FGKR	0	0	0	0	0	0	0	0	0	0	0	0	0	0	0	0	0	0
2FH6B	0	0	0	0	0	0	0	0	1	0	0	0	0	0	0	0	0	0
2FHN5	0	0	0	0	0	0	0	0	1	0	0	0	0	0	0	0	0	0
2FHRF	0	0	0	0	0	0	0	0	0	0	0	0	0	0	1	0	0	0
2FIJY	0	0	0	0	0	0	0	0	0	0	0	0	0	0	0	0	0	0
2FJ2I	0	0	0	0	0	0	0	0	1	0	0	0	0	0	0	0	0	0
2FJWA	0	0	0	0	0	0	0	0	0	0	0	0	0	0	0	0	0	0
4QAQS	0	0	0	0	0	0	0	0	0	0	0	0	0	0	0	0	0	0
4QAYG	0	0	0	0	0	0	0	0	0	0	0	0	0	0	0	0	0	0
4QAYV	0	1	0	0	0	0	0	0	0	0	1	1	0	0	0	1	0	0
4QB35	0	0	0	0	0	0	0	0	0	0	0	0	0	0	1	0	0	0
4QBAD	0	0	0	0	0	0	0	0	0	0	0	1	0	0	0	0	0	0
4QBRE	0	0	0	0	0	0	0	0	0	0	0	0	0	0	0	0	0	0
4QBZX	0	0	0	0	0	0	0	0	0	0	0	0	0	0	0	0	0	0
4QD2B	0	0	0	1	1	0	0	0	1	0	0	0	0	0	0	0	0	0
4QDUJ	0	0	0	0	0	0	0	0	0	0	0	0	0	0	0	0	0	0
4QFXW	0	0	0	0	0	0	0	0	0	0	0	0	0	0	0	0	1	0
4QH67	1	0	1	0	0	0	0	1	1	0	0	0	1	1	1	0	0	0
4QHC1	0	0	0	0	0	0	0	0	0	0	0	0	0	0	0	0	0	0
4QHQH	0	0	0	0	0	0	0	0	0	0	0	0	0	0	1	0	0	0
4QJ8U	0	0	0	0	0	0	0	0	0	0	0	0	0	0	0	0	0	0
arCOG00116	1	1	1	1	1	1	1	1	1	0	1	1	1	1	1	1	1	1
arCOG00142	1	1	1	1	1	1	1	1	1	1	1	1	1	1	1	1	1	1
arCOG00370	0	0	0	0	0	0	0	0	0	0	0	0	0	0	0	0	0	0
arCOG00379	0	0	0	0	0	0	0	1	0	0	0	0	0	0	0	0	0	0
arCOG00385	1	1	1	1	1	1	1	1	1	1	1	1	1	1	1	1	1	1
arCOG00567	0	0	1	1	1	1	1	0	1	1	1	1	1	1	1	1	1	1
arCOG00628	1	1	1	1	1	1	1	1	1	0	1	1	1	1	1	1	1	1
arCOG00724	0	0	0	1	1	0	0	0	0	0	0	0	0	0	0	0	0	0
arCOG00741	0	0	0	0	0	0	0	0	0	0	0	0	0	0	0	0	0	0
arCOG00818	0	0	0	0	0	1	1	0	0	1	1	1	0	0	0	1	1	1
arCOG00885	0	0	0	0	0	0	0	0	0	1	0	0	0	0	0	0	0	0
arCOG01210	0	0	0	0	0	1	1	0	0	0	0	0	0	0	0	0	0	1
arCOG01220	1	1	1	1	1	1	1	1	1	1	1	1	1	1	1	1	1	1
arCOG01247	0	0	0	0	0	0	0	0	0	0	0	0	0	0	0	0	0	0
arCOG01354	1	1	1	1	1	1	1	1	1	1	1	1	1	1	1	1	1	1
arCOG01396	0	0	0	0	0	0	0	0	0	0	0	0	0	0	0	0	0	0
arCOG01632	1	1	1	1	1	1	1	1	1	1	1	1	1	1	1	1	1	1
arCOG01637	1	1	1	1	1	1	1	1	1	1	1	1	1	1	1	1	1	1
arCOG01778	0	0	1	1	1	1	1	1	1	1	1	1	0	1	1	1	1	1
arCOG01788	1	1	1	1	1	1	1	1	1	1	1	1	1	1	1	1	1	1
arCOG01917	1	1	1	1	1	1	1	1	1	1	1	1	1	1	1	1	1	1
arCOG02240	1	1	1	1	1	1	1	1	1	1	1	1	1	1	1	1	1	1
arCOG02288	1	1	1	1	1	1	1	1	1	0	1	1	1	1	1	1	1	1
arCOG02449	1	1	1	1	1	1	1	1	1	1	1	1	1	1	1	1	1	1
arCOG02487	1	1	1	1	1	1	1	1	1	1	1	1	1	1	1	1	1	1
arCOG02488	1	1	1	1	1	1	1	1	1	1	1	1	1	1	1	1	1	1
arCOG02497	1	1	1	1	1	1	1	1	1	1	1	1	1	1	1	1	1	1
arCOG02498	1	0	1	1	1	1	1	1	1	1	1	1	1	1	1	1	0	1
arCOG02499	1	1	0	1	1	1	1	1	1	1	1	1	1	0	1	1	1	1
arCOG02521	0	0	0	0	0	0	0	0	0	0	0	0	0	0	0	0	0	0
arCOG02527	1	1	1	1	1	1	1	1	1	1	1	1	1	1	1	1	1	1
arCOG02547	0	0	0	0	0	0	0	0	0	0	0	0	0	0	0	0	0	0
arCOG02552	0	0	0	0	0	0	1	0	0	0	0	0	0	0	0	0	0	0
arCOG02555	1	1	1	1	1	1	1	1	1	1	1	1	1	1	1	1	1	1
arCOG02575	1	1	1	1	1	1	0	1	1	1	1	1	1	1	1	1	1	1
arCOG02614	1	1	1	1	1	1	1	1	1	0	1	1	1	1	1	1	1	1
arCOG02631	0	0	0	0	0	0	0	0	0	0	0	0	0	0	0	0	0	0
arCOG02819	1	1	1	1	1	1	1	1	1	1	1	1	1	1	1	1	1	1
arCOG02879	1	1	1	1	1	1	1	1	1	1	1	1	1	1	1	1	1	1
arCOG03042	1	1	1	1	0	1	1	1	0	1	1	1	1	1	0	1	1	1
arCOG03048	1	1	1	1	1	1	1	1	1	1	1	1	1	1	1	1	1	1
arCOG03165	1	1	1	1	1	1	1	1	1	1	1	1	1	1	1	1	1	1
arCOG03194	0	0	0	0	0	0	0	0	0	0	0	0	0	0	1	0	0	0
arCOG03197	1	1	1	1	1	1	1	1	1	1	1	1	1	1	1	1	1	1
arCOG03230	1	1	1	1	1	1	1	1	1	1	1	1	1	1	1	1	1	1
arCOG03295	1	1	1	1	1	0	0	1	1	1	1	1	1	1	1	1	1	1
arCOG03302	1	1	1	0	0	1	1	1	0	1	1	1	0	1	0	1	0	1
arCOG03330	1	1	1	1	1	1	1	1	1	1	1	1	1	1	1	1	0	1
arCOG03400	1	1	1	1	1	1	1	1	1	1	1	1	1	1	1	1	1	1
arCOG03414	1	1	1	1	1	1	1	1	1	1	1	1	1	1	1	1	1	1
arCOG03505	1	1	1	1	1	1	1	1	1	1	1	1	1	1	1	1	1	1
arCOG03570	0	0	0	0	0	0	0	0	0	0	0	0	0	0	0	0	0	0
arCOG03571	1	1	1	1	1	1	1	1	1	0	1	1	1	1	1	1	1	1
arCOG03821	1	1	1	1	1	1	1	1	1	1	1	1	1	1	1	1	1	1
arCOG03924	1	1	1	1	1	1	1	1	1	1	1	1	1	1	1	1	1	1
arCOG03944	0	0	0	0	0	0	0	0	0	0	0	0	0	0	0	0	0	0
arCOG03946	1	1	1	1	1	1	1	1	1	0	1	1	1	1	1	1	1	1
arCOG03948	0	0	0	0	0	0	0	0	0	0	0	0	0	0	1	0	0	0
arCOG03950	0	0	0	0	0	0	0	0	0	0	0	0	0	0	0	0	0	0
arCOG04006	0	0	0	1	1	1	1	0	1	0	0	0	0	0	0	0	1	0
arCOG04442	1	0	0	0	0	0	0	1	0	0	0	0	0	0	1	0	0	1
arCOG04689	0	0	0	0	0	0	0	0	0	0	0	0	0	0	0	0	0	0
arCOG04838	1	1	1	1	1	1	1	1	1	1	1	1	1	1	1	1	1	1
arCOG04851	1	1	1	1	1	1	1	1	1	0	1	1	1	1	1	1	1	1
arCOG04854	1	1	1	1	1	1	1	1	1	1	1	1	1	1	1	1	1	1
arCOG04876	1	1	1	1	1	1	1	1	1	1	1	1	1	1	1	1	1	1
arCOG04886	1	1	1	1	1	1	1	1	1	1	1	1	1	1	1	1	1	1
arCOG04895	1	1	1	1	1	1	1	1	1	1	1	1	1	1	1	1	1	1
arCOG04899	1	1	1	1	1	0	1	1	1	0	1	1	1	1	1	0	1	1
arCOG04931	1	1	1	1	1	1	1	1	1	1	1	1	1	1	1	1	0	1
arCOG04964	1	1	1	1	1	1	1	1	1	1	1	1	1	1	1	1	0	1
arCOG04982	1	1	1	1	1	1	1	1	1	1	1	1	1	1	1	1	1	1
arCOG04991	1	1	1	1	1	1	1	1	1	1	1	1	1	1	1	0	1	1
arCOG05042	1	1	1	1	1	1	1	1	1	1	1	1	1	1	1	1	1	1
arCOG05051	0	1	0	1	1	1	1	1	1	1	1	1	1	0	1	1	1	1
arCOG05076	1	1	1	1	1	1	1	1	1	1	1	1	1	1	1	1	1	1
arCOG05093	0	0	0	0	0	0	0	0	1	0	0	0	0	0	0	0	0	0
arCOG05124	0	1	0	0	0	0	0	0	0	0	1	1	0	0	0	1	0	1
arCOG05125	1	1	0	1	0	1	0	1	0	1	0	0	1	0	0	0	0	1
arCOG05132	0	0	0	0	0	0	0	0	0	0	0	0	0	0	0	0	0	0
arCOG05262	0	0	0	0	0	0	0	0	0	0	0	0	0	0	0	0	0	0
arCOG05269	0	0	0	0	0	0	0	0	0	1	0	0	1	0	0	0	0	0
arCOG05328	0	0	0	0	0	0	0	0	0	0	0	0	0	0	0	0	0	0
arCOG05509	1	1	1	1	1	1	1	1	1	0	1	1	1	1	1	1	1	1
arCOG05791	1	1	1	1	1	1	1	1	1	1	1	1	1	1	1	1	1	1
arCOG05854	1	1	1	1	1	1	1	1	1	1	1	1	1	1	1	1	1	1
arCOG05881	0	0	0	0	0	0	0	0	0	0	0	0	0	0	0	0	0	0
arCOG06069	1	1	1	1	1	1	1	1	1	1	1	1	1	1	1	1	1	1
arCOG06085	1	0	0	1	1	0	0	0	1	1	0	0	0	0	0	0	0	0
arCOG06113	1	1	1	1	1	1	1	1	0	1	1	1	1	1	1	1	1	1
arCOG06162	0	0	0	0	0	0	0	0	0	0	0	0	0	0	0	0	0	0
arCOG06453	1	1	1	1	1	1	1	1	1	1	1	1	1	1	1	1	1	1
arCOG06454	1	1	1	1	1	1	1	1	1	0	1	1	1	1	1	1	1	1
arCOG06455	1	1	1	1	1	1	1	1	1	0	1	1	1	1	1	1	1	1
arCOG06457	1	1	1	1	1	1	1	1	1	1	1	1	1	1	1	1	1	1
arCOG06458	1	1	1	1	1	1	1	1	1	1	1	1	1	1	1	1	1	1
arCOG06462	0	0	0	0	0	0	0	0	0	0	0	0	0	0	0	0	0	0
arCOG06464	1	1	1	1	1	1	1	1	1	0	1	1	1	1	1	1	1	1
arCOG06466	0	0	0	0	0	0	0	0	0	0	0	0	0	0	1	0	0	0
arCOG06468	1	1	1	1	1	1	1	1	1	1	1	1	1	1	1	1	1	1
arCOG06469	1	1	1	1	1	1	1	1	1	1	1	1	1	1	1	1	1	1
arCOG06470	1	1	1	1	1	1	1	1	1	1	1	1	1	1	1	1	1	1
arCOG06471	1	1	1	1	1	1	1	1	1	1	1	1	1	1	1	1	1	1
arCOG06473	1	1	1	1	1	1	1	1	1	1	1	1	1	1	1	1	1	1
arCOG06474	1	1	1	1	1	1	1	1	1	0	1	0	1	1	1	1	1	1
arCOG06475	1	1	1	1	1	1	1	1	1	0	1	1	1	1	1	1	1	1
arCOG06477	0	0	0	0	0	0	0	0	0	0	0	0	0	0	0	0	0	0
arCOG06478	1	1	1	1	1	1	1	1	1	1	1	1	1	1	1	1	1	1
arCOG06479	1	1	1	1	1	1	1	1	1	1	1	1	1	1	1	1	1	1
arCOG06480	1	1	1	1	1	1	1	1	1	0	1	1	1	1	1	1	1	1
arCOG06483	1	1	1	1	1	1	1	1	1	1	1	1	1	1	1	1	1	1
arCOG06484	1	1	1	1	1	1	1	1	1	1	1	1	1	1	1	1	1	1
arCOG06486	1	1	0	1	0	1	1	1	0	1	0	0	1	0	1	0	0	1
arCOG06489	1	1	1	1	1	1	1	1	1	1	1	1	1	1	1	1	1	1
arCOG06490	1	1	1	1	1	1	1	1	1	1	1	1	1	1	1	1	1	1
arCOG06491	1	1	1	1	1	1	1	1	1	1	1	1	1	1	1	1	1	1
arCOG06492	1	1	1	1	1	1	1	1	1	1	1	1	1	1	1	1	1	1
arCOG06495	1	1	1	1	1	1	1	1	1	1	1	1	1	1	1	1	1	1
arCOG06496	1	1	1	1	1	1	1	1	1	1	1	1	1	1	1	1	1	1
arCOG06498	1	1	1	1	1	1	1	1	1	1	1	1	1	1	1	1	1	1
arCOG06499	1	1	1	1	1	1	1	1	1	1	1	1	1	1	1	1	1	1
arCOG06500	0	0	0	0	0	0	0	0	0	0	0	0	0	0	0	0	0	0
arCOG06503	1	1	1	1	1	1	1	1	1	0	1	1	1	1	1	1	1	1
arCOG06506	1	1	1	1	1	1	1	1	1	1	1	1	1	1	1	1	1	1
arCOG06575	1	1	0	0	0	0	0	0	1	0	0	0	0	0	0	0	1	0
arCOG06576	0	0	0	0	0	0	0	0	0	0	0	0	0	0	0	0	0	0
arCOG06687	1	1	1	1	1	1	1	1	1	0	1	0	1	1	1	1	1	1
arCOG06690	1	1	1	1	1	1	1	1	1	1	1	1	1	1	1	1	1	1
arCOG06885	0	0	0	0	0	0	0	0	0	0	0	0	0	0	0	0	0	0
arCOG06886	0	0	0	0	0	0	0	0	0	0	0	0	0	0	0	0	1	0
arCOG06889	0	0	0	0	0	0	0	0	0	0	0	0	0	0	0	0	0	0
arCOG07185	0	0	0	0	0	1	0	0	0	0	0	0	0	0	0	0	0	0
arCOG07416	1	1	1	1	1	1	1	1	1	1	1	1	1	1	1	1	1	1
arCOG07473	1	1	1	1	1	1	1	1	1	0	1	1	1	1	1	1	1	1
arCOG07599	1	1	1	1	1	1	1	1	1	1	1	1	1	1	1	1	1	1
arCOG07601	0	0	0	0	0	0	0	0	0	0	0	0	0	0	0	0	0	0
arCOG07602	0	0	0	0	0	0	0	0	1	0	1	1	0	0	0	1	0	0
arCOG07603	0	0	0	0	0	0	0	0	1	0	1	1	0	0	0	1	0	0
arCOG07604	1	1	1	1	1	1	1	1	1	1	1	1	1	1	1	1	1	1
arCOG07611	1	1	1	1	1	1	1	1	1	1	1	1	1	1	1	1	1	1
arCOG07613	1	1	1	1	1	1	1	1	1	1	1	1	1	1	1	1	1	1
arCOG07615	1	1	1	1	1	1	1	1	1	1	1	1	1	1	1	1	1	1
arCOG07681	1	1	1	1	1	1	1	1	1	1	1	1	1	1	1	1	1	1
arCOG07773	0	0	0	0	0	0	0	0	0	0	0	0	0	0	0	0	0	0
arCOG07791	1	1	1	1	1	1	1	1	1	1	1	1	1	1	1	1	1	1
arCOG07793	1	1	1	1	1	1	1	1	1	1	1	1	1	1	1	1	1	1
arCOG07795	1	1	1	1	1	1	1	1	1	1	1	1	1	1	1	1	1	1
arCOG07806	1	1	1	1	1	1	1	1	1	1	1	1	1	1	1	1	1	1
arCOG07814	0	0	1	0	0	0	0	0	0	0	0	0	0	1	0	0	0	0
arCOG07826	1	1	1	1	1	1	1	1	1	1	1	1	1	1	1	1	1	1
arCOG07906	1	1	1	1	1	1	1	1	1	1	1	1	1	1	1	1	1	1
arCOG07907	1	1	1	1	1	1	1	1	1	1	1	1	1	1	1	1	1	1
arCOG07908	1	1	1	1	1	1	1	1	1	1	1	1	1	1	1	1	1	1
arCOG07909	1	1	1	1	1	1	0	1	1	0	1	1	1	1	1	1	1	1
arCOG07910	1	1	1	1	1	1	1	1	1	1	1	1	1	1	1	1	1	1
arCOG08054	0	0	0	0	0	0	0	0	0	0	0	0	0	0	0	0	0	0
arCOG08221	0	0	0	0	0	0	0	0	0	0	0	0	0	0	0	0	0	0
arCOG08279	1	1	1	1	1	0	0	1	0	0	0	0	1	1	1	0	0	0
arCOG08578	0	0	0	0	0	0	0	0	0	0	1	1	0	0	0	1	0	0
arCOG08738	0	0	0	0	0	0	0	0	0	0	0	0	0	0	0	0	0	0
arCOG08948	1	1	1	1	1	1	1	1	1	1	1	1	1	1	1	1	1	1
arCOG09445	0	0	0	0	0	1	0	0	0	0	0	0	0	0	0	0	0	0
arCOG09511	0	0	1	0	0	0	0	0	0	0	0	0	0	1	0	0	0	0
arCOG09531	0	0	0	0	0	1	0	0	0	0	0	0	0	0	0	0	0	0
arCOG09569	1	1	1	1	1	1	1	1	1	1	1	1	1	1	1	1	1	1
arCOG09687	1	1	1	1	1	1	1	1	1	1	1	1	1	1	1	1	1	1
arCOG09714	0	0	1	0	0	1	1	0	0	1	1	1	0	1	0	1	1	1
arCOG09716	1	1	1	1	1	1	1	1	1	1	1	1	1	1	1	1	1	1
arCOG09717	1	1	1	1	1	1	1	1	1	1	1	1	1	1	1	1	1	1
arCOG09718	1	1	1	1	1	1	1	1	1	0	1	1	1	1	1	1	1	1
arCOG09719	1	1	1	1	1	1	1	1	1	0	1	1	1	1	1	1	1	1
arCOG09720	1	1	1	1	1	1	1	1	1	0	1	1	1	1	1	1	1	1
arCOG09721	1	1	1	1	1	1	1	1	1	1	1	1	1	1	1	1	1	1
arCOG09722	1	1	1	1	1	1	1	1	1	1	1	1	1	1	1	1	1	1
arCOG09724	1	1	1	1	1	1	1	1	1	1	1	1	1	1	1	1	1	1
arCOG09725	1	1	1	1	1	1	1	1	1	1	1	1	1	1	1	1	1	1
arCOG09726	1	1	1	1	1	1	1	1	1	1	1	1	1	1	1	1	1	1
arCOG09728	1	1	1	1	1	1	1	1	1	1	1	1	1	1	1	1	1	1
arCOG09729	1	1	1	1	1	1	1	1	1	1	1	1	1	1	1	1	1	1
arCOG09730	1	1	1	1	1	1	1	1	1	1	1	1	1	1	1	1	1	1
arCOG09734	1	1	1	1	1	1	1	1	1	1	1	1	1	1	1	1	1	1
arCOG09735	1	1	1	0	0	0	0	0	1	0	0	0	1	1	1	0	0	0
arCOG09736	1	1	1	1	1	1	1	1	1	1	1	1	1	1	1	1	1	1
arCOG09739	1	1	1	1	1	1	1	1	1	1	1	1	1	1	1	1	1	1
arCOG09741	0	0	1	1	0	1	1	0	0	1	0	0	1	1	0	0	1	1
arCOG09742	1	1	1	1	0	1	1	1	1	1	1	1	1	1	1	1	1	1
arCOG10148	1	1	1	1	1	1	1	1	1	0	1	1	1	1	0	1	1	1
arCOG10157	0	0	0	0	0	0	0	0	0	0	0	0	0	0	0	0	0	0
arCOG10162	1	1	1	1	1	1	1	1	1	1	1	1	1	1	1	1	1	1
arCOG10170	1	1	1	1	1	1	1	1	1	1	1	1	1	1	1	1	1	1
arCOG10247	0	0	1	0	0	0	0	0	1	0	0	0	0	1	0	0	0	0
arCOG10304	0	0	0	0	0	0	0	0	1	0	0	0	0	0	0	0	0	0
arCOG10345	1	1	1	1	1	1	1	1	1	1	1	1	1	1	1	1	1	1
arCOG10346	1	1	1	1	1	1	1	1	1	1	1	1	1	1	1	1	1	1
arCOG10373	0	0	0	0	0	0	0	0	0	0	0	0	0	0	0	0	0	0
arCOG10440	1	1	1	1	1	1	1	1	1	1	1	1	1	1	1	1	1	1
arCOG10441	1	1	1	1	1	1	1	1	1	1	1	1	1	1	1	1	1	1
arCOG10442	1	0	1	1	1	1	1	0	1	1	0	0	0	1	1	0	1	0
arCOG10449	1	1	1	1	1	1	1	1	1	1	1	1	1	1	1	1	1	1
arCOG10459	0	0	0	0	0	1	1	0	0	0	0	0	0	0	0	0	0	0
arCOG10463	0	0	0	0	0	0	0	0	0	0	0	0	0	0	0	0	0	0
arCOG10807	1	1	1	1	1	1	1	1	1	1	1	1	1	1	1	1	1	1
arCOG10841	1	1	1	1	1	1	1	1	1	1	1	1	1	1	1	1	1	1
arCOG10855	0	0	0	0	0	0	0	0	0	0	0	0	0	0	0	0	0	0
arCOG10876	1	1	1	1	1	1	1	1	1	1	1	1	1	1	1	1	1	1
arCOG10910	0	0	0	0	0	0	0	0	0	0	0	0	0	0	0	0	0	0
arCOG10949	1	1	1	1	1	1	1	1	1	0	1	1	1	1	1	1	1	1
arCOG11165	1	0	0	0	0	0	0	0	0	1	0	0	0	0	0	0	0	0
arCOG11168	0	0	0	1	1	0	0	0	1	0	0	0	0	0	0	0	0	0
arCOG11169	1	1	1	1	1	1	1	1	1	1	1	1	1	1	1	1	1	1
arCOG11270	0	0	0	0	0	0	0	0	0	0	0	0	0	0	0	0	0	0
arCOG11272	0	0	0	0	0	0	0	0	0	0	0	0	0	0	0	0	0	0
arCOG11307	1	1	1	1	1	1	1	1	1	1	1	1	1	1	1	1	1	1
arCOG11374	0	0	0	0	0	1	1	0	1	0	0	0	0	0	0	0	0	0
arCOG11375	0	0	0	0	0	0	0	0	0	0	0	0	0	0	0	0	0	0
arCOG11376	1	1	1	1	1	1	1	1	1	1	1	1	1	1	1	1	1	1
arCOG11382	1	0	0	0	0	0	0	0	0	1	0	0	0	0	0	0	0	0
arCOG11922	0	0	0	0	0	0	0	0	0	0	0	0	0	0	0	0	1	0
arCOG12039	1	1	1	1	1	1	1	1	1	1	1	1	1	1	1	1	1	1
arCOG12470	0	0	0	0	0	0	0	0	0	1	1	1	0	0	0	1	0	1
arCOG12613	1	1	1	1	1	1	1	1	1	1	1	1	1	1	1	1	1	1
arCOG12615	1	1	1	1	1	1	1	1	1	1	1	1	1	1	1	1	1	1
arCOG12616	1	1	1	1	1	1	1	1	1	1	1	1	1	1	0	1	1	1
arCOG12617	1	1	1	1	1	1	1	1	1	1	1	1	1	1	1	1	1	1
arCOG12618	1	1	1	1	1	1	1	1	1	1	1	1	1	1	1	1	1	1
arCOG12620	1	1	1	1	1	1	1	1	1	1	1	1	1	1	1	1	1	1
arCOG12623	1	1	1	1	1	1	1	1	1	0	1	1	1	1	1	1	1	1
arCOG12624	1	1	1	1	1	0	1	1	1	0	1	1	1	1	1	1	1	1
arCOG12625	1	1	1	1	1	1	1	0	1	0	1	1	0	1	1	1	1	1
arCOG12627	1	1	1	1	1	1	1	1	1	1	1	1	1	1	1	1	1	1
arCOG12628	1	1	1	1	1	1	1	1	1	1	1	1	1	1	1	1	1	1
arCOG12629	1	1	1	1	1	1	1	1	1	1	1	1	1	1	1	1	1	1
arCOG12631	1	1	1	1	1	1	1	1	1	1	1	1	1	1	1	1	1	1
arCOG12632	1	1	1	1	1	1	1	1	1	1	1	1	1	1	1	1	1	1
arCOG12633	1	1	1	1	1	1	0	1	1	1	1	1	1	1	1	1	1	1
arCOG12634	1	1	1	1	1	1	1	1	1	1	1	1	1	1	1	1	1	1
arCOG12635	1	1	1	1	1	1	1	1	1	1	1	1	1	1	1	1	1	1
arCOG12636	1	1	1	1	1	1	1	1	1	1	1	1	1	1	1	1	1	1
arCOG12637	1	1	1	0	0	1	1	1	0	1	1	1	1	1	0	1	0	1
arCOG12638	1	1	1	1	1	1	1	1	1	1	1	1	1	1	1	1	1	1
arCOG12639	1	0	1	0	0	1	1	1	0	1	1	1	0	1	0	1	0	1
arCOG12640	1	1	1	1	1	1	1	1	1	1	1	1	1	1	1	1	1	1
arCOG12641	1	1	1	1	1	1	1	1	1	1	1	1	1	1	1	1	1	1
arCOG12642	1	1	1	1	1	1	1	1	1	1	1	1	1	1	1	1	1	1
arCOG12643	1	1	1	1	1	1	1	1	1	1	1	1	1	1	1	1	1	1
arCOG12644	1	1	1	1	1	1	1	1	0	1	1	0	1	1	1	1	1	1
arCOG12645	0	0	0	0	0	1	1	1	0	0	0	0	0	0	0	0	0	0
arCOG12646	1	1	1	1	1	1	1	1	1	1	1	1	1	1	1	1	1	1
arCOG12649	1	0	0	1	1	0	0	0	1	1	0	0	0	0	0	0	0	0
arCOG12650	1	0	0	0	0	0	0	0	0	1	0	0	0	0	0	0	0	0
arCOG12651	1	0	0	0	0	0	0	0	0	1	0	0	0	0	0	0	0	0
arCOG12652	1	0	0	1	1	0	0	0	1	1	1	1	0	0	0	1	0	0
arCOG12654	1	1	1	1	0	1	1	1	1	1	1	1	1	1	1	1	1	1
arCOG12681	0	0	0	0	0	0	0	0	1	0	0	0	0	0	0	0	0	0
arCOG12737	0	0	1	0	0	0	0	0	0	0	0	0	0	0	0	0	0	0
arCOG12756	1	1	1	1	1	1	1	1	1	1	1	1	1	1	1	1	1	1
arCOG12964	0	0	0	0	0	0	0	0	0	0	0	0	0	0	0	0	0	0
arCOG13036	0	0	0	0	0	0	0	1	0	0	0	0	0	0	0	0	0	0
arCOG13488	1	0	0	0	0	0	0	0	0	1	0	0	0	0	0	0	0	0
arCOG13766	1	1	1	1	1	1	1	1	1	1	0	1	1	1	1	1	1	1
arCOG14005	0	0	0	0	0	0	0	0	0	0	0	0	0	0	0	0	0	0
arCOG14641	0	0	0	0	0	0	0	0	1	0	0	0	0	0	0	0	0	0
arCOG14681	1	0	0	1	1	0	0	0	1	1	1	1	0	0	0	1	0	0
arCOG14767	1	1	1	0	0	0	0	0	0	1	0	1	1	1	0	0	0	0
arCOG14783	1	1	1	1	1	1	1	1	1	0	1	1	1	1	1	1	1	0
arCOG14812	0	0	0	0	0	0	0	0	0	0	0	0	0	0	0	0	0	0
arCOG14820	1	1	1	1	1	1	1	1	1	1	1	1	1	1	1	1	1	1
arCOG14908	0	0	0	0	0	0	0	0	0	0	0	0	0	0	0	0	0	0
arCOG14939	1	1	1	1	1	1	1	1	1	1	1	1	1	1	1	1	1	1
arCOG15009	1	1	1	1	1	1	1	1	1	0	0	0	0	1	1	0	1	1
arCOG15013	1	1	1	1	1	0	1	1	1	0	1	1	1	1	1	1	1	1
arCOG15138	1	1	1	1	1	1	1	1	1	1	1	1	1	1	1	1	1	1
arCOG15224	0	0	0	0	0	0	0	0	0	0	0	0	0	0	0	0	0	0
arCOG15249	1	1	1	1	0	1	1	1	1	1	1	1	1	1	1	1	0	1
COG0001	1	1	1	1	1	1	1	1	1	1	1	1	1	1	1	1	1	1
COG0002	1	1	1	1	1	1	1	1	1	1	1	1	1	1	1	1	1	1
COG0003	1	1	1	1	1	1	1	1	1	1	1	1	1	1	1	1	1	1
COG0004	1	1	1	1	1	1	1	1	1	1	1	1	1	1	1	1	1	1
COG0005	1	1	1	1	1	1	1	1	1	1	1	1	1	1	1	1	1	1
COG0006	1	1	1	1	1	1	1	1	1	1	1	1	1	1	1	1	1	1
COG0007	1	1	1	1	1	1	1	1	1	1	1	1	1	1	1	1	1	1
COG0008	1	1	1	1	1	1	1	1	1	1	1	1	1	1	1	1	1	1
COG0009	1	1	1	1	1	1	1	1	1	1	1	1	1	1	1	1	1	1
COG0010	1	1	1	1	1	1	1	1	1	1	1	1	1	1	1	1	1	1
COG0011	1	1	1	1	1	1	1	1	1	1	1	1	1	1	1	1	1	1
COG0012	1	1	1	1	1	1	1	1	1	1	1	1	1	1	1	1	1	1
COG0013	1	1	1	1	1	1	1	1	1	1	1	1	1	1	1	1	1	1
COG0014	0	0	0	0	0	0	0	0	0	0	0	0	0	0	0	0	0	0
COG0015	1	1	1	1	1	1	1	1	1	1	1	1	1	1	1	1	1	1
COG0016	1	1	1	1	1	1	1	1	1	1	1	1	1	1	1	1	1	1
COG0017	1	1	1	1	1	1	1	1	1	1	1	1	1	1	1	1	1	1
COG0018	1	1	1	1	1	1	1	1	1	1	1	1	1	1	1	1	1	1
COG0019	1	1	1	1	1	1	1	1	1	1	1	1	1	1	1	1	1	1
COG0020	1	1	1	1	1	1	1	1	1	1	1	1	1	0	1	1	1	1
COG0021	0	0	0	0	0	0	0	0	0	0	0	0	0	0	0	0	0	0
COG0022	0	0	0	0	0	0	0	0	0	0	0	0	0	0	0	0	0	0
COG0023	1	1	1	1	1	1	1	1	1	1	1	1	1	1	1	1	1	1
COG0024	1	1	1	1	1	1	1	1	1	1	1	1	1	1	1	1	1	1
COG0025	0	0	0	0	0	0	0	0	1	0	0	0	0	0	0	0	0	0
COG0027	0	0	0	0	0	0	0	0	0	0	0	0	0	0	0	0	0	0
COG0028	1	1	1	1	1	1	1	1	1	1	1	1	1	1	1	1	1	1
COG0029	0	0	0	0	0	0	0	0	0	1	0	0	0	0	0	0	0	0
COG0030	1	1	1	1	1	1	1	1	1	1	1	1	1	1	1	1	1	1
COG0031	1	1	1	1	1	1	1	1	1	1	1	1	1	1	1	1	1	1
COG0033	0	0	0	0	0	0	0	0	0	0	0	0	0	0	0	0	0	0
COG0034	1	1	1	1	1	1	1	1	1	1	1	1	1	1	1	1	1	1
COG0035	1	1	1	1	1	1	1	1	1	0	1	1	1	1	1	1	1	1
COG0036	0	0	0	0	0	0	0	0	0	0	0	0	0	0	0	0	0	0
COG0037	1	1	1	1	1	1	1	1	1	1	1	1	1	1	1	1	1	1
COG0038	1	1	1	1	1	1	1	1	1	1	1	1	1	1	1	1	1	1
COG0039	0	0	0	0	0	1	0	0	1	0	0	0	0	0	0	0	0	0
COG0040	1	1	1	1	1	1	1	1	1	1	1	1	1	1	1	1	1	1
COG0041	1	1	1	1	1	1	1	1	1	1	1	1	1	1	1	1	1	1
COG0042	1	1	1	1	1	1	1	1	1	1	1	1	1	1	1	1	1	1
COG0043	1	1	1	1	1	1	1	1	1	1	1	1	1	1	1	1	1	1
COG0044	1	1	1	1	1	1	1	1	1	1	1	1	1	1	1	1	1	1
COG0045	1	1	1	1	1	1	1	1	1	1	1	1	1	1	1	1	1	1
COG0046	1	1	1	1	1	1	1	1	1	1	1	1	1	1	1	1	1	1
COG0047	1	1	1	1	1	1	1	1	1	1	1	1	1	1	1	1	1	1
COG0048	1	1	1	1	1	1	1	1	1	1	1	1	1	1	1	1	1	1
COG0049	1	1	1	1	1	1	1	1	1	1	1	1	1	1	1	1	1	1
COG0050	0	0	0	0	0	0	0	0	0	0	0	0	0	0	1	0	0	0
COG0051	1	1	1	1	1	1	1	1	1	1	1	1	1	1	1	1	1	1
COG0052	1	1	1	1	1	1	0	1	1	1	1	1	1	1	1	1	1	1
COG0053	1	1	1	1	1	1	1	1	1	1	1	1	1	1	1	1	1	1
COG0054	1	1	1	1	1	1	1	1	1	1	1	1	1	1	1	1	1	1
COG0055	0	0	0	0	0	0	0	0	1	0	0	0	0	0	0	0	0	0
COG0056	0	0	0	0	0	0	0	0	1	0	0	0	0	0	0	0	0	0
COG0057	1	1	1	1	1	1	1	1	1	1	1	1	1	1	1	1	1	1
COG0059	1	1	1	1	1	1	1	1	1	1	1	1	1	1	1	1	1	1
COG0060	1	1	1	1	1	1	1	1	1	1	1	1	1	1	1	1	1	1
COG0061	1	1	1	1	1	1	1	1	1	1	1	1	1	1	1	1	1	1
COG0062	0	0	0	0	0	0	0	0	0	0	0	0	0	0	0	0	0	0
COG0063	1	1	1	1	1	1	1	1	1	1	1	1	1	1	1	1	1	1
COG0064	1	1	1	1	1	1	1	1	1	1	1	1	1	1	1	1	1	1
COG0065	1	1	1	1	1	1	1	1	1	1	1	1	1	1	1	1	1	1
COG0066	1	1	1	1	1	1	1	1	1	1	1	1	1	1	1	1	1	1
COG0067	1	1	1	1	1	1	1	1	1	0	1	1	1	1	1	1	1	1
COG0068	1	1	1	1	1	1	1	1	1	1	1	1	1	1	1	1	1	1
COG0069	1	1	1	1	1	1	1	1	1	1	1	1	1	1	1	1	1	1
COG0070	1	1	1	1	1	1	1	1	1	0	1	1	1	1	1	1	1	1
COG0071	1	1	1	1	1	1	1	1	1	1	1	1	1	1	1	1	1	1
COG0072	1	1	1	1	1	1	1	1	1	1	1	1	1	1	1	1	1	1
COG0073	0	0	0	0	0	0	0	0	1	0	0	0	0	0	0	0	0	0
COG0074	1	1	1	1	1	1	1	1	1	1	1	1	1	1	1	1	1	1
COG0075	1	1	1	1	1	1	1	1	1	1	1	1	1	1	1	1	1	1
COG0076	1	1	1	1	1	1	1	1	1	1	1	1	1	1	1	1	1	1
COG0077	1	1	1	1	1	1	1	1	1	1	1	1	1	1	1	1	1	1
COG0078	0	0	0	0	0	0	0	0	0	0	0	0	0	0	0	0	0	0
COG0079	1	1	1	1	1	1	1	1	1	1	1	1	1	1	1	1	1	1
COG0080	1	1	1	1	1	1	1	1	1	1	1	1	1	1	1	1	1	1
COG0081	1	1	1	1	1	1	1	1	1	1	1	1	1	1	1	1	1	1
COG0082	1	1	1	1	1	1	1	1	1	1	1	1	1	1	1	1	1	1
COG0084	1	1	1	1	1	1	1	1	1	1	1	1	1	1	1	1	1	1
COG0085	1	1	1	1	1	1	1	1	1	1	1	1	1	1	1	1	1	1
COG0086	1	1	1	1	1	1	1	1	1	1	1	1	1	1	1	1	1	1
COG0087	1	1	1	1	1	1	1	1	1	1	1	1	1	1	1	1	1	1
COG0088	1	1	1	1	1	1	0	1	1	1	1	1	1	1	1	0	1	1
COG0089	1	1	1	1	1	1	1	1	1	1	1	1	1	1	1	1	1	1
COG0090	1	1	1	1	1	1	1	1	1	1	1	1	1	1	1	1	1	1
COG0091	1	1	1	1	1	1	1	1	1	1	1	1	1	1	1	1	1	1
COG0092	1	1	1	1	1	1	1	1	1	1	1	1	1	1	1	1	1	1
COG0093	1	1	1	1	1	1	1	1	1	1	1	1	1	1	1	1	1	1
COG0094	1	1	1	1	1	1	1	1	1	1	1	1	1	1	1	1	1	1
COG0095	0	0	0	0	0	0	0	0	0	0	0	0	0	0	0	0	0	0
COG0096	1	1	1	1	1	1	1	1	1	1	1	1	1	1	1	1	1	1
COG0097	1	1	1	1	1	1	1	1	1	1	1	1	1	1	1	1	1	1
COG0098	1	1	1	1	1	1	1	1	1	1	1	1	1	1	1	1	1	1
COG0099	1	1	1	1	1	1	0	1	1	1	0	1	1	1	1	0	1	1
COG0100	1	1	1	1	1	1	0	1	1	1	0	1	1	1	1	0	1	1
COG0101	1	1	1	1	1	1	1	1	1	1	1	1	1	1	1	1	1	1
COG0102	1	1	1	1	1	1	0	1	1	1	1	1	1	1	1	0	1	1
COG0103	0	0	0	0	0	0	0	0	0	0	0	0	0	0	0	0	0	0
COG0104	1	1	1	1	1	1	1	1	1	1	1	1	1	1	1	1	1	1
COG0105	1	1	1	1	1	1	1	1	1	1	1	1	1	1	1	1	1	1
COG0106	1	1	1	1	1	1	1	1	1	1	1	1	1	1	1	1	1	1
COG0107	1	1	1	1	1	1	1	1	1	1	1	1	1	1	1	1	1	1
COG0108	1	1	1	1	1	1	1	1	1	1	1	1	1	1	1	1	1	1
COG0109	0	0	0	0	0	0	0	0	0	0	0	0	0	0	0	0	0	0
COG0110	1	1	1	1	1	1	1	1	1	1	1	1	1	1	1	1	1	1
COG0111	1	1	1	1	1	1	1	1	1	1	1	1	1	1	1	1	1	1
COG0112	1	1	1	1	1	1	1	1	1	1	1	1	1	1	1	1	1	1
COG0113	1	1	1	1	1	1	1	1	1	1	1	1	1	1	1	1	1	1
COG0114	0	0	0	0	0	0	0	0	0	0	0	0	0	0	0	0	0	0
COG0115	1	1	1	1	1	1	1	1	1	1	1	1	1	1	1	1	1	1
COG0117	0	0	0	0	0	0	0	0	0	0	0	0	0	0	0	0	0	0
COG0118	1	1	1	1	1	1	1	1	1	1	1	1	1	1	1	1	1	1
COG0119	1	1	1	1	1	1	1	1	1	1	1	1	1	1	1	1	1	1
COG0120	1	1	1	1	1	1	1	1	1	1	1	1	1	1	1	1	1	1
COG0121	0	0	0	0	0	0	0	0	0	0	0	0	0	0	0	0	0	0
COG0122	1	1	1	1	1	1	1	1	1	1	1	1	1	1	1	1	1	1
COG0124	1	1	1	1	1	1	1	1	1	1	1	1	1	1	1	1	1	1
COG0125	1	1	1	1	1	1	1	1	1	1	1	1	1	1	1	1	1	1
COG0126	1	1	1	1	1	1	1	1	1	1	1	1	1	1	1	1	1	1
COG0127	1	1	1	1	1	1	1	1	1	1	1	1	1	1	1	1	1	1
COG0128	1	1	1	1	1	1	1	1	1	1	1	1	1	1	1	1	1	1
COG0129	1	1	1	1	1	1	1	1	1	1	1	1	1	1	1	1	1	1
COG0130	1	1	1	1	1	1	1	1	1	1	1	1	1	1	1	1	1	1
COG0131	1	1	1	1	1	1	1	1	1	1	1	1	1	1	1	1	1	1
COG0132	0	0	0	0	0	0	0	0	0	0	0	0	0	0	0	0	0	0
COG0133	1	1	1	1	1	1	1	1	1	1	1	1	1	1	1	1	1	1
COG0134	1	1	1	1	1	1	1	1	1	1	1	1	1	1	1	1	1	1
COG0135	1	0	0	0	0	0	0	0	0	0	0	0	0	0	0	0	0	0
COG0136	1	1	1	1	1	1	1	1	1	1	1	1	1	1	1	1	1	1
COG0137	1	1	1	1	1	1	1	1	1	1	1	1	1	1	1	1	1	1
COG0138	1	0	0	0	0	0	1	0	0	0	0	0	0	0	0	0	0	0
COG0139	1	1	1	1	1	1	1	1	1	1	1	1	1	1	1	1	1	1
COG0140	1	1	1	1	1	1	1	1	1	1	1	1	1	1	1	1	1	1
COG0141	1	1	1	1	1	1	1	1	1	1	1	1	1	1	1	1	1	1
COG0142	1	1	1	1	1	1	1	1	1	1	1	1	1	1	1	1	1	1
COG0143	1	1	1	1	1	1	1	1	1	1	1	1	1	1	1	1	1	1
COG0144	0	0	0	0	0	0	0	0	1	0	0	0	0	0	1	0	0	0
COG0145	0	0	0	0	0	0	0	0	0	0	0	0	0	0	0	0	0	0
COG0147	1	1	1	1	1	1	1	1	1	1	1	1	1	1	1	1	1	1
COG0148	1	1	1	1	1	1	0	1	1	1	1	1	1	1	1	1	1	1
COG0149	1	1	1	1	1	1	1	1	1	1	1	1	1	1	1	1	1	1
COG0150	1	1	1	1	1	1	1	1	1	1	1	1	1	1	1	1	1	1
COG0151	1	1	1	1	1	1	1	1	1	1	1	1	1	1	1	1	1	1
COG0152	1	1	1	1	1	1	1	1	1	1	1	1	1	1	1	1	1	1
COG0154	1	1	1	1	1	1	1	1	1	1	1	1	1	1	1	1	1	1
COG0156	0	0	0	0	0	0	1	0	0	0	0	0	0	0	0	0	0	0
COG0157	1	1	1	1	1	1	1	1	1	1	1	1	1	1	1	1	1	1
COG0158	0	0	0	0	0	0	0	0	0	0	0	0	0	0	0	0	0	0
COG0159	1	1	1	1	1	1	1	1	1	1	1	1	1	1	1	1	1	1
COG0160	0	0	0	1	0	0	0	0	0	0	0	0	0	0	0	0	0	0
COG0161	0	0	0	0	0	0	0	0	0	0	0	0	0	0	0	0	0	0
COG0162	1	1	1	1	1	1	1	1	1	1	1	1	1	1	1	1	1	1
COG0163	1	1	1	1	1	1	1	1	1	1	1	1	1	1	1	1	1	1
COG0164	1	1	1	1	1	1	1	1	1	1	1	1	1	1	1	1	1	1
COG0165	1	1	1	1	1	1	1	1	1	1	1	1	1	1	1	1	1	1
COG0166	0	0	0	0	0	0	0	0	0	0	0	0	0	0	0	0	0	0
COG0167	1	1	1	1	1	1	1	1	1	1	1	1	1	1	1	1	1	1
COG0168	1	1	1	1	1	1	1	1	1	1	1	1	1	1	1	1	1	1
COG0169	1	1	1	1	1	1	1	1	1	1	1	1	1	1	1	1	1	1
COG0170	1	1	1	1	1	1	1	1	1	1	1	1	1	1	1	1	1	1
COG0171	1	1	1	1	1	1	1	1	1	1	1	1	1	1	1	1	1	1
COG0172	1	1	1	1	1	1	1	1	1	1	1	1	1	1	1	1	1	1
COG0173	0	0	0	0	0	0	0	0	0	0	0	0	0	0	0	0	0	0
COG0174	1	1	1	1	1	1	1	1	1	1	1	1	1	1	1	1	1	1
COG0176	0	0	0	0	0	0	0	0	0	0	0	0	0	0	0	0	0	0
COG0177	1	1	1	1	1	1	1	1	1	1	1	1	1	1	1	1	1	1
COG0178	1	1	1	1	1	1	1	1	1	1	1	1	1	1	1	1	1	1
COG0179	0	0	0	0	0	0	0	0	0	0	0	0	0	0	0	0	0	0
COG0180	1	1	1	1	1	1	1	1	1	1	1	1	1	1	1	1	1	1
COG0181	1	1	1	1	1	1	1	1	1	1	1	1	1	1	1	1	1	1
COG0182	1	1	1	1	1	1	0	1	0	1	1	1	1	1	1	1	1	1
COG0183	1	1	1	1	1	1	1	1	1	1	1	1	1	1	1	1	1	1
COG0184	1	1	1	1	1	1	1	1	1	1	1	1	1	1	1	1	1	1
COG0185	1	1	1	1	1	1	1	1	0	1	1	1	1	1	1	1	1	1
COG0186	1	1	1	1	1	1	1	1	1	1	1	1	1	1	1	1	1	1
COG0187	0	0	0	0	0	0	0	0	0	0	1	0	0	0	0	0	0	0
COG0188	0	0	0	0	0	0	1	0	1	0	1	0	0	0	0	0	0	0
COG0189	0	0	0	0	0	0	1	0	0	0	0	0	1	0	0	0	0	0
COG0190	0	0	0	0	0	0	0	0	1	0	0	0	0	0	0	0	0	0
COG0191	0	0	0	1	0	0	0	0	0	0	0	0	0	0	0	0	0	0
COG0192	1	1	1	1	1	1	1	1	1	1	1	1	1	1	1	1	1	1
COG0193	0	0	0	0	0	0	0	0	0	0	0	0	0	0	0	0	0	0
COG0194	0	1	0	0	0	0	0	0	0	0	0	0	0	0	0	0	0	0
COG0195	1	1	1	1	1	1	1	1	1	1	1	1	1	1	1	1	1	1
COG0197	1	1	1	1	1	1	1	1	1	1	1	1	1	1	1	1	1	1
COG0198	1	1	1	1	1	1	1	1	1	1	1	1	1	1	1	1	1	1
COG0199	0	0	0	0	0	0	0	0	0	0	0	0	0	0	1	0	0	0
COG0200	1	1	1	1	1	1	1	1	1	1	1	1	1	1	1	1	1	1
COG0201	0	0	0	0	0	0	0	0	0	0	0	0	0	0	1	0	0	0
COG0202	1	1	1	1	1	1	0	1	1	1	1	1	1	1	1	0	1	1
COG0203	0	0	0	0	0	0	0	0	0	0	0	0	0	0	1	0	0	0
COG0204	0	0	0	0	0	0	0	0	0	0	1	0	0	0	0	0	0	0
COG0205	0	0	0	0	0	0	0	0	1	0	0	0	0	0	0	0	0	0
COG0206	1	1	1	1	1	1	1	1	1	1	1	1	1	1	1	1	1	1
COG0207	1	1	1	1	1	1	1	1	1	1	1	1	1	1	1	1	1	1
COG0208	0	0	0	0	0	0	0	0	0	0	0	0	0	0	0	0	0	0
COG0209	0	0	0	1	0	0	0	0	0	0	0	0	0	0	0	0	0	0
COG0210	1	1	1	1	1	1	1	1	1	1	1	1	1	1	1	1	1	1
COG0211	0	0	0	0	0	0	0	0	1	0	0	0	0	0	0	0	0	0
COG0212	0	0	0	0	0	0	0	0	1	0	0	0	0	0	0	0	0	0
COG0214	1	1	1	1	1	1	1	1	1	1	1	1	1	1	1	1	1	1
COG0215	1	1	1	1	1	1	1	1	1	1	1	1	1	1	1	1	1	1
COG0216	0	0	0	0	0	0	0	0	0	0	0	0	0	0	0	0	0	0
COG0217	0	0	0	0	0	0	1	0	0	0	0	0	0	0	0	0	0	0
COG0218	0	0	0	0	0	0	0	0	1	0	0	0	0	0	0	0	0	0
COG0219	0	0	0	0	0	0	0	0	0	0	0	0	0	0	0	0	0	0
COG0220	0	0	0	0	0	0	0	0	0	0	0	0	0	0	0	0	0	0
COG0221	1	1	1	1	1	1	1	1	1	1	1	1	1	1	1	1	1	1
COG0222	0	0	0	0	0	0	0	0	0	0	0	0	0	0	0	0	0	0
COG0223	0	0	0	0	0	0	0	0	0	0	0	0	0	0	1	0	0	0
COG0224	0	0	0	0	0	0	0	0	1	0	0	0	0	0	0	0	0	0
COG0225	1	1	1	1	1	1	1	1	1	1	1	1	1	1	1	1	1	1
COG0226	1	1	1	1	1	1	1	1	1	1	1	1	1	1	1	1	1	1
COG0228	0	0	0	0	0	0	0	0	1	0	0	0	0	0	1	0	0	0
COG0229	1	1	1	1	1	1	1	1	1	1	1	1	1	1	1	1	1	1
COG0230	0	0	0	0	0	0	0	0	0	0	0	0	0	0	0	0	0	0
COG0231	1	1	1	1	1	1	1	1	1	1	1	1	1	1	1	1	1	1
COG0234	0	0	0	0	0	0	0	0	1	0	0	0	0	0	0	0	0	0
COG0235	1	1	1	1	1	1	1	1	1	1	1	1	1	1	1	1	1	1
COG0236	0	0	0	0	0	0	0	0	1	0	0	0	0	0	0	0	0	0
COG0237	1	1	1	1	1	1	1	1	1	1	1	1	1	1	1	1	1	1
COG0238	0	0	0	0	0	0	0	0	0	0	0	0	0	0	0	0	0	0
COG0239	0	0	0	0	0	0	0	0	0	0	0	0	0	0	0	0	0	0
COG0240	1	1	1	1	1	1	1	1	1	1	1	1	1	1	1	1	1	1
COG0241	1	0	0	0	0	0	0	0	0	0	0	0	0	0	0	0	0	0
COG0242	0	0	0	0	0	0	0	0	0	0	0	0	0	0	1	0	0	0
COG0243	1	1	1	1	1	1	1	1	1	1	1	1	1	1	1	1	1	1
COG0244	1	1	1	1	1	1	1	1	1	1	1	1	1	1	1	1	1	1
COG0246	0	0	0	0	0	0	1	0	0	0	0	0	0	0	1	0	0	0
COG0247	1	1	1	1	1	1	1	1	1	1	1	1	1	1	1	1	1	1
COG0248	1	1	1	1	1	0	0	1	1	1	0	1	1	1	1	1	1	1
COG0249	0	0	0	0	0	0	0	0	0	0	0	0	0	0	0	0	0	0
COG0250	1	1	1	1	1	1	1	1	1	1	1	1	1	1	0	1	1	1
COG0251	0	0	0	0	0	0	0	0	0	0	0	0	0	0	0	0	0	0
COG0252	1	1	1	1	1	1	1	1	1	0	1	1	1	1	1	1	1	1
COG0253	1	1	1	1	1	1	1	1	1	1	1	1	1	1	1	1	1	1
COG0254	0	0	0	0	0	0	0	0	0	0	0	0	0	0	0	0	0	0
COG0255	1	1	1	1	1	1	1	1	1	1	1	1	1	1	1	1	1	1
COG0256	1	1	1	1	1	1	1	1	1	1	1	1	1	1	1	1	1	1
COG0257	0	0	0	0	0	0	0	0	0	0	0	0	0	0	0	0	0	0
COG0258	1	1	1	1	1	1	1	1	1	1	1	1	1	1	1	1	1	1
COG0259	0	0	0	0	0	0	1	0	0	0	0	0	0	0	0	0	0	0
COG0260	0	0	0	0	0	0	0	0	0	0	0	0	0	0	0	0	0	0
COG0261	0	0	0	0	0	0	0	0	1	0	0	0	0	0	0	0	0	0
COG0262	0	1	0	0	0	0	0	0	1	0	0	0	0	0	0	0	0	0
COG0263	0	0	0	0	0	0	0	0	0	0	0	0	0	0	0	0	0	0
COG0265	0	1	0	1	1	1	0	0	1	0	0	0	0	0	1	0	0	0
COG0266	1	0	0	0	0	0	0	0	0	0	0	0	0	0	0	0	0	0
COG0269	1	1	1	1	1	1	1	1	1	1	1	1	1	1	1	1	1	1
COG0270	0	1	1	1	1	1	0	1	1	1	1	1	1	1	1	1	1	0
COG0271	0	0	0	0	0	0	0	0	0	0	0	0	0	0	0	0	0	0
COG0272	0	0	0	0	0	0	0	0	1	0	0	0	0	0	0	0	0	0
COG0274	1	1	1	1	1	1	1	1	1	1	1	1	1	1	1	1	1	1
COG0275	0	0	0	0	0	0	0	0	0	0	0	0	0	0	0	0	0	0
COG0276	0	0	0	0	0	0	0	0	0	0	0	0	0	0	0	0	0	0
COG0277	0	0	0	0	0	0	0	0	0	0	0	0	0	0	0	0	0	0
COG0279	1	0	0	0	0	0	0	0	0	0	0	0	0	0	0	0	0	0
COG0280	0	0	0	0	0	0	0	0	0	0	0	0	0	0	0	0	0	0
COG0281	1	1	1	1	1	1	1	1	1	1	1	1	1	1	1	1	1	1
COG0282	0	0	0	0	0	0	0	0	0	0	0	0	0	0	0	0	0	0
COG0283	0	0	0	0	0	0	0	0	1	0	0	0	0	0	0	0	0	0
COG0284	1	1	1	1	1	1	1	1	1	1	1	1	1	1	1	1	1	1
COG0285	0	0	0	0	0	0	0	0	0	0	0	0	0	0	0	0	0	0
COG0286	1	0	1	1	0	1	1	1	1	1	0	0	0	1	1	0	0	1
COG0287	0	0	0	0	0	1	0	0	1	0	0	0	0	0	1	0	0	0
COG0288	1	1	1	1	1	1	1	1	1	1	1	1	1	1	1	1	1	1
COG0289	1	1	1	1	1	1	1	1	1	1	1	1	1	1	1	1	1	1
COG0290	0	0	0	0	0	0	0	0	0	0	0	0	0	0	0	0	0	0
COG0291	0	0	0	0	0	0	0	0	0	0	0	0	0	0	0	0	0	0
COG0293	1	1	1	1	1	1	1	1	1	1	1	1	1	1	1	1	1	1
COG0294	1	1	1	1	1	1	1	1	1	1	1	1	1	1	1	1	1	1
COG0295	0	0	0	0	0	0	0	0	0	0	0	0	0	0	0	0	0	0
COG0296	0	0	0	0	0	0	1	0	1	0	0	0	0	0	0	0	0	0
COG0297	0	0	0	0	0	0	0	0	1	0	1	0	0	0	0	0	0	0
COG0298	1	1	1	1	1	1	1	1	1	1	1	1	1	1	1	1	1	1
COG0299	0	0	0	0	0	0	0	0	0	0	0	0	0	0	0	0	0	0
COG0300	0	0	0	0	0	0	0	0	0	0	0	0	0	0	0	0	0	0
COG0301	1	1	1	1	1	1	1	1	1	1	1	1	1	1	1	1	1	1
COG0302	0	0	0	0	0	1	0	0	0	0	0	0	0	0	0	0	0	0
COG0303	1	1	1	1	1	1	1	1	1	1	1	1	1	1	1	1	1	1
COG0304	0	0	0	0	0	0	0	0	0	0	0	0	0	0	0	0	0	0
COG0305	0	0	0	0	0	0	1	1	0	0	0	0	0	0	0	0	0	0
COG0306	0	0	0	1	0	0	0	0	0	0	0	0	0	0	0	0	0	0
COG0309	1	1	1	1	1	1	1	1	1	1	1	1	1	1	1	1	1	1
COG0310	1	1	1	1	1	1	1	1	1	1	1	1	1	1	1	1	1	1
COG0311	1	1	1	1	1	1	1	1	1	0	1	1	1	1	1	1	1	1
COG0312	1	1	1	1	1	1	1	1	1	1	1	1	1	1	1	1	1	1
COG0313	0	0	0	0	0	0	0	0	1	0	0	0	0	0	0	0	0	0
COG0314	1	1	1	1	1	1	1	1	1	1	1	1	1	1	1	1	1	1
COG0315	1	1	1	1	1	1	1	1	1	1	1	1	1	1	1	1	1	1
COG0317	0	0	0	1	0	0	0	0	0	0	0	0	0	0	0	0	0	0
COG0318	1	1	1	1	1	1	1	1	1	1	1	1	1	1	1	1	1	1
COG0319	0	0	0	0	0	0	0	0	0	0	0	0	0	0	0	0	0	0
COG0320	0	0	0	0	0	0	0	0	1	0	0	0	0	0	0	0	0	0
COG0322	1	1	1	1	1	1	1	1	1	1	1	1	1	1	1	1	1	1
COG0323	1	0	0	0	0	0	0	1	0	0	0	0	0	0	0	0	0	0
COG0324	0	0	0	0	0	0	0	0	1	0	0	0	0	0	0	0	0	0
COG0325	0	0	0	0	0	0	0	0	0	0	0	0	0	0	0	0	0	0
COG0326	0	0	0	0	0	0	0	1	0	0	0	0	0	0	0	0	0	0
COG0327	1	1	1	1	1	1	1	1	1	1	1	1	1	1	1	1	1	1
COG0329	1	1	1	1	1	1	1	1	1	1	1	1	1	1	1	1	1	1
COG0330	0	0	0	0	0	1	1	0	0	0	1	1	0	0	0	1	0	1
COG0331	0	0	0	0	0	0	1	0	1	0	0	0	0	0	0	0	0	0
COG0332	0	0	0	0	0	0	1	0	0	0	0	0	0	0	0	0	0	0
COG0333	0	0	0	0	0	0	1	0	0	0	0	0	0	0	0	0	0	0
COG0334	1	1	1	1	1	1	1	1	1	1	1	1	1	1	1	1	1	1
COG0335	0	0	0	0	0	0	0	0	0	0	0	0	0	0	1	0	0	0
COG0336	0	0	0	0	0	0	0	0	0	0	0	0	0	0	1	0	0	0
COG0337	0	0	0	0	0	0	0	0	0	0	0	0	0	0	0	0	0	0
COG0338	1	1	0	0	0	0	0	0	1	0	0	0	0	0	0	0	1	0
COG0339	0	0	0	1	0	0	0	0	1	0	0	0	0	0	0	0	0	0
COG0340	1	1	1	1	1	1	1	1	1	1	1	1	1	1	1	1	1	1
COG0341	0	0	0	0	0	0	0	0	0	0	0	0	0	0	0	0	0	0
COG0342	0	0	0	0	0	0	0	0	0	0	0	0	0	0	0	0	0	0
COG0343	1	1	1	1	1	1	1	1	1	1	1	1	1	1	1	1	1	1
COG0345	0	1	1	1	1	1	1	1	1	1	1	1	1	1	1	1	1	1
COG0346	1	1	1	1	1	1	1	1	1	1	1	1	1	1	1	1	1	1
COG0347	1	1	1	1	1	1	1	1	1	1	1	1	1	1	1	1	1	1
COG0348	0	0	0	0	0	0	1	0	1	0	0	0	0	0	0	0	0	0
COG0349	0	0	0	0	0	0	0	0	1	0	0	0	0	0	0	0	0	0
COG0350	1	1	1	1	1	1	1	1	1	1	1	1	1	1	1	1	1	1
COG0351	1	1	1	1	1	1	1	1	1	1	1	1	1	1	1	1	1	1
COG0352	1	1	1	1	1	1	1	1	1	1	1	1	1	1	1	1	1	1
COG0354	0	0	0	0	0	0	0	0	0	0	0	0	0	0	0	0	0	0
COG0355	0	0	0	0	0	0	0	0	1	0	0	0	0	0	0	0	0	0
COG0356	0	0	0	0	0	0	0	0	1	0	0	0	0	0	0	0	0	0
COG0357	0	0	0	0	0	0	0	0	0	0	0	0	0	0	0	0	0	0
COG0358	1	1	1	1	1	1	1	1	1	0	1	1	1	1	1	1	1	1
COG0359	0	0	0	0	0	0	0	0	0	0	0	0	0	0	0	0	0	0
COG0360	0	0	0	0	0	0	0	0	0	0	0	0	0	0	0	0	0	0
COG0361	1	1	1	1	1	1	1	1	1	1	1	1	1	1	1	1	1	1
COG0363	0	1	0	0	0	0	1	0	1	0	0	0	0	0	0	0	0	0
COG0365	1	1	1	1	1	1	1	1	1	0	1	1	1	1	1	1	1	1
COG0366	0	0	0	1	0	0	1	0	0	0	0	0	0	0	0	0	0	0
COG0367	1	1	1	1	1	1	1	1	1	1	1	1	1	1	1	1	1	1
COG0368	1	1	1	1	1	1	1	1	1	1	1	1	1	1	1	1	1	1
COG0369	1	1	1	1	1	1	1	1	1	1	1	1	1	1	1	1	1	1
COG0370	1	1	1	1	1	1	1	1	1	1	1	1	1	1	1	1	1	1
COG0371	1	1	1	1	1	1	1	1	1	1	1	1	1	1	1	1	1	1
COG0372	1	1	1	1	1	1	1	0	1	0	1	1	1	1	1	1	1	1
COG0373	1	1	1	1	1	1	1	1	1	1	1	1	1	1	1	1	1	1
COG0374	1	1	1	1	1	1	1	1	1	1	1	1	1	1	1	1	1	1
COG0375	1	1	1	1	1	1	1	1	1	1	1	1	1	1	1	1	1	1
COG0376	0	0	0	0	0	0	0	0	0	0	0	0	0	0	0	0	0	0
COG0377	0	0	0	0	0	0	0	0	0	0	0	0	0	0	0	0	0	0
COG0378	1	1	1	1	1	1	1	1	1	1	1	1	1	1	1	1	1	1
COG0379	1	1	1	1	1	1	1	1	1	1	1	1	1	1	1	1	1	1
COG0380	0	0	0	0	0	0	0	0	1	0	0	0	0	0	0	0	0	0
COG0381	1	1	1	1	1	1	1	1	1	1	1	1	1	1	1	1	1	1
COG0382	1	1	1	1	1	1	1	1	1	1	1	1	1	1	1	1	1	1
COG0383	0	1	0	0	0	0	0	0	1	0	0	0	0	0	0	0	0	0
COG0384	0	0	0	0	0	0	0	0	0	0	0	0	0	0	0	0	0	0
COG0385	0	0	0	0	0	0	0	0	1	0	0	0	0	0	0	0	0	0
COG0386	0	0	0	0	0	0	0	0	0	0	0	0	0	0	0	0	0	0
COG0387	0	0	0	0	0	0	0	0	0	0	0	0	0	0	0	0	0	0
COG0388	1	1	1	1	1	1	1	1	1	1	1	1	1	1	1	1	1	1
COG0389	0	0	0	0	0	0	1	0	0	0	0	0	0	0	0	0	0	0
COG0390	0	0	0	0	0	0	0	0	0	0	0	0	0	0	0	0	0	0
COG0391	1	1	1	1	1	1	1	1	1	1	1	1	1	1	1	1	1	1
COG0392	1	1	1	1	1	1	1	1	1	1	1	1	1	1	1	1	1	1
COG0393	1	1	1	1	1	1	1	1	1	0	1	1	1	1	1	1	1	1
COG0394	0	1	0	0	0	0	0	0	1	0	0	0	0	0	0	0	0	0
COG0396	1	1	1	1	1	1	1	1	1	0	1	1	1	1	1	1	1	1
COG0398	0	0	0	0	0	0	0	0	0	0	0	0	0	0	0	0	0	0
COG0399	1	1	1	1	1	1	1	1	1	1	1	1	1	1	1	1	1	1
COG0401	0	0	0	0	0	0	0	0	0	0	0	0	0	0	0	0	0	0
COG0402	1	1	1	1	1	1	1	1	1	1	1	1	1	1	1	1	1	1
COG0403	0	0	0	0	0	0	0	0	0	0	0	0	0	0	0	0	0	0
COG0404	0	0	0	0	0	0	0	0	1	0	0	0	0	0	0	0	0	0
COG0406	0	0	0	0	0	0	0	0	1	0	0	0	0	0	0	0	0	0
COG0407	1	1	1	1	1	1	1	1	1	1	1	1	1	1	1	1	0	1
COG0408	0	0	0	0	0	0	0	0	0	0	0	0	0	0	0	0	0	0
COG0409	1	1	1	1	1	1	1	1	1	1	1	1	1	1	1	1	1	1
COG0412	0	0	0	0	0	0	0	0	0	0	0	0	0	0	0	0	0	0
COG0413	0	0	0	0	0	0	0	0	1	0	0	0	0	0	0	0	0	0
COG0414	0	0	0	0	0	0	0	0	1	0	0	0	0	0	0	0	0	0
COG0417	1	1	1	1	1	1	1	1	1	1	1	1	1	1	1	1	1	1
COG0418	0	0	0	1	0	0	0	0	0	0	0	0	0	0	0	0	0	0
COG0419	1	1	1	1	1	1	1	1	1	1	1	1	1	1	1	1	1	1
COG0420	1	1	1	1	1	1	1	1	1	1	1	1	1	1	1	1	1	1
COG0422	1	1	1	1	1	1	1	1	1	1	1	1	1	1	1	1	1	1
COG0423	1	1	1	1	1	1	1	1	1	0	1	1	1	1	1	1	1	1
COG0424	0	0	0	0	0	0	0	0	0	0	0	0	0	0	0	0	0	0
COG0425	0	0	0	0	0	0	0	0	0	0	0	0	0	0	0	0	0	0
COG0426	1	1	1	1	1	1	1	1	1	1	1	1	1	1	1	1	1	1
COG0428	0	0	0	0	0	0	0	0	0	0	1	0	0	0	0	0	0	0
COG0429	0	0	0	0	0	0	0	0	0	0	0	0	0	0	1	0	0	0
COG0431	0	0	0	0	0	0	0	0	0	0	0	0	0	0	0	0	0	0
COG0432	1	1	1	1	1	1	1	1	1	1	1	1	1	1	1	1	1	1
COG0433	1	1	1	1	1	1	1	1	1	1	1	1	1	1	1	1	1	1
COG0434	0	0	0	0	0	0	0	0	0	0	0	0	0	0	0	0	0	0
COG0436	1	1	1	1	1	1	1	1	1	1	1	1	1	1	1	1	1	1
COG0437	0	0	0	0	0	0	0	1	0	0	0	0	0	0	0	0	0	0
COG0438	1	1	1	1	1	1	1	1	1	1	1	1	1	1	1	1	1	1
COG0439	1	1	1	1	1	1	1	1	1	1	1	1	1	1	1	1	1	1
COG0440	1	1	1	1	1	1	1	1	1	1	1	1	1	1	1	1	1	1
COG0441	1	1	1	1	1	1	1	1	1	1	1	1	1	1	1	1	1	1
COG0443	1	1	1	1	1	1	1	1	1	1	1	1	1	1	1	1	1	1
COG0444	1	1	1	1	1	1	1	1	1	0	1	1	1	1	1	1	1	1
COG0445	0	0	0	0	0	0	0	0	0	0	0	0	0	0	0	0	0	0
COG0446	1	1	1	1	1	1	1	1	1	1	1	1	1	1	1	1	1	1
COG0447	0	0	0	0	0	0	0	0	0	0	0	0	0	0	0	0	0	0
COG0448	1	1	1	1	1	1	1	1	1	1	1	1	1	1	1	1	1	1
COG0449	1	1	1	1	1	1	1	1	1	1	1	1	1	1	1	1	1	1
COG0451	1	1	1	1	1	1	1	1	1	1	1	1	1	1	1	1	1	1
COG0452	1	1	1	1	1	1	1	1	1	1	1	1	1	1	1	1	1	1
COG0454	1	1	1	1	1	1	1	1	1	1	1	1	1	1	1	1	1	1
COG0456	1	1	1	1	1	1	1	1	1	1	1	1	1	1	1	1	1	1
COG0457	1	1	1	1	1	1	1	1	1	1	1	1	1	1	1	1	1	1
COG0458	1	1	1	1	1	1	1	1	1	1	1	1	1	1	1	1	1	1
COG0459	1	1	1	1	1	1	1	1	1	1	1	1	1	1	1	1	1	1
COG0460	1	1	1	1	1	1	1	1	1	1	1	1	1	1	1	1	1	1
COG0461	1	1	1	1	1	1	1	1	1	1	1	1	1	1	1	1	1	1
COG0462	1	1	1	1	1	1	1	1	1	1	1	1	1	1	1	1	1	1
COG0463	1	1	1	1	1	1	1	1	1	1	1	1	1	1	1	1	1	1
COG0464	1	1	1	1	1	1	1	1	1	1	1	1	1	1	1	1	1	1
COG0465	0	0	0	0	0	0	0	0	0	0	0	0	1	0	0	0	0	0
COG0466	1	1	1	1	1	1	1	1	1	1	1	1	1	1	1	1	1	1
COG0467	0	0	0	0	0	0	0	0	1	0	0	0	0	0	0	0	0	0
COG0468	1	1	1	1	1	1	1	1	1	1	1	1	1	1	1	1	1	1
COG0469	1	1	1	1	1	1	1	1	1	1	1	1	1	1	1	1	1	1
COG0470	1	1	1	1	1	1	1	1	1	1	1	1	1	1	1	1	1	1
COG0471	0	0	0	0	0	0	0	0	0	0	0	0	0	0	0	0	0	0
COG0472	1	1	1	1	1	1	1	1	1	1	1	1	1	1	1	1	1	1
COG0473	1	1	1	1	1	1	1	1	1	1	1	1	1	1	1	1	1	1
COG0474	1	1	1	1	1	1	1	1	1	1	1	1	1	1	1	1	1	1
COG0475	1	1	1	1	1	1	1	1	1	1	1	1	1	1	1	1	1	1
COG0476	1	1	1	1	1	1	1	1	1	1	1	1	1	1	1	1	1	1
COG0477	1	1	1	1	1	1	1	1	1	1	1	1	1	1	1	1	1	1
COG0479	0	0	0	0	0	0	0	0	0	0	0	0	0	0	0	0	0	0
COG0480	1	1	1	1	1	1	1	1	1	1	1	1	1	1	1	1	1	1
COG0481	0	0	0	0	0	0	0	0	0	1	0	0	0	0	0	0	0	0
COG0482	0	0	0	0	0	0	0	0	0	0	0	0	0	0	0	0	0	0
COG0483	0	0	0	0	0	0	0	0	0	0	0	0	0	0	0	0	0	0
COG0484	1	1	1	1	1	1	1	1	1	1	1	1	1	1	1	1	1	1
COG0486	0	0	0	0	0	0	0	0	0	0	0	0	0	0	0	0	0	0
COG0488	0	0	0	0	0	0	0	0	1	0	0	0	0	0	1	0	0	0
COG0489	1	1	1	1	1	1	1	1	1	1	1	1	1	1	1	1	1	1
COG0491	1	1	1	1	1	1	1	1	1	1	1	1	1	1	1	1	1	1
COG0492	1	1	1	1	1	1	1	1	1	0	1	1	1	1	1	1	1	1
COG0493	0	0	0	0	0	1	0	0	1	0	0	0	0	0	0	0	0	0
COG0494	1	1	1	1	1	1	1	1	1	1	1	1	1	1	1	1	1	1
COG0495	1	1	1	1	1	1	1	1	1	1	1	1	1	1	1	1	1	1
COG0496	1	1	1	1	1	1	1	1	1	1	1	1	1	1	1	1	1	1
COG0497	0	0	0	0	0	0	0	0	0	0	0	0	0	0	0	0	0	0
COG0498	1	1	1	1	1	1	1	1	1	1	1	1	1	1	1	1	1	1
COG0499	1	1	1	1	1	1	1	1	1	1	1	1	1	1	1	1	1	1
COG0500	1	1	1	1	1	1	1	1	1	1	1	1	1	1	1	1	1	1
COG0501	1	1	1	1	1	1	1	1	1	1	1	1	1	1	1	1	1	1
COG0502	1	1	1	1	1	1	1	1	1	1	1	1	1	1	1	1	1	1
COG0503	1	1	1	1	1	1	1	1	1	1	1	1	1	1	1	1	1	1
COG0504	1	1	1	1	1	1	1	1	1	1	1	1	1	1	1	1	1	1
COG0505	1	1	1	1	1	1	1	1	1	1	1	1	1	1	1	1	1	1
COG0507	1	1	0	1	0	0	0	1	1	0	0	0	1	0	0	0	0	0
COG0508	0	0	0	0	0	0	0	0	0	0	0	0	0	0	0	0	0	0
COG0509	0	0	0	0	0	0	0	0	1	0	0	0	0	0	0	0	0	0
COG0510	0	0	0	0	0	0	0	0	0	0	0	0	0	0	1	0	0	0
COG0511	0	0	0	0	0	0	0	0	0	0	0	0	0	0	0	0	0	0
COG0512	1	1	1	1	1	1	1	1	1	1	1	1	1	1	1	1	1	1
COG0513	1	1	1	1	1	1	1	1	1	1	1	1	1	1	1	1	1	1
COG0514	0	0	0	0	0	0	0	0	0	0	0	0	0	0	1	0	0	0
COG0515	0	0	0	0	0	0	0	0	0	0	0	0	0	0	0	0	0	0
COG0516	1	1	1	1	1	1	1	1	1	1	1	1	1	1	1	1	1	1
COG0517	1	1	1	1	1	1	1	1	1	1	1	1	1	1	1	1	1	1
COG0518	1	1	1	1	1	1	1	1	1	0	1	1	1	1	1	1	1	1
COG0519	1	1	1	1	1	1	1	1	1	0	1	1	1	1	1	1	1	1
COG0520	0	0	0	0	0	0	0	0	0	0	0	0	0	0	0	0	0	0
COG0521	1	1	1	1	1	1	1	1	1	1	1	1	1	1	1	1	1	1
COG0522	1	1	1	1	1	1	0	1	1	1	0	1	1	1	1	0	1	1
COG0524	1	1	1	1	1	1	1	1	1	1	1	1	1	1	1	1	1	1
COG0525	1	1	1	1	1	1	1	1	1	1	1	1	1	1	1	1	1	1
COG0526	1	1	1	1	1	1	1	1	1	1	1	1	1	1	1	1	1	1
COG0527	1	1	1	1	1	1	1	1	1	1	1	1	1	1	1	1	1	1
COG0528	1	1	1	1	1	1	1	1	1	0	1	1	1	1	1	1	1	1
COG0530	1	1	1	1	1	1	1	1	1	1	1	1	1	1	1	1	1	1
COG0531	0	0	0	0	0	0	0	0	0	0	0	0	0	0	0	0	0	0
COG0532	1	1	1	1	1	1	1	1	1	1	1	1	1	1	1	1	1	1
COG0533	1	1	1	1	1	1	1	1	1	1	1	1	1	1	1	1	1	1
COG0534	1	1	1	1	1	1	1	1	1	1	1	1	1	1	1	1	1	1
COG0535	1	1	1	1	1	1	1	1	1	1	1	1	1	1	1	1	1	1
COG0536	0	0	0	0	0	0	1	0	0	0	0	0	0	0	0	0	0	0
COG0538	0	0	0	0	0	0	0	0	0	0	0	0	0	0	0	0	0	0
COG0539	0	0	0	0	0	0	0	0	1	0	0	0	0	0	0	0	0	0
COG0540	1	1	1	1	1	1	1	1	1	1	1	1	1	1	1	1	1	1
COG0541	1	1	1	1	1	1	1	1	1	1	1	1	1	1	1	1	1	1
COG0542	0	0	0	0	0	0	0	0	0	1	0	0	0	0	1	0	0	0
COG0543	1	1	1	1	1	1	1	1	1	1	1	1	1	1	1	1	1	1
COG0544	0	0	0	0	0	0	0	0	0	0	0	0	0	0	0	0	0	0
COG0545	0	0	0	0	0	0	1	0	1	0	0	0	0	0	1	0	0	0
COG0546	0	0	0	0	0	0	0	0	1	0	0	0	0	0	0	0	0	0
COG0547	1	1	1	1	1	1	1	1	1	1	1	1	1	1	1	1	1	1
COG0548	1	1	1	1	1	1	1	1	1	0	1	1	1	1	1	1	1	1
COG0550	1	1	1	1	1	1	1	1	1	1	1	1	1	1	1	1	1	1
COG0552	1	1	1	1	1	1	1	1	1	1	1	1	1	1	1	1	1	1
COG0553	1	0	0	0	0	0	0	1	1	0	0	0	1	0	0	0	0	0
COG0554	0	0	0	0	0	0	0	0	0	1	0	0	0	0	0	0	0	0
COG0555	0	0	0	0	0	0	0	0	0	0	0	0	0	0	0	0	0	0
COG0556	1	1	1	1	1	1	1	1	1	1	1	1	1	1	1	1	1	1
COG0557	0	0	0	0	0	0	1	0	0	0	0	0	0	0	0	0	0	0
COG0558	1	1	1	1	1	1	1	1	1	1	1	1	1	1	1	1	1	1
COG0560	1	1	1	1	1	1	1	1	1	1	1	1	1	1	1	1	1	1
COG0561	1	1	1	1	1	1	1	1	1	1	1	1	1	1	1	1	1	1
COG0562	1	1	1	1	1	1	1	1	1	1	1	1	1	1	1	1	1	1
COG0563	0	0	0	0	0	0	1	0	0	0	0	0	0	0	0	0	0	0
COG0564	0	1	0	1	0	0	0	0	1	1	0	0	0	0	0	0	0	0
COG0565	1	1	1	1	1	1	1	1	1	0	1	1	1	1	1	1	1	1
COG0566	0	0	0	0	0	0	0	0	0	1	0	0	0	0	0	0	0	0
COG0569	1	1	1	1	1	1	1	1	1	1	1	1	1	1	1	1	1	1
COG0571	1	1	1	1	1	1	1	1	1	1	1	1	1	1	1	1	1	1
COG0572	0	0	0	0	0	0	0	0	1	0	0	0	0	0	0	0	0	0
COG0573	1	1	1	1	1	1	1	1	1	1	1	1	1	1	1	1	1	1
COG0574	1	1	1	1	1	1	1	1	1	1	1	1	1	1	1	1	1	1
COG0575	1	1	1	1	1	1	1	1	1	1	1	1	1	1	1	1	1	1
COG0576	1	1	1	1	1	1	1	1	1	1	1	1	1	1	1	1	1	1
COG0577	1	1	1	1	1	1	1	1	1	1	1	1	1	1	1	1	1	1
COG0578	0	0	0	0	0	0	0	0	0	0	0	0	0	0	0	0	0	0
COG0579	0	0	0	1	0	0	0	0	0	0	0	0	0	0	0	0	0	0
COG0580	1	1	1	1	1	1	1	1	1	1	1	1	1	1	1	1	1	1
COG0581	1	1	1	1	1	1	1	1	1	1	1	1	1	1	1	1	1	1
COG0582	1	1	1	1	1	1	1	1	1	1	1	1	1	1	1	1	1	1
COG0583	1	1	1	1	1	1	1	1	0	1	1	1	1	1	1	1	1	1
COG0584	1	0	0	0	0	0	1	0	1	0	0	0	0	0	0	0	0	0
COG0585	1	1	1	1	1	1	1	1	1	1	1	1	1	1	1	1	1	1
COG0586	0	0	0	0	0	1	1	0	0	1	1	1	0	0	0	1	0	1
COG0589	1	1	1	1	1	1	1	1	1	1	1	1	1	1	1	1	1	1
COG0590	0	1	0	0	0	0	0	0	0	1	0	0	0	0	0	0	0	0
COG0591	1	1	1	1	1	0	1	1	1	0	1	1	1	1	1	1	1	1
COG0592	1	1	1	1	1	1	1	1	1	1	1	1	1	1	1	1	1	1
COG0593	0	0	0	0	0	0	0	0	0	0	0	0	0	0	0	0	0	0
COG0594	0	0	0	0	0	0	0	0	0	0	0	0	0	0	0	0	0	0
COG0595	1	1	1	1	1	1	1	1	1	1	1	1	1	1	1	1	1	1
COG0596	0	0	0	0	0	0	0	0	0	0	0	0	0	0	0	0	0	0
COG0598	0	0	0	0	0	0	0	0	0	0	0	0	0	0	1	0	0	0
COG0599	1	1	1	1	1	1	1	1	1	1	1	1	1	1	1	1	1	1
COG0600	1	1	1	1	1	1	1	1	1	1	1	1	1	1	1	1	1	1
COG0601	1	1	1	1	1	1	1	1	1	0	1	1	1	1	1	1	1	1
COG0602	1	1	1	1	1	1	1	1	1	1	1	1	1	1	1	1	1	1
COG0603	1	1	1	1	1	1	1	1	1	1	1	1	1	1	1	1	1	1
COG0604	0	0	0	0	0	0	0	0	0	0	0	0	0	0	0	0	0	0
COG0605	0	0	0	0	0	0	0	0	0	0	0	0	0	0	0	0	0	0
COG0606	0	0	0	0	0	0	0	0	0	0	0	0	0	0	0	0	0	0
COG0607	0	0	0	1	0	0	0	0	0	0	0	0	0	0	0	0	0	0
COG0608	1	1	1	1	1	1	1	1	1	1	1	1	1	1	1	1	1	1
COG0609	1	0	1	0	0	1	1	1	1	1	1	1	0	1	0	1	0	1
COG0610	1	0	1	1	0	1	1	0	1	1	0	0	0	1	0	0	0	1
COG0611	1	1	1	1	1	1	1	1	1	1	1	1	1	1	1	1	1	1
COG0612	0	0	0	0	0	0	1	0	0	0	0	0	0	0	0	0	0	0
COG0613	1	1	1	1	1	1	0	1	1	1	1	1	1	1	1	1	1	1
COG0614	1	1	0	0	0	0	0	0	0	0	0	0	0	0	0	0	0	0
COG0615	1	1	1	1	1	1	1	1	1	1	1	1	1	1	1	1	1	1
COG0616	0	0	0	1	0	0	0	0	0	0	0	0	0	0	0	0	0	0
COG0619	1	1	1	1	1	1	1	1	1	1	1	1	1	1	1	1	1	1
COG0620	1	1	1	1	1	1	1	1	1	1	1	1	1	1	1	1	1	1
COG0621	1	1	1	1	1	1	1	1	1	1	1	1	1	1	1	1	1	1
COG0622	1	1	1	1	1	1	1	1	1	1	1	1	1	1	1	1	1	1
COG0624	0	0	0	0	0	0	0	0	0	0	0	0	0	0	0	0	0	0
COG0625	0	0	0	0	0	1	0	0	0	0	0	0	0	0	0	0	0	0
COG0626	0	0	0	0	0	0	0	0	0	0	0	0	0	0	0	0	0	0
COG0627	0	0	0	0	0	0	0	0	0	0	0	0	0	0	0	0	0	0
COG0628	1	1	1	1	1	1	1	1	1	1	1	1	1	1	1	1	1	1
COG0631	0	0	0	0	0	0	0	0	0	0	0	0	0	0	0	0	0	0
COG0634	0	0	0	0	0	0	1	0	0	0	0	0	0	0	0	0	0	0
COG0635	0	0	0	0	0	0	1	0	0	0	0	0	0	0	0	0	0	0
COG0636	1	1	1	1	1	1	1	1	1	0	1	1	0	1	1	1	1	1
COG0637	0	0	0	0	0	0	0	0	0	0	0	0	0	0	0	0	0	0
COG0638	1	1	1	1	1	1	1	1	1	1	1	1	1	1	1	1	1	1
COG0639	1	1	1	1	1	1	1	1	1	1	1	1	1	1	1	1	1	1
COG0640	1	1	1	1	1	1	1	1	1	1	1	1	1	1	1	1	1	1
COG0641	1	1	1	1	1	1	1	1	1	1	1	1	1	1	1	1	1	1
COG0642	1	1	0	1	0	0	1	0	1	1	1	0	0	0	1	0	0	0
COG0643	0	0	0	0	0	0	0	0	0	0	0	0	0	0	0	0	0	0
COG0644	1	1	1	1	1	1	1	1	1	1	1	1	1	1	1	1	1	1
COG0646	0	0	0	0	0	0	0	0	0	0	0	0	0	0	0	0	0	0
COG0647	0	0	0	0	0	0	0	0	0	0	0	0	0	0	0	0	0	0
COG0648	1	1	1	1	1	1	1	1	1	1	1	1	1	1	1	1	1	1
COG0649	1	0	0	0	0	0	0	0	0	0	0	0	0	0	0	0	0	0
COG0650	1	1	1	1	1	1	1	1	1	1	1	1	1	1	1	1	1	1
COG0651	1	1	1	1	1	1	1	1	1	1	1	1	1	1	1	1	1	1
COG0652	1	1	1	1	1	1	1	1	1	1	1	1	1	1	1	1	1	1
COG0653	0	0	0	1	0	0	0	0	0	0	0	0	0	0	0	0	0	0
COG0654	0	0	0	0	0	0	0	0	0	0	0	0	0	0	0	0	0	0
COG0655	1	1	1	1	1	1	1	1	1	1	1	1	1	1	1	1	1	1
COG0656	0	0	0	0	0	0	0	0	0	0	0	0	0	0	0	0	0	0
COG0657	0	0	0	0	0	0	0	0	1	0	0	0	0	0	0	0	0	0
COG0659	0	0	0	0	0	0	0	0	0	0	0	0	0	0	0	0	0	0
COG0661	1	1	1	1	1	1	1	1	1	1	1	1	1	1	1	1	1	1
COG0662	0	0	0	0	0	0	1	0	0	0	1	0	0	0	0	0	0	0
COG0663	1	1	1	1	1	1	1	1	1	1	1	1	1	1	1	1	1	1
COG0664	1	1	0	0	0	0	1	0	1	0	0	0	0	0	0	0	0	0
COG0665	0	0	0	1	0	0	0	0	0	0	0	0	0	0	0	0	0	0
COG0667	0	0	0	1	0	0	1	0	1	0	0	0	0	0	0	0	0	0
COG0668	1	1	1	1	1	1	1	1	1	1	1	1	1	1	1	1	1	1
COG0669	0	0	0	0	0	0	0	0	0	0	0	0	0	0	0	0	0	0
COG0670	0	0	0	0	0	0	0	0	0	0	0	0	0	0	0	0	0	0
COG0671	0	0	0	0	0	1	1	0	0	1	0	0	0	0	0	0	0	0
COG0673	1	1	1	1	1	1	1	1	1	1	1	1	1	1	1	1	1	1
COG0674	1	1	1	1	1	1	1	1	1	1	1	1	1	1	1	1	1	1
COG0675	1	1	1	1	1	1	1	1	1	1	1	1	1	1	1	1	1	1
COG0676	0	0	0	0	0	0	0	0	0	0	0	0	0	0	0	0	0	0
COG0677	1	1	1	1	1	1	1	1	1	1	1	1	1	1	1	1	1	1
COG0679	1	1	1	1	1	1	1	1	1	1	1	1	1	1	1	1	1	1
COG0680	1	1	1	1	1	1	1	1	1	1	1	1	1	1	1	1	1	1
COG0681	1	1	1	1	1	1	1	1	1	1	1	1	1	1	1	1	1	1
COG0683	0	0	0	0	0	0	0	0	1	0	0	0	0	0	0	0	0	0
COG0684	1	1	1	1	1	1	1	1	1	0	1	1	1	1	1	1	1	1
COG0685	0	0	0	0	0	0	1	0	1	0	0	0	0	0	0	0	0	0
COG0687	0	0	0	0	0	0	0	0	0	0	0	0	0	0	1	0	0	0
COG0688	0	0	0	0	0	0	0	0	0	0	0	0	0	0	0	0	0	0
COG0689	1	1	1	1	1	1	1	1	1	1	1	1	1	1	1	1	1	1
COG0690	0	0	0	0	0	0	0	0	0	0	0	0	0	0	0	0	0	0
COG0691	0	0	0	0	0	0	0	0	0	0	0	0	0	0	0	0	0	0
COG0692	0	0	0	0	0	0	0	0	1	1	0	0	0	0	0	0	0	0
COG0693	1	0	0	0	0	1	0	0	1	0	0	0	0	0	0	0	0	0
COG0695	0	0	0	1	0	0	0	0	0	0	0	0	0	0	0	0	0	0
COG0696	0	0	0	0	0	0	0	0	1	0	0	0	0	0	0	0	0	0
COG0697	1	1	1	1	1	1	1	1	1	1	1	1	1	1	1	1	1	1
COG0698	0	0	0	0	0	0	0	0	0	0	0	0	0	0	0	0	0	0
COG0699	0	0	0	0	0	0	0	0	0	1	0	0	0	0	0	0	0	0
COG0700	0	0	0	0	0	0	0	0	0	0	0	0	0	0	0	0	0	0
COG0701	0	1	0	0	0	0	0	0	0	0	0	0	0	0	0	0	0	0
COG0702	0	0	0	0	0	0	0	0	1	0	0	0	0	0	0	0	0	0
COG0703	0	0	0	0	0	0	0	0	0	0	0	0	0	0	0	0	0	0
COG0704	1	1	1	1	1	1	1	1	1	1	1	1	1	1	1	1	1	1
COG0705	0	0	0	0	0	0	0	0	0	0	0	0	0	0	0	0	0	0
COG0706	0	0	0	0	0	0	1	0	0	0	0	0	0	0	0	0	0	0
COG0707	0	0	0	0	0	0	0	0	0	0	0	0	0	0	0	0	0	0
COG0708	1	1	1	1	1	1	1	1	1	1	1	1	1	1	1	1	1	1
COG0709	0	0	0	1	0	0	0	0	0	0	0	0	0	0	0	0	0	0
COG0711	0	0	0	0	0	0	0	0	1	0	0	0	0	0	0	0	0	0
COG0712	0	0	0	0	0	0	0	0	1	0	0	0	0	0	0	0	0	0
COG0713	0	0	0	0	0	0	0	0	0	0	0	0	0	0	0	0	0	0
COG0714	1	1	1	1	1	1	1	1	1	1	1	1	1	1	1	1	1	1
COG0715	1	1	1	1	1	1	1	1	1	1	1	1	1	1	1	1	1	1
COG0716	1	1	1	1	1	1	1	1	1	1	1	1	1	1	1	1	1	1
COG0717	1	1	1	1	1	1	1	1	1	1	1	1	1	1	1	1	1	1
COG0719	1	1	1	1	1	1	1	1	1	0	1	1	1	1	1	1	1	1
COG0720	1	1	1	1	1	1	1	1	1	1	1	1	1	1	1	1	1	1
COG0721	1	1	1	1	1	1	1	1	1	1	1	1	1	1	1	1	1	1
COG0722	1	1	1	1	1	1	1	1	1	1	1	1	1	1	1	1	1	1
COG0724	0	0	0	0	0	0	1	0	0	0	0	0	0	0	0	0	0	0
COG0725	1	1	1	1	1	0	0	1	1	0	0	0	1	1	1	0	1	0
COG0726	0	0	0	0	0	0	0	0	1	0	0	0	0	0	0	0	0	0
COG0727	0	0	0	0	0	0	0	0	1	0	0	0	0	0	0	0	0	0
COG0728	0	0	0	1	0	0	0	0	0	0	0	0	0	0	0	0	0	0
COG0729	0	0	0	0	0	0	0	0	0	0	0	0	0	0	0	0	0	0
COG0730	1	1	1	1	1	1	1	1	1	0	1	1	1	1	1	1	1	1
COG0731	1	1	1	1	1	1	1	1	1	1	1	1	1	1	1	1	1	1
COG0732	1	1	1	1	0	1	1	1	1	1	0	0	1	1	1	0	0	1
COG0733	1	1	1	1	1	1	1	1	1	1	1	1	1	1	1	1	1	1
COG0735	0	0	0	0	0	0	0	0	1	0	0	0	0	0	0	0	0	0
COG0736	0	0	0	0	0	0	0	0	0	1	0	0	0	0	0	0	0	0
COG0737	0	0	0	0	0	0	0	0	1	0	0	0	0	0	0	0	0	0
COG0738	0	0	0	0	0	0	1	0	0	0	0	0	0	0	0	0	0	0
COG0739	0	0	0	0	0	1	1	0	1	0	0	0	0	0	1	0	0	0
COG0740	0	0	0	0	0	0	0	0	0	0	0	0	0	0	0	0	0	0
COG0741	0	0	0	0	0	0	0	0	0	0	0	0	0	0	0	0	0	0
COG0742	0	0	0	1	0	0	0	0	0	0	0	0	0	0	0	0	0	0
COG0744	0	0	1	0	0	0	0	0	0	0	0	0	0	1	0	0	0	0
COG0745	1	1	0	0	0	0	0	0	1	0	1	0	0	0	1	0	0	0
COG0746	1	1	1	1	1	1	1	1	1	1	1	1	1	1	1	1	1	1
COG0747	1	1	1	1	1	1	1	1	1	0	1	1	1	1	1	1	1	1
COG0750	1	1	1	1	1	1	1	1	1	1	1	1	1	1	1	1	1	1
COG0751	0	0	0	0	0	0	0	0	0	0	0	0	0	0	0	0	0	0
COG0752	0	0	0	0	0	0	0	0	0	0	0	0	0	0	0	0	0	0
COG0753	0	0	0	0	0	0	0	0	0	0	0	0	0	0	0	0	0	0
COG0754	0	0	0	0	0	0	0	0	0	0	1	0	0	0	0	0	0	0
COG0755	0	0	0	0	0	0	0	0	0	0	0	0	0	0	0	0	0	0
COG0756	0	0	0	0	0	0	0	0	1	0	0	0	0	0	0	0	0	0
COG0758	0	0	0	0	0	0	1	0	1	0	0	0	0	0	0	0	0	0
COG0759	0	0	0	0	0	0	0	0	0	0	0	0	0	0	0	0	0	0
COG0760	0	0	0	0	0	0	0	0	1	0	0	0	0	0	0	0	0	0
COG0761	0	0	0	0	0	0	0	0	1	0	0	0	0	0	0	0	0	0
COG0762	0	0	0	0	0	0	0	0	0	0	0	0	0	0	0	0	0	0
COG0763	0	0	0	0	0	0	0	0	1	0	0	0	0	0	0	0	0	0
COG0764	0	0	0	0	0	0	0	0	0	0	0	0	0	0	0	0	0	0
COG0765	1	1	1	1	1	1	0	1	0	1	1	1	1	1	1	1	1	1
COG0766	0	0	0	0	0	0	0	0	0	0	0	0	0	0	0	0	0	0
COG0767	0	0	0	0	0	0	0	0	0	0	0	0	0	0	0	0	0	0
COG0768	0	0	0	0	0	0	1	0	0	0	0	0	0	0	0	0	0	0
COG0769	1	1	1	1	1	1	1	1	1	1	1	1	1	1	1	1	1	1
COG0770	1	1	1	1	1	1	1	1	1	1	1	1	1	1	1	1	1	1
COG0771	1	1	1	1	1	1	1	1	1	1	1	1	1	1	1	1	1	1
COG0772	0	0	0	0	0	0	1	0	0	0	0	0	0	0	0	0	0	0
COG0773	0	0	0	0	0	0	0	0	0	0	0	0	0	0	0	0	0	0
COG0774	0	0	0	1	0	0	0	0	0	0	0	0	0	0	0	0	0	0
COG0775	0	0	0	0	0	0	1	0	0	0	0	1	0	0	0	0	0	0
COG0776	0	1	0	0	0	0	1	0	1	0	0	0	0	0	0	0	0	0
COG0777	0	0	0	0	0	0	0	0	0	0	0	0	0	0	0	0	0	0
COG0778	1	1	1	1	1	1	1	1	1	1	1	1	1	1	1	1	1	1
COG0780	0	0	0	0	0	0	0	0	0	0	0	0	0	0	0	0	0	0
COG0781	0	0	0	0	0	0	0	0	0	0	0	0	1	0	0	0	0	0
COG0782	0	0	0	0	0	0	0	0	0	0	0	0	0	0	0	0	0	0
COG0783	1	1	0	0	0	0	0	0	0	0	0	0	0	0	0	0	0	0
COG0784	0	0	0	0	0	1	0	0	0	1	0	0	0	0	0	0	0	0
COG0785	1	1	1	1	1	1	1	1	1	1	1	1	1	1	1	1	1	1
COG0786	0	0	0	0	0	0	0	0	0	0	0	0	0	0	0	0	0	0
COG0787	0	0	0	0	0	0	0	0	0	0	0	0	0	0	0	0	0	0
COG0788	0	0	0	0	0	0	1	0	0	0	0	0	0	0	0	0	0	0
COG0789	0	0	0	1	0	0	1	0	0	0	0	0	0	0	1	0	0	0
COG0790	0	0	0	0	0	0	0	0	0	0	0	0	0	0	0	0	0	0
COG0791	0	0	0	0	0	0	0	0	0	0	0	0	0	0	0	0	0	0
COG0792	0	0	0	0	0	0	0	1	0	0	0	0	0	0	0	0	0	0
COG0793	0	0	0	0	0	0	1	0	1	0	0	0	0	0	0	0	0	0
COG0794	1	1	1	1	1	1	1	1	0	1	1	1	1	1	1	1	1	1
COG0795	0	0	0	0	0	0	1	0	0	0	0	0	0	0	0	0	0	0
COG0796	0	0	0	0	0	0	0	0	0	0	0	0	0	0	0	0	0	0
COG0798	1	1	1	1	1	1	1	1	1	1	1	1	1	1	1	1	1	1
COG0799	0	0	0	0	0	0	0	0	0	0	0	0	1	0	0	0	0	0
COG0800	0	0	0	0	0	0	0	0	1	0	0	0	0	0	0	0	0	0
COG0802	0	0	0	0	0	0	0	0	0	0	0	0	0	0	0	0	0	0
COG0803	0	0	0	0	0	0	0	0	0	0	0	0	0	0	0	0	0	0
COG0805	0	0	0	0	0	0	0	0	1	0	0	0	0	0	0	0	0	0
COG0806	0	0	0	0	0	0	0	0	0	0	0	0	0	0	1	0	0	0
COG0809	0	0	0	0	0	0	0	0	1	0	0	0	0	0	0	0	0	0
COG0810	0	1	0	0	0	1	0	0	1	1	0	0	0	0	0	0	0	0
COG0811	1	1	1	1	1	1	1	1	1	1	1	1	1	1	1	1	1	1
COG0812	0	0	0	0	0	0	1	0	0	0	0	0	0	0	0	0	0	0
COG0814	0	0	0	0	0	0	0	0	0	0	0	0	0	0	0	0	0	0
COG0815	0	0	0	0	0	0	0	0	0	0	0	0	0	0	0	0	0	0
COG0816	0	0	0	0	0	0	0	0	0	0	0	0	0	0	0	0	0	0
COG0817	0	0	0	0	0	0	0	0	1	0	0	0	0	0	0	0	0	0
COG0818	0	0	0	0	0	0	0	0	0	0	0	0	0	0	0	0	0	0
COG0820	0	0	0	0	0	0	0	0	1	0	0	0	0	0	0	0	0	0
COG0821	0	0	0	0	0	0	0	0	1	0	0	0	0	0	0	0	0	0
COG0822	1	1	1	1	1	1	1	1	1	1	1	1	1	1	1	1	1	1
COG0823	0	0	0	0	0	0	1	0	1	0	0	0	0	0	0	0	0	0
COG0824	1	1	1	1	1	1	1	1	1	1	1	1	1	1	1	1	1	1
COG0826	1	1	1	1	1	1	1	1	1	1	1	1	1	1	1	1	1	1
COG0827	1	0	0	0	0	0	0	1	0	0	0	0	1	0	0	0	0	0
COG0833	0	0	0	0	0	0	0	0	0	0	0	0	0	0	0	0	0	0
COG0834	1	1	1	1	1	1	0	1	1	1	1	1	1	1	1	1	1	1
COG0835	0	0	0	0	0	0	0	0	0	0	0	0	0	0	0	0	0	0
COG0838	0	0	0	0	0	0	0	0	0	0	0	0	0	0	0	0	0	0
COG0839	1	0	0	0	0	0	0	0	0	0	0	0	0	0	0	0	0	0
COG0840	0	0	0	0	0	0	0	0	0	0	0	0	0	0	0	0	0	0
COG0841	0	0	0	0	0	0	0	0	1	0	0	0	0	0	0	0	0	0
COG0842	1	1	1	1	1	1	1	1	1	1	1	1	1	1	1	1	1	1
COG0843	0	0	0	0	0	0	0	0	0	0	0	0	0	0	0	0	0	0
COG0845	0	0	0	1	0	0	0	0	1	0	0	0	0	0	0	0	0	0
COG0846	1	1	1	1	1	1	1	1	1	1	1	1	1	1	1	1	1	1
COG0847	0	0	1	0	0	0	0	0	1	1	0	0	0	0	0	0	0	0
COG0848	0	0	0	0	0	0	0	0	1	0	0	0	0	0	0	0	0	0
COG0849	0	0	0	0	0	0	0	0	0	0	0	0	0	0	0	0	0	0
COG0850	0	0	0	0	0	0	0	0	0	0	0	0	0	0	0	0	0	0
COG0851	0	0	0	0	0	0	0	0	0	0	0	0	0	0	0	0	0	0
COG0852	0	0	0	0	0	0	0	0	0	0	0	0	0	0	0	0	0	0
COG0853	0	0	0	0	0	0	0	0	1	0	0	0	0	0	0	0	0	0
COG0854	0	0	0	0	0	1	0	0	0	1	0	0	0	0	0	0	0	0
COG0855	1	1	1	1	1	1	0	1	1	1	0	1	1	1	1	0	1	1
COG0856	1	1	1	1	1	1	1	1	1	1	1	1	1	1	1	1	1	1
COG0859	0	0	0	0	0	0	0	0	0	0	0	0	0	0	0	0	0	0
COG0860	0	0	0	0	0	0	0	0	1	0	0	0	0	0	0	0	0	0
COG0861	0	0	0	0	0	0	0	0	0	0	0	0	0	0	0	0	0	0
COG0863	0	0	0	0	0	0	0	0	1	0	0	0	0	0	1	0	0	0
COG0864	1	1	1	1	1	1	1	1	1	0	1	1	1	1	1	1	1	1
COG1001	1	1	1	1	1	1	1	1	1	1	1	1	1	1	1	1	1	1
COG1004	1	1	1	1	1	1	1	1	1	1	1	1	1	1	1	1	1	1
COG1005	1	0	0	0	0	0	0	0	0	0	0	0	0	0	0	0	0	0
COG1006	1	1	1	1	1	1	1	1	1	1	1	1	1	1	1	1	1	1
COG1007	1	0	0	0	0	0	0	0	0	0	0	0	0	0	0	0	0	0
COG1008	1	0	0	0	0	0	0	0	0	0	0	0	0	0	0	0	0	0
COG1009	1	0	0	0	0	0	0	0	0	0	0	0	0	0	0	0	0	0
COG1010	1	1	1	1	1	1	1	1	1	1	1	1	1	1	1	1	1	1
COG1011	1	1	1	1	1	1	1	1	1	1	1	1	1	1	1	1	1	1
COG1012	1	1	1	1	1	1	1	1	1	1	1	1	1	1	1	1	1	1
COG1013	1	1	1	1	1	1	1	1	1	1	1	1	1	1	1	1	1	1
COG1014	1	1	1	1	1	1	1	1	1	1	1	1	1	1	1	1	1	1
COG1017	0	0	0	0	0	0	0	0	0	0	0	0	0	0	0	0	0	0
COG1018	0	0	0	0	0	0	0	0	0	0	0	0	0	0	0	0	0	0
COG1020	0	0	0	0	0	0	0	0	0	0	0	0	0	0	0	0	0	0
COG1024	0	0	0	0	0	0	0	0	0	0	0	0	0	0	0	0	0	0
COG1026	0	0	0	0	0	0	0	0	0	0	0	0	0	0	0	0	0	0
COG1027	0	0	0	0	0	0	0	0	0	0	0	0	0	0	0	0	0	0
COG1028	1	1	1	1	1	1	1	1	1	1	1	1	1	1	1	1	1	1
COG1029	1	1	1	1	1	1	1	1	1	1	1	1	1	1	1	1	1	1
COG1032	1	1	1	1	1	1	1	1	1	1	1	1	1	1	1	1	1	1
COG1033	0	0	0	0	0	0	0	0	0	0	0	0	0	0	0	0	0	0
COG1034	0	0	0	0	0	0	0	0	0	0	0	0	0	0	0	0	0	0
COG1035	1	1	1	1	1	1	1	1	1	1	1	1	1	1	1	1	1	1
COG1036	1	1	1	1	1	1	1	1	1	0	1	1	1	1	1	1	1	1
COG1040	1	1	0	0	0	0	0	0	1	0	0	0	0	0	0	0	1	0
COG1041	1	1	1	1	1	1	1	1	1	0	1	0	1	1	1	1	1	1
COG1042	1	1	1	1	1	1	1	1	1	1	1	1	1	1	1	1	1	1
COG1043	0	0	0	0	0	0	0	0	1	0	0	0	0	0	0	0	0	0
COG1045	1	1	1	1	1	1	1	1	1	1	1	1	1	1	1	1	1	1
COG1047	1	1	1	1	1	1	1	1	1	1	1	1	1	1	1	1	1	1
COG1048	0	0	0	0	0	0	0	0	0	0	0	0	0	0	0	0	0	0
COG1051	1	1	1	1	1	1	1	1	1	1	1	1	1	1	1	1	1	1
COG1052	0	0	0	0	0	0	1	0	0	0	0	0	0	0	0	0	0	0
COG1053	1	1	1	1	1	1	1	1	1	1	1	1	1	1	1	1	1	1
COG1054	0	0	0	1	0	0	0	0	0	0	0	0	0	0	0	0	0	0
COG1055	0	0	0	0	0	0	0	0	0	0	0	0	0	0	0	0	0	0
COG1056	1	1	1	1	1	1	1	1	1	1	1	1	1	1	1	1	1	1
COG1057	0	1	0	0	0	0	0	0	0	0	0	0	0	0	0	0	0	0
COG1058	0	0	0	0	0	0	0	0	0	0	0	0	0	0	0	0	0	0
COG1060	1	1	1	1	1	1	1	1	1	1	1	1	1	1	1	1	1	1
COG1061	1	1	1	1	1	1	1	1	1	1	1	1	1	1	1	1	1	1
COG1062	0	0	0	0	0	0	0	0	0	0	0	0	0	0	0	0	0	0
COG1063	1	1	1	1	1	1	1	1	1	1	1	1	1	1	1	1	1	1
COG1064	0	0	0	0	0	0	0	0	0	0	0	0	0	0	0	0	0	0
COG1066	0	0	0	0	0	0	1	0	1	0	0	0	0	0	0	0	0	0
COG1070	0	0	0	0	0	0	1	0	0	0	0	0	0	0	0	0	0	0
COG1071	0	0	0	0	0	0	0	0	0	0	0	0	0	0	0	0	0	0
COG1072	0	0	0	0	0	0	0	0	0	0	0	0	0	0	0	0	0	0
COG1073	0	0	0	0	0	0	0	0	1	0	0	0	0	0	0	0	0	0
COG1074	0	0	0	0	0	0	0	0	0	0	0	0	0	0	0	0	0	0
COG1077	1	1	1	1	1	1	1	1	1	1	1	1	1	1	1	1	1	1
COG1078	1	1	1	1	1	1	1	1	1	1	1	1	1	1	1	1	1	1
COG1080	0	0	0	0	0	0	0	0	0	0	0	0	0	0	1	0	0	0
COG1082	1	1	1	1	1	1	1	1	1	1	1	1	1	1	1	1	1	1
COG1083	1	1	1	1	1	1	1	1	1	1	1	1	1	1	1	1	1	1
COG1084	1	1	1	1	1	1	1	1	1	1	1	1	1	1	1	1	1	1
COG1086	1	1	1	1	1	1	1	1	1	1	1	1	1	1	1	1	1	1
COG1087	0	0	0	0	0	0	1	0	0	0	0	0	0	0	0	0	0	0
COG1088	1	1	1	1	1	1	1	1	1	1	1	1	1	1	1	1	1	1
COG1089	0	0	0	0	0	0	0	0	0	0	1	0	0	0	0	0	0	0
COG1090	0	0	0	0	0	0	0	0	1	0	0	0	0	0	0	0	0	0
COG1091	1	1	1	1	1	1	1	1	1	1	1	1	1	1	1	1	1	1
COG1092	0	0	0	0	0	0	0	0	1	0	0	0	0	0	0	0	0	0
COG1093	1	1	1	1	1	1	1	1	1	1	1	1	1	1	1	1	1	1
COG1094	1	1	1	1	1	1	1	1	1	1	1	1	1	1	1	1	1	1
COG1095	1	1	1	1	1	1	1	1	1	1	1	1	1	1	1	1	1	1
COG1096	1	1	1	1	1	1	1	1	1	1	1	1	1	1	1	1	1	1
COG1097	1	1	1	1	1	1	1	1	1	1	1	1	1	1	1	1	1	1
COG1099	1	1	1	1	1	1	1	1	1	0	1	1	1	1	1	1	1	1
COG1102	1	1	1	1	1	1	1	1	1	1	1	1	1	1	1	1	1	1
COG1104	1	1	1	1	1	1	1	1	1	1	1	1	1	1	1	1	1	1
COG1107	1	1	1	1	1	1	1	1	1	1	1	1	1	1	1	1	1	1
COG1108	0	0	0	0	0	0	0	0	0	0	0	0	0	0	0	0	0	0
COG1109	1	1	1	1	1	1	1	1	1	1	1	1	1	1	1	1	1	1
COG1111	1	1	1	1	1	1	1	1	1	1	1	1	1	1	1	1	1	1
COG1112	1	1	1	1	1	1	1	1	1	1	1	1	1	1	1	1	1	1
COG1113	0	0	0	1	0	0	0	0	0	0	0	0	0	0	0	0	0	0
COG1114	0	0	0	0	0	0	0	0	0	0	0	0	0	0	0	0	0	0
COG1115	0	0	0	0	0	0	0	0	0	0	0	0	0	0	0	0	0	0
COG1116	1	1	1	1	1	1	1	1	1	1	1	1	1	1	1	1	1	1
COG1117	1	1	1	1	1	1	1	1	1	1	1	1	1	1	1	1	1	1
COG1118	0	0	0	0	0	0	0	0	0	0	0	0	0	0	0	0	0	0
COG1120	1	1	1	1	1	1	1	1	1	1	1	1	1	1	1	1	1	1
COG1121	0	0	0	0	0	0	0	0	0	0	0	0	0	0	0	0	0	0
COG1122	1	1	1	1	1	1	1	1	1	1	1	1	1	1	1	1	1	1
COG1123	1	1	1	1	1	1	1	1	1	1	1	1	1	1	1	1	1	1
COG1124	1	1	1	1	1	1	1	1	1	0	1	1	1	1	1	1	1	1
COG1125	0	0	0	0	0	0	0	0	0	0	0	0	0	0	0	0	0	0
COG1126	1	1	1	1	1	1	0	1	0	1	1	1	1	1	1	1	1	1
COG1127	0	0	0	0	0	0	0	0	0	0	0	0	0	0	0	0	0	0
COG1129	0	0	0	0	0	0	0	0	0	0	0	0	0	0	0	0	0	0
COG1131	1	1	1	1	1	1	1	1	1	1	1	1	1	1	1	1	1	1
COG1132	1	1	1	1	1	1	1	1	1	1	1	1	1	1	1	1	1	1
COG1133	0	0	0	0	0	0	0	0	0	0	0	0	0	0	0	0	0	0
COG1134	1	1	1	1	1	1	1	1	1	1	1	1	1	1	1	1	1	1
COG1136	1	1	1	1	1	1	1	1	1	1	1	1	1	1	1	1	1	1
COG1137	0	0	0	0	0	0	0	0	0	0	0	0	0	0	0	0	0	0
COG1138	0	0	0	0	0	0	0	0	0	0	0	0	0	0	0	0	0	0
COG1139	1	1	1	1	1	1	1	1	1	1	1	1	1	1	1	1	1	1
COG1140	0	0	0	0	0	0	0	0	0	0	0	0	0	0	0	0	0	0
COG1141	0	0	0	0	0	0	0	0	0	0	0	0	0	0	0	0	0	0
COG1142	1	1	1	1	1	1	1	1	1	1	1	1	1	1	1	1	1	1
COG1143	1	1	1	1	1	1	1	1	1	1	1	1	1	1	1	1	1	1
COG1144	1	1	1	1	1	1	1	1	1	1	1	1	1	1	1	1	1	1
COG1145	1	1	1	1	1	1	1	1	1	1	1	1	1	1	1	1	1	1
COG1146	1	1	1	1	1	1	1	1	1	1	1	1	1	1	1	1	1	1
COG1148	1	1	1	1	1	1	1	1	1	1	1	1	1	1	1	1	1	1
COG1153	1	1	1	1	1	1	1	1	1	1	1	1	1	1	1	1	1	1
COG1154	0	0	0	0	0	0	0	0	0	0	0	0	0	0	0	0	0	0
COG1155	1	1	1	1	1	1	1	1	1	0	1	1	1	1	1	1	1	1
COG1156	1	1	1	1	1	1	1	1	1	0	1	1	1	1	1	1	1	1
COG1157	0	0	0	0	0	0	0	0	0	0	0	0	0	0	0	0	0	0
COG1158	0	0	0	0	0	0	0	0	0	0	0	0	0	0	0	0	0	0
COG1159	0	0	0	0	0	0	1	0	0	1	0	0	0	0	0	0	0	0
COG1160	0	0	0	0	0	0	1	0	0	0	0	0	0	0	0	0	0	0
COG1162	0	0	0	0	0	0	0	0	0	0	0	0	0	0	0	0	0	0
COG1163	1	1	1	1	1	1	1	1	1	1	1	1	1	1	1	1	1	1
COG1165	0	0	0	0	0	0	0	0	1	0	0	0	0	0	0	0	0	0
COG1167	0	0	0	1	0	0	0	0	0	0	0	0	0	0	0	0	0	0
COG1168	0	0	0	0	0	0	0	0	0	0	0	0	0	0	0	0	0	0
COG1169	0	0	0	0	0	0	0	0	0	0	0	0	0	0	0	0	0	0
COG1171	0	0	0	0	0	0	0	0	0	0	0	0	0	0	0	0	0	0
COG1172	0	0	0	0	0	0	0	0	0	0	0	0	0	0	0	0	0	0
COG1173	1	1	1	1	1	1	1	1	1	0	1	1	1	1	1	1	1	1
COG1174	1	1	1	1	1	1	1	1	1	1	1	1	1	1	1	1	1	1
COG1175	0	0	0	0	0	0	0	0	0	0	0	0	0	0	0	0	0	0
COG1176	0	0	0	0	0	0	0	0	0	0	0	0	0	0	1	0	0	0
COG1177	0	0	0	0	0	0	0	0	0	0	0	0	0	0	1	0	0	0
COG1178	0	0	0	0	0	0	0	0	0	0	0	0	0	0	0	0	0	0
COG1179	0	0	0	0	0	0	0	0	0	0	0	0	0	0	0	0	0	0
COG1180	1	1	1	1	1	1	1	1	1	1	1	1	1	1	1	1	1	1
COG1181	0	0	0	0	0	0	0	0	0	0	0	0	0	0	0	0	0	0
COG1182	0	0	0	0	0	0	0	0	0	0	0	0	0	0	0	0	0	0
COG1183	1	1	1	1	1	1	1	1	1	1	1	1	1	1	1	1	1	1
COG1186	0	0	0	0	0	0	0	0	0	0	0	0	0	0	0	0	0	0
COG1187	0	0	0	0	0	0	0	0	1	0	0	0	0	0	0	0	0	0
COG1189	0	0	0	0	0	0	0	0	0	0	0	0	0	0	0	0	0	0
COG1190	0	0	0	0	0	0	0	0	0	0	0	0	0	0	0	0	0	0
COG1191	0	0	0	0	0	0	0	0	0	0	0	0	0	0	0	0	0	0
COG1192	1	1	1	1	1	1	1	1	1	1	1	1	1	1	1	1	1	1
COG1193	1	1	1	1	1	1	1	1	1	1	1	1	1	1	1	1	1	1
COG1194	0	0	0	0	0	0	0	0	0	0	0	0	0	0	0	0	0	0
COG1195	0	0	0	0	0	0	0	0	1	0	0	0	0	0	0	0	0	0
COG1196	1	1	1	1	1	1	1	1	1	1	1	1	1	1	1	1	1	1
COG1197	0	0	0	0	0	0	0	0	0	0	0	0	0	0	1	0	0	0
COG1198	0	0	0	0	0	0	0	0	1	0	0	0	0	1	0	0	0	0
COG1199	1	1	1	1	1	1	1	1	1	1	1	1	1	1	1	1	1	1
COG1200	0	0	0	0	0	1	0	0	1	0	0	0	0	0	0	0	0	0
COG1201	1	1	1	1	1	1	1	1	1	1	1	1	1	1	1	1	1	1
COG1202	1	1	1	1	1	1	1	1	1	1	1	1	1	1	1	1	1	1
COG1203	0	1	0	0	0	0	0	0	0	1	1	1	1	0	0	1	0	1
COG1204	1	1	1	1	1	1	1	1	1	1	1	1	1	1	1	1	1	1
COG1205	0	0	0	0	0	0	0	0	0	0	0	0	0	0	0	0	0	0
COG1207	0	0	0	0	0	0	0	0	0	0	0	0	0	0	0	0	0	0
COG1208	1	1	1	1	1	1	1	1	1	1	1	1	1	1	1	1	1	1
COG1209	1	1	0	0	0	0	1	0	0	0	1	0	0	0	0	0	0	0
COG1210	1	1	1	1	1	1	1	1	1	1	1	1	1	1	1	1	1	1
COG1211	1	1	1	1	1	1	1	1	1	1	1	1	1	1	1	1	1	1
COG1212	0	0	0	0	0	0	1	0	1	0	0	0	0	0	0	0	0	0
COG1213	0	1	0	0	0	0	0	0	0	0	0	0	0	0	0	0	0	0
COG1214	0	1	0	0	0	0	0	0	0	0	0	0	0	0	0	0	0	0
COG1215	1	1	0	1	1	0	0	0	1	1	0	0	1	0	1	0	0	1
COG1216	1	1	1	1	1	1	1	1	1	1	1	1	1	1	1	1	1	1
COG1217	0	0	0	0	0	0	0	0	0	0	0	0	0	0	0	0	0	0
COG1218	0	0	0	0	0	0	0	0	0	0	0	0	0	0	0	0	0	0
COG1219	0	0	0	0	0	0	0	0	0	0	0	0	0	0	0	0	0	0
COG1220	0	0	0	0	0	0	0	0	0	0	0	0	0	0	0	0	0	0
COG1222	1	1	1	1	1	1	1	1	1	1	1	0	1	1	1	1	1	1
COG1223	1	1	1	1	1	1	1	1	1	1	1	1	1	1	1	1	1	1
COG1225	0	0	0	0	0	0	0	0	1	0	0	0	0	0	0	0	0	0
COG1226	1	0	0	1	1	1	1	0	1	0	0	0	1	0	0	0	1	1
COG1228	1	1	1	1	1	1	1	1	1	1	1	1	1	1	1	1	1	1
COG1229	1	1	1	1	1	1	1	1	1	1	1	1	1	1	1	1	1	1
COG1230	1	1	1	1	1	1	1	1	1	1	1	1	1	1	1	1	1	1
COG1233	0	0	0	0	0	0	0	0	0	0	0	0	0	0	0	0	0	0
COG1234	1	1	1	1	1	1	1	1	1	1	1	1	1	1	1	1	1	1
COG1235	1	1	1	1	1	1	1	1	1	1	1	1	1	1	1	1	1	1
COG1238	0	0	0	0	0	0	0	0	0	0	0	0	0	0	0	0	0	0
COG1241	1	1	1	1	1	1	1	1	1	1	1	1	1	1	1	1	1	1
COG1242	0	1	0	0	0	1	0	0	1	0	0	0	0	0	0	0	0	0
COG1243	1	1	1	1	1	1	1	1	1	1	1	1	1	1	1	1	1	1
COG1244	1	1	1	1	1	1	1	1	1	1	1	1	1	1	1	1	1	1
COG1245	1	1	1	1	1	1	1	1	1	1	1	1	1	1	1	1	1	1
COG1247	0	0	0	0	0	0	0	0	0	0	0	0	0	0	0	0	0	0
COG1249	1	1	1	1	1	1	1	1	1	1	1	1	1	1	1	1	1	1
COG1250	1	1	1	1	1	1	1	1	1	1	1	1	1	1	1	1	1	1
COG1252	0	0	0	0	0	0	0	0	0	0	0	0	0	0	1	0	0	0
COG1253	1	1	1	1	1	1	1	1	1	1	1	1	1	1	1	1	1	1
COG1255	1	1	1	1	1	1	1	1	1	1	1	1	1	1	1	1	1	1
COG1256	0	1	0	0	0	0	0	0	0	0	0	0	0	0	0	0	0	0
COG1257	1	1	1	1	1	1	1	1	1	1	1	1	1	1	1	1	1	1
COG1258	1	1	1	1	1	1	1	1	1	1	1	1	1	1	1	1	1	1
COG1260	1	1	1	1	1	1	1	1	1	1	1	1	1	1	1	1	1	1
COG1261	0	0	0	1	0	0	0	0	0	0	0	0	0	0	0	0	0	0
COG1262	0	1	0	0	0	0	0	0	0	0	1	0	0	0	0	1	0	0
COG1263	0	0	0	0	0	0	0	0	0	0	0	0	0	0	1	0	0	0
COG1266	1	1	1	1	1	1	1	1	1	1	1	1	1	1	1	1	1	1
COG1267	1	1	1	1	1	1	1	1	1	1	1	1	1	1	1	1	1	1
COG1268	1	1	1	1	1	1	1	1	1	0	1	1	1	1	1	1	1	1
COG1269	1	1	1	1	1	1	1	1	1	0	1	1	1	1	1	1	1	1
COG1270	1	1	1	1	1	1	1	1	1	1	1	1	1	1	1	1	1	1
COG1271	0	0	0	0	0	0	0	0	1	0	0	0	0	0	0	0	0	0
COG1272	0	0	0	0	0	0	0	0	0	0	0	0	0	0	0	0	0	0
COG1273	0	0	0	0	0	0	0	0	0	0	0	0	0	0	0	0	0	0
COG1275	0	0	0	0	0	0	0	0	0	0	0	0	0	0	0	0	0	0
COG1277	0	0	0	0	0	0	0	0	0	0	0	0	0	0	0	0	0	0
COG1278	0	0	0	0	0	0	0	0	1	0	0	0	0	0	0	0	0	0
COG1279	0	0	0	0	0	0	0	0	0	0	0	0	0	0	0	0	0	0
COG1280	0	0	0	0	0	0	0	0	0	0	0	0	0	0	1	0	0	0
COG1282	0	0	0	0	0	0	0	0	0	0	0	0	0	0	0	0	0	0
COG1283	0	0	0	0	0	0	0	0	0	0	0	0	0	0	0	0	0	0
COG1285	0	0	0	0	0	0	0	0	0	0	0	0	0	0	0	0	0	0
COG1286	0	0	0	0	0	0	0	0	0	0	0	0	0	0	0	0	0	0
COG1287	1	1	1	1	1	1	1	1	1	1	1	1	1	1	1	1	1	1
COG1288	0	0	0	0	0	0	0	0	0	0	0	0	0	0	0	0	0	0
COG1289	0	0	0	0	0	1	0	0	0	0	0	0	0	0	0	0	0	0
COG1291	0	0	0	0	0	0	0	0	0	0	0	0	0	0	0	0	0	0
COG1292	0	0	0	0	0	0	0	0	0	0	0	0	0	0	0	0	0	0
COG1293	1	1	1	1	1	1	1	1	1	1	1	1	1	1	1	1	1	1
COG1294	0	0	0	0	0	0	0	0	1	0	0	0	0	0	0	0	0	0
COG1295	0	0	0	0	0	0	0	0	0	0	0	0	0	0	0	0	0	0
COG1296	0	0	0	0	0	0	0	0	0	0	0	0	0	0	0	0	0	0
COG1298	0	0	0	0	0	0	0	0	0	0	0	0	0	0	0	0	0	0
COG1299	0	0	0	0	0	0	0	0	0	0	0	0	0	0	0	0	0	0
COG1300	1	1	1	1	1	1	1	1	1	1	1	1	1	1	1	1	1	1
COG1301	0	0	0	0	0	0	0	0	1	0	0	0	0	0	0	0	0	0
COG1302	0	0	0	0	0	0	0	0	0	0	0	0	0	0	0	0	0	0
COG1303	1	1	1	1	1	1	1	1	1	1	1	1	1	1	1	1	1	1
COG1304	1	1	1	1	1	1	1	1	1	1	1	1	1	1	1	1	1	1
COG1305	1	1	1	1	1	1	1	1	1	1	1	1	1	1	1	1	1	1
COG1307	0	0	0	0	0	0	0	0	0	0	0	0	0	0	0	0	0	0
COG1308	1	1	1	1	1	1	1	1	1	0	1	1	1	1	1	1	1	1
COG1309	1	1	1	1	1	1	1	1	1	1	1	1	1	1	1	1	1	1
COG1310	1	1	1	1	1	1	1	1	1	1	1	1	1	1	1	1	1	1
COG1311	1	1	1	1	1	1	1	1	1	1	1	1	1	1	1	1	1	1
COG1312	0	0	0	0	0	0	0	0	1	0	0	0	0	0	1	0	0	0
COG1313	0	0	0	0	0	0	0	0	0	0	0	0	0	0	0	0	0	0
COG1314	0	0	0	0	0	0	0	0	1	0	0	0	0	0	0	0	0	0
[truncated: 1,594 more rows]

## Sheet: Figure S11
Supplementary Table S9: Kbase annotation output on CRISPR Functions for M. smithii (left table) and Cand. M. intestini (right table)
Family	Function	protein Coding gene count	genomes				Family	Function	protein Coding gene count	genomes
smithii_GUT_GENOME018729.fa_assembly.RAST.CDS.514	CRISPR-associated endoribonuclease Cas6	10	10				intestini_GUT_GENOME109037.fa_assembly.RAST.CDS.1217	CRISPR-associated protein, Csm1 family	9	9
smithii_P20_consensus.fasta_assembly.RAST.CDS.198	CRISPR-associated protein Cas02710	9	9				intestini_GUT_GENOME109037.fa_assembly.RAST.CDS.1215	CRISPR-associated RAMP Csm3	9	9
smithii_P20_consensus.fasta_assembly.RAST.CDS.186	CRISPR-associated protein, Csm1 family	12	12				intestini_GUT_GENOME109037.fa_assembly.RAST.CDS.1216	CRISPR-associated protein, Csm2 family	8	8
smithii_P20_consensus.fasta_assembly.RAST.CDS.423	CRISPR-associated protein Cas1	4	4				intestini_GUT_GENOME109037.fa_assembly.RAST.CDS.1213	CRISPR-associated protein, Csm5 family	8	8
smithii_P20_consensus.fasta_assembly.RAST.CDS.187	CRISPR-associated protein, Csm2 family	4	4				intestini_GUT_GENOME109037.fa_assembly.RAST.CDS.1929	CRISPR-associated protein Cas1	1	1
smithii_P20_consensus.fasta_assembly.RAST.CDS.197	CRISPR-associated protein Cas1	41	22				intestini_GUT_GENOME109037.fa_assembly.RAST.CDS.1209	CRISPR-associated protein Cas1	10	10
smithii_P20_consensus.fasta_assembly.RAST.CDS.422	CRISPR-associated protein Cas2	4	4				intestini_GUT_GENOME109037.fa_assembly.RAST.CDS.1601	CRISPR-associated protein Cas1	17	13
smithii_P20_consensus.fasta_assembly.RAST.CDS.188	CRISPR-associated RAMP Csm3	11	10				intestini_GUT_GENOME092376.fa_assembly.RAST.CDS.1604	CRISPR-associated protein Cas02710	10	7
smithii_P20_consensus.fasta_assembly.RAST.CDS.425	CRISPR-associated helicase Cas3	1	1				intestini_GUT_GENOME092376.fa_assembly.RAST.CDS.1593	CRISPR-associated protein, Csm2 family	1	1
smithii_P20_consensus.fasta_assembly.RAST.CDS.428	CRISPR-associated protein, Csd2/Csh2 family	1	1				intestini_GUT_GENOME239080.fa_assembly.RAST.CDS.838	CRISPR-associated protein Cas1	5	5
smithii_P20_consensus.fasta_assembly.RAST.CDS.424	CRISPR-associated RecB family exonuclease Cas4	4	4				intestini_GUT_GENOME239080.fa_assembly.RAST.CDS.836	CRISPR-associated helicase Cas3	1	1
smithii_P32_consensus.fasta_assembly.RAST.CDS.159	CRISPR-associated protein, Csm2 family	6	6				intestini_GUT_GENOME239080.fa_assembly.RAST.CDS.831	CRISPR-associated endoribonuclease Cas6	8	8
smithii_P32_consensus.fasta_assembly.RAST.CDS.156	CRISPR-associated protein, Csm5 family	6	6				intestini_GUT_GENOME239080.fa_assembly.RAST.CDS.839	CRISPR-associated protein Cas2	5	5
smithii_GUT_GENOME137479.fa_assembly.RAST.CDS.1171	CRISPR-associated negative autoregulator Cas7/Cst2	3	3				intestini_GUT_GENOME239080.fa_assembly.RAST.CDS.837	CRISPR-associated RecB family exonuclease Cas4	5	5
smithii_GUT_GENOME137479.fa_assembly.RAST.CDS.1172	CRISPR-associated protein Cas5	3	3				intestini_GUT_GENOME092268.fa_assembly.RAST.CDS.1786	CRISPR-associated negative autoregulator Cas7/Cst2	2	2
smithii_GUT_GENOME137479.fa_assembly.RAST.CDS.1173	CRISPR-associated helicase Cas3	3	3				intestini_GUT_GENOME092268.fa_assembly.RAST.CDS.1785	CRISPR-associated protein Cas5	2	2
smithii_GUT_GENOME137479.fa_assembly.RAST.CDS.1170	CRISPR-associated protein, Cst1 family	3	3				intestini_GUT_GENOME092268.fa_assembly.RAST.CDS.1784	CRISPR-associated helicase Cas3	2	2
smithii_GUT_GENOME283326.fa_assembly.RAST.CDS.936	CRISPR-associated helicase Cas3	1	1				intestini_GUT_GENOME092268.fa_assembly.RAST.CDS.1787	CRISPR-associated protein, Cst1 family	2	2
smithii_GUT_GENOME283326.fa_assembly.RAST.CDS.938	CRISPR-associated protein, Csd2/Csh2 family	1	1				intestini_GUT_GENOME092268.fa_assembly.RAST.CDS.157	CRISPR-associated protein Cas1	1	1
smithii_GUT_GENOME283326.fa_assembly.RAST.CDS.934	CRISPR-associated protein Cas1	1	1				intestini_GUT_GENOME143185.fa_assembly.RAST.CDS.1790	CRISPR-associated protein Cas5	3	3
smithii_GUT_GENOME283326.fa_assembly.RAST.CDS.937	CRISPR-associated protein Cas5	1	1				intestini_GUT_GENOME143185.fa_assembly.RAST.CDS.1789	CRISPR-associated helicase Cas3	4	3
smithii_GUT_GENOME283326.fa_assembly.RAST.CDS.935	CRISPR-associated RecB family exonuclease Cas4	1	1				intestini_GUT_GENOME143185.fa_assembly.RAST.CDS.1791	CRISPR-associated protein, Csd2/Csh2 family	4	3
smithii_GUT_GENOME283326.fa_assembly.RAST.CDS.940	CRISPR-associated endoribonuclease Cas6	1	1				intestini_GUT_GENOME251364.fa_assembly.RAST.CDS.330	CRISPR-associated helicase Cas3	1	1
smithii_GUT_GENOME283326.fa_assembly.RAST.CDS.933	CRISPR-associated protein Cas2	1	1				intestini_GUT_GENOME251364.fa_assembly.RAST.CDS.332	CRISPR-associated protein, Csd2/Csh2 family	1	1
							intestini_GUT_GENOME251364.fa_assembly.RAST.CDS.328	CRISPR-associated protein Cas1	1	1
							intestini_GUT_GENOME251364.fa_assembly.RAST.CDS.331	CRISPR-associated protein Cas5	1	1
							intestini_GUT_GENOME251364.fa_assembly.RAST.CDS.329	CRISPR-associated RecB family exonuclease Cas4	1	1
							intestini_GUT_GENOME251364.fa_assembly.RAST.CDS.334	CRISPR-associated endoribonuclease Cas6	1	1
							intestini_GUT_GENOME251364.fa_assembly.RAST.CDS.327	CRISPR-associated protein Cas2	1	1
							intestini_GUT_GENOME103665.fa_assembly.RAST.CDS.1500	CRISPR-associated protein, Cse1 family	2	1
							intestini_GUT_GENOME103665.fa_assembly.RAST.CDS.1453	CRISPR-associated protein Cas2; DEDDh 3'-5' exonuclease domain	1	1
							intestini_GUT_GENOME103665.fa_assembly.RAST.CDS.1501	CRISPR-associated helicase Cas3	1	1
							intestini_GUT_GENOME103665.fa_assembly.RAST.CDS.1454	CRISPR-associated protein Cas1	1	1
							intestini_GUT_GENOME103665.fa_assembly.RAST.CDS.1457	CRISPR-associated protein, Cas5e family	1	1
							intestini_GUT_GENOME103665.fa_assembly.RAST.CDS.1455	CRISPR-associated protein, Cse3 family	1	1

## Sheet: Figure S13-15
	DeepFri annotations, diseased
diseased
DF_mode	Protein	GO_term	Score	Annotation
bp	P66_c11_82_2DP7E_ed34a_relaxed_rank_001_alphafold2_ptm_model_3_seed_000.pdb	GO:0065007	0.97305	biological regulation
bp	P66_c11_82_2DP7E_ed34a_relaxed_rank_001_alphafold2_ptm_model_3_seed_000.pdb	GO:0050789	0.9678	regulation of biological process
bp	P66_c11_82_2DP7E_ed34a_relaxed_rank_001_alphafold2_ptm_model_3_seed_000.pdb	GO:0009987	0.77905	cellular process
bp	P66_c11_82_2DP7E_ed34a_relaxed_rank_001_alphafold2_ptm_model_3_seed_000.pdb	GO:0050794	0.6599	regulation of cellular process
bp	P66_c11_82_2DP7E_ed34a_relaxed_rank_001_alphafold2_ptm_model_3_seed_000.pdb	GO:0008152	0.4915	metabolic process
bp	P66_c11_82_2DP7E_ed34a_relaxed_rank_001_alphafold2_ptm_model_3_seed_000.pdb	GO:0006807	0.44505	nitrogen compound metabolic process
bp	P66_c11_82_2DP7E_ed34a_relaxed_rank_001_alphafold2_ptm_model_3_seed_000.pdb	GO:0034641	0.25875	cellular nitrogen compound metabolic process
bp	P66_c11_82_2DP7E_ed34a_relaxed_rank_001_alphafold2_ptm_model_3_seed_000.pdb	GO:0048519	0.24723	negative regulation of biological process
bp	P66_c11_82_2DP7E_ed34a_relaxed_rank_001_alphafold2_ptm_model_3_seed_000.pdb	GO:0040008	0.22686	regulation of growth
bp	P66_c11_82_2DP7E_ed34a_relaxed_rank_001_alphafold2_ptm_model_3_seed_000.pdb	GO:0046483	0.18573	heterocycle metabolic process
bp	P66_c11_82_2DP7E_ed34a_relaxed_rank_001_alphafold2_ptm_model_3_seed_000.pdb	GO:0071704	0.17026	organic substance metabolic process
bp	P66_c11_82_2DP7E_ed34a_relaxed_rank_001_alphafold2_ptm_model_3_seed_000.pdb	GO:0040007	0.16923	growth
bp	P66_c11_82_2DP7E_ed34a_relaxed_rank_001_alphafold2_ptm_model_3_seed_000.pdb	GO:0090304	0.10603	nucleic acid metabolic process
bp	P66_c11_82_2DP7E_ed34a_relaxed_rank_001_alphafold2_ptm_model_3_seed_000.pdb	GO:0044238	0.10113	primary metabolic process
bp	P66_c11_82_2DP7E_ed34a_relaxed_rank_001_alphafold2_ptm_model_3_seed_000.pdb	GO:0006139	0.10026	nucleobase-containing compound metabolic process
cc	P66_c11_82_2DP7E_ed34a_relaxed_rank_001_alphafold2_ptm_model_3_seed_000.pdb	GO:0110165	1	cellular anatomical entity
cc	P66_c11_82_2DP7E_ed34a_relaxed_rank_001_alphafold2_ptm_model_3_seed_000.pdb	GO:0043226	1	organelle
cc	P66_c11_82_2DP7E_ed34a_relaxed_rank_001_alphafold2_ptm_model_3_seed_000.pdb	GO:0032991	1	protein-containing complex
cc	P66_c11_82_2DP7E_ed34a_relaxed_rank_001_alphafold2_ptm_model_3_seed_000.pdb	GO:0005622	0.99999	intracellular anatomical structure
cc	P66_c11_82_2DP7E_ed34a_relaxed_rank_001_alphafold2_ptm_model_3_seed_000.pdb	GO:0043229	0.99999	intracellular organelle
cc	P66_c11_82_2DP7E_ed34a_relaxed_rank_001_alphafold2_ptm_model_3_seed_000.pdb	GO:0043232	0.99995	intracellular non-membrane-bounded organelle
cc	P66_c11_82_2DP7E_ed34a_relaxed_rank_001_alphafold2_ptm_model_3_seed_000.pdb	GO:0043228	0.99995	non-membrane-bounded organelle
cc	P66_c11_82_2DP7E_ed34a_relaxed_rank_001_alphafold2_ptm_model_3_seed_000.pdb	GO:0005694	0.99956	chromosome
mf	P66_c11_82_2DP7E_ed34a_relaxed_rank_001_alphafold2_ptm_model_3_seed_000.pdb	GO:0005488	1	binding
mf	P66_c11_82_2DP7E_ed34a_relaxed_rank_001_alphafold2_ptm_model_3_seed_000.pdb	GO:0005515	0.99994	protein binding
mf	P66_c11_82_2DP7E_ed34a_relaxed_rank_001_alphafold2_ptm_model_3_seed_000.pdb	GO:0005102	0.13533	signaling receptor binding
bp	P66_contig_20_1_arCOG7602_0b730_relaxed_rank_001_alphafold2_ptm_model_3_seed_000.pdb	GO:0009987	0.68705	cellular process
bp	P66_contig_20_1_arCOG7602_0b730_relaxed_rank_001_alphafold2_ptm_model_3_seed_000.pdb	GO:0032502	0.44694	developmental process
bp	P66_contig_20_1_arCOG7602_0b730_relaxed_rank_001_alphafold2_ptm_model_3_seed_000.pdb	GO:0032501	0.40826	multicellular organismal process
bp	P66_contig_20_1_arCOG7602_0b730_relaxed_rank_001_alphafold2_ptm_model_3_seed_000.pdb	GO:0048856	0.2978	anatomical structure development
bp	P66_contig_20_1_arCOG7602_0b730_relaxed_rank_001_alphafold2_ptm_model_3_seed_000.pdb	GO:0016043	0.28979	cellular component organization
bp	P66_contig_20_1_arCOG7602_0b730_relaxed_rank_001_alphafold2_ptm_model_3_seed_000.pdb	GO:0007275	0.21957	multicellular organism development
bp	P66_contig_20_1_arCOG7602_0b730_relaxed_rank_001_alphafold2_ptm_model_3_seed_000.pdb	GO:0000003	0.21881	reproduction
bp	P66_contig_20_1_arCOG7602_0b730_relaxed_rank_001_alphafold2_ptm_model_3_seed_000.pdb	GO:0065007	0.21788	biological regulation
bp	P66_contig_20_1_arCOG7602_0b730_relaxed_rank_001_alphafold2_ptm_model_3_seed_000.pdb	GO:0006810	0.21056	transport
bp	P66_contig_20_1_arCOG7602_0b730_relaxed_rank_001_alphafold2_ptm_model_3_seed_000.pdb	GO:0003006	0.20603	developmental process involved in reproduction
bp	P66_contig_20_1_arCOG7602_0b730_relaxed_rank_001_alphafold2_ptm_model_3_seed_000.pdb	GO:0051234	0.19665	establishment of localization
bp	P66_contig_20_1_arCOG7602_0b730_relaxed_rank_001_alphafold2_ptm_model_3_seed_000.pdb	GO:0071840	0.1929	cellular component organization or biogenesis
bp	P66_contig_20_1_arCOG7602_0b730_relaxed_rank_001_alphafold2_ptm_model_3_seed_000.pdb	GO:0022414	0.19184	reproductive process
bp	P66_contig_20_1_arCOG7602_0b730_relaxed_rank_001_alphafold2_ptm_model_3_seed_000.pdb	GO:0032504	0.1915	multicellular organism reproduction
bp	P66_contig_20_1_arCOG7602_0b730_relaxed_rank_001_alphafold2_ptm_model_3_seed_000.pdb	GO:0048609	0.18597	multicellular organismal reproductive process
bp	P66_contig_20_1_arCOG7602_0b730_relaxed_rank_001_alphafold2_ptm_model_3_seed_000.pdb	GO:0048731	0.17976	system development
bp	P66_contig_20_1_arCOG7602_0b730_relaxed_rank_001_alphafold2_ptm_model_3_seed_000.pdb	GO:0051179	0.17603	localization
bp	P66_contig_20_1_arCOG7602_0b730_relaxed_rank_001_alphafold2_ptm_model_3_seed_000.pdb	GO:0007276	0.16704	gamete generation
bp	P66_contig_20_1_arCOG7602_0b730_relaxed_rank_001_alphafold2_ptm_model_3_seed_000.pdb	GO:0050789	0.1603	regulation of biological process
bp	P66_contig_20_1_arCOG7602_0b730_relaxed_rank_001_alphafold2_ptm_model_3_seed_000.pdb	GO:0048869	0.15314	cellular developmental process
bp	P66_contig_20_1_arCOG7602_0b730_relaxed_rank_001_alphafold2_ptm_model_3_seed_000.pdb	GO:0030154	0.15239	cell differentiation
bp	P66_contig_20_1_arCOG7602_0b730_relaxed_rank_001_alphafold2_ptm_model_3_seed_000.pdb	GO:0050794	0.15071	regulation of cellular process
bp	P66_contig_20_1_arCOG7602_0b730_relaxed_rank_001_alphafold2_ptm_model_3_seed_000.pdb	GO:0019953	0.14108	sexual reproduction
bp	P66_contig_20_1_arCOG7602_0b730_relaxed_rank_001_alphafold2_ptm_model_3_seed_000.pdb	GO:0008152	0.13881	metabolic process
bp	P66_contig_20_1_arCOG7602_0b730_relaxed_rank_001_alphafold2_ptm_model_3_seed_000.pdb	GO:0006996	0.13419	organelle organization
bp	P66_contig_20_1_arCOG7602_0b730_relaxed_rank_001_alphafold2_ptm_model_3_seed_000.pdb	GO:0007283	0.12923	spermatogenesis
bp	P66_contig_20_1_arCOG7602_0b730_relaxed_rank_001_alphafold2_ptm_model_3_seed_000.pdb	GO:0007399	0.12656	nervous system development
bp	P66_contig_20_1_arCOG7602_0b730_relaxed_rank_001_alphafold2_ptm_model_3_seed_000.pdb	GO:0048232	0.12211	male gamete generation
bp	P66_contig_20_1_arCOG7602_0b730_relaxed_rank_001_alphafold2_ptm_model_3_seed_000.pdb	GO:0048513	0.12188	animal organ development
bp	P66_contig_20_1_arCOG7602_0b730_relaxed_rank_001_alphafold2_ptm_model_3_seed_000.pdb	GO:0050896	0.11561	response to stimulus
bp	P66_contig_20_1_arCOG7602_0b730_relaxed_rank_001_alphafold2_ptm_model_3_seed_000.pdb	GO:0007154	0.11399	cell communication
bp	P66_contig_20_1_arCOG7602_0b730_relaxed_rank_001_alphafold2_ptm_model_3_seed_000.pdb	GO:0048870	0.10574	cell motility
bp	P66_contig_20_1_arCOG7602_0b730_relaxed_rank_001_alphafold2_ptm_model_3_seed_000.pdb	GO:0007017	0.10401	microtubule-based process
bp	P66_contig_20_1_arCOG7602_0b730_relaxed_rank_001_alphafold2_ptm_model_3_seed_000.pdb	GO:0006950	0.10218	response to stress
cc	P66_contig_20_1_arCOG7602_0b730_relaxed_rank_001_alphafold2_ptm_model_3_seed_000.pdb	GO:0110165	0.59052	cellular anatomical entity
cc	P66_contig_20_1_arCOG7602_0b730_relaxed_rank_001_alphafold2_ptm_model_3_seed_000.pdb	GO:0032991	0.56781	protein-containing complex
cc	P66_contig_20_1_arCOG7602_0b730_relaxed_rank_001_alphafold2_ptm_model_3_seed_000.pdb	GO:0005622	0.43332	intracellular anatomical structure
cc	P66_contig_20_1_arCOG7602_0b730_relaxed_rank_001_alphafold2_ptm_model_3_seed_000.pdb	GO:0140535	0.37809	intracellular protein-containing complex
cc	P66_contig_20_1_arCOG7602_0b730_relaxed_rank_001_alphafold2_ptm_model_3_seed_000.pdb	GO:0043226	0.33633	organelle
cc	P66_contig_20_1_arCOG7602_0b730_relaxed_rank_001_alphafold2_ptm_model_3_seed_000.pdb	GO:0005737	0.32523	cytoplasm
cc	P66_contig_20_1_arCOG7602_0b730_relaxed_rank_001_alphafold2_ptm_model_3_seed_000.pdb	GO:0043229	0.277	intracellular organelle
cc	P66_contig_20_1_arCOG7602_0b730_relaxed_rank_001_alphafold2_ptm_model_3_seed_000.pdb	GO:1902494	0.26152	catalytic complex
cc	P66_contig_20_1_arCOG7602_0b730_relaxed_rank_001_alphafold2_ptm_model_3_seed_000.pdb	GO:0071944	0.25064	cell periphery
cc	P66_contig_20_1_arCOG7602_0b730_relaxed_rank_001_alphafold2_ptm_model_3_seed_000.pdb	GO:0099080	0.25007	supramolecular complex
cc	P66_contig_20_1_arCOG7602_0b730_relaxed_rank_001_alphafold2_ptm_model_3_seed_000.pdb	GO:1905368	0.2237	peptidase complex
cc	P66_contig_20_1_arCOG7602_0b730_relaxed_rank_001_alphafold2_ptm_model_3_seed_000.pdb	GO:1990904	0.22099	ribonucleoprotein complex
cc	P66_contig_20_1_arCOG7602_0b730_relaxed_rank_001_alphafold2_ptm_model_3_seed_000.pdb	GO:0043228	0.21927	non-membrane-bounded organelle
cc	P66_contig_20_1_arCOG7602_0b730_relaxed_rank_001_alphafold2_ptm_model_3_seed_000.pdb	GO:0043232	0.21902	intracellular non-membrane-bounded organelle
cc	P66_contig_20_1_arCOG7602_0b730_relaxed_rank_001_alphafold2_ptm_model_3_seed_000.pdb	GO:0043227	0.2108	membrane-bounded organelle
cc	P66_contig_20_1_arCOG7602_0b730_relaxed_rank_001_alphafold2_ptm_model_3_seed_000.pdb	GO:1990234	0.19582	transferase complex
cc	P66_contig_20_1_arCOG7602_0b730_relaxed_rank_001_alphafold2_ptm_model_3_seed_000.pdb	GO:0042995	0.18787	cell projection
cc	P66_contig_20_1_arCOG7602_0b730_relaxed_rank_001_alphafold2_ptm_model_3_seed_000.pdb	GO:0120025	0.18786	plasma membrane bounded cell projection
cc	P66_contig_20_1_arCOG7602_0b730_relaxed_rank_001_alphafold2_ptm_model_3_seed_000.pdb	GO:0005856	0.17555	cytoskeleton
cc	P66_contig_20_1_arCOG7602_0b730_relaxed_rank_001_alphafold2_ptm_model_3_seed_000.pdb	GO:0032993	0.17132	protein-DNA complex
cc	P66_contig_20_1_arCOG7602_0b730_relaxed_rank_001_alphafold2_ptm_model_3_seed_000.pdb	GO:0043231	0.16307	intracellular membrane-bounded organelle
cc	P66_contig_20_1_arCOG7602_0b730_relaxed_rank_001_alphafold2_ptm_model_3_seed_000.pdb	GO:0071203	0.16166	WASH complex
cc	P66_contig_20_1_arCOG7602_0b730_relaxed_rank_001_alphafold2_ptm_model_3_seed_000.pdb	GO:0030054	0.15891	cell junction
cc	P66_contig_20_1_arCOG7602_0b730_relaxed_rank_001_alphafold2_ptm_model_3_seed_000.pdb	GO:0012505	0.14515	endomembrane system
cc	P66_contig_20_1_arCOG7602_0b730_relaxed_rank_001_alphafold2_ptm_model_3_seed_000.pdb	GO:0005667	0.14182	transcription regulator complex
cc	P66_contig_20_1_arCOG7602_0b730_relaxed_rank_001_alphafold2_ptm_model_3_seed_000.pdb	GO:1990351	0.14134	transporter complex
cc	P66_contig_20_1_arCOG7602_0b730_relaxed_rank_001_alphafold2_ptm_model_3_seed_000.pdb	GO:0015630	0.14092	microtubule cytoskeleton
cc	P66_contig_20_1_arCOG7602_0b730_relaxed_rank_001_alphafold2_ptm_model_3_seed_000.pdb	GO:1905369	0.14076	endopeptidase complex
cc	P66_contig_20_1_arCOG7602_0b730_relaxed_rank_001_alphafold2_ptm_model_3_seed_000.pdb	GO:0070161	0.1346	anchoring junction
cc	P66_contig_20_1_arCOG7602_0b730_relaxed_rank_001_alphafold2_ptm_model_3_seed_000.pdb	GO:0033588	0.13393	elongator holoenzyme complex
cc	P66_contig_20_1_arCOG7602_0b730_relaxed_rank_001_alphafold2_ptm_model_3_seed_000.pdb	GO:0005634	0.13087	nucleus
cc	P66_contig_20_1_arCOG7602_0b730_relaxed_rank_001_alphafold2_ptm_model_3_seed_000.pdb	GO:1902495	0.13039	transmembrane transporter complex
cc	P66_contig_20_1_arCOG7602_0b730_relaxed_rank_001_alphafold2_ptm_model_3_seed_000.pdb	GO:0005694	0.1281	chromosome
cc	P66_contig_20_1_arCOG7602_0b730_relaxed_rank_001_alphafold2_ptm_model_3_seed_000.pdb	GO:0043005	0.1266	neuron projection
cc	P66_contig_20_1_arCOG7602_0b730_relaxed_rank_001_alphafold2_ptm_model_3_seed_000.pdb	GO:0030312	0.12562	external encapsulating structure
cc	P66_contig_20_1_arCOG7602_0b730_relaxed_rank_001_alphafold2_ptm_model_3_seed_000.pdb	GO:0098797	0.12501	plasma membrane protein complex
cc	P66_contig_20_1_arCOG7602_0b730_relaxed_rank_001_alphafold2_ptm_model_3_seed_000.pdb	GO:0016020	0.12087	membrane
cc	P66_contig_20_1_arCOG7602_0b730_relaxed_rank_001_alphafold2_ptm_model_3_seed_000.pdb	GO:1905348	0.11899	endonuclease complex
cc	P66_contig_20_1_arCOG7602_0b730_relaxed_rank_001_alphafold2_ptm_model_3_seed_000.pdb	GO:0031248	0.11719	protein acetyltransferase complex
cc	P66_contig_20_1_arCOG7602_0b730_relaxed_rank_001_alphafold2_ptm_model_3_seed_000.pdb	GO:0000502	0.11702	proteasome complex
cc	P66_contig_20_1_arCOG7602_0b730_relaxed_rank_001_alphafold2_ptm_model_3_seed_000.pdb	GO:1902493	0.11669	acetyltransferase complex
cc	P66_contig_20_1_arCOG7602_0b730_relaxed_rank_001_alphafold2_ptm_model_3_seed_000.pdb	GO:0005912	0.1163	adherens junction
cc	P66_contig_20_1_arCOG7602_0b730_relaxed_rank_001_alphafold2_ptm_model_3_seed_000.pdb	GO:0140513	0.11369	nuclear protein-containing complex
cc	P66_contig_20_1_arCOG7602_0b730_relaxed_rank_001_alphafold2_ptm_model_3_seed_000.pdb	GO:0005604	0.11368	basement membrane
cc	P66_contig_20_1_arCOG7602_0b730_relaxed_rank_001_alphafold2_ptm_model_3_seed_000.pdb	GO:0062023	0.1134	collagen-containing extracellular matrix
cc	P66_contig_20_1_arCOG7602_0b730_relaxed_rank_001_alphafold2_ptm_model_3_seed_000.pdb	GO:0031012	0.10633	extracellular matrix
cc	P66_contig_20_1_arCOG7602_0b730_relaxed_rank_001_alphafold2_ptm_model_3_seed_000.pdb	GO:0005911	0.10287	cell-cell junction
cc	P66_contig_20_1_arCOG7602_0b730_relaxed_rank_001_alphafold2_ptm_model_3_seed_000.pdb	GO:1902555	0.10067	endoribonuclease complex
cc	P66_contig_20_1_arCOG7602_0b730_relaxed_rank_001_alphafold2_ptm_model_3_seed_000.pdb	GO:0005838	0.10014	proteasome regulatory particle
cc	P66_contig_20_1_arCOG7602_0b730_relaxed_rank_001_alphafold2_ptm_model_3_seed_000.pdb	GO:0098796	0.10009	membrane protein complex
mf	P66_contig_20_1_arCOG7602_0b730_relaxed_rank_001_alphafold2_ptm_model_3_seed_000.pdb	GO:0005515	0.59398	protein binding
mf	P66_contig_20_1_arCOG7602_0b730_relaxed_rank_001_alphafold2_ptm_model_3_seed_000.pdb	GO:0005488	0.5926	binding
mf	P66_contig_20_1_arCOG7602_0b730_relaxed_rank_001_alphafold2_ptm_model_3_seed_000.pdb	GO:0003824	0.41214	catalytic activity
mf	P66_contig_20_1_arCOG7602_0b730_relaxed_rank_001_alphafold2_ptm_model_3_seed_000.pdb	GO:0016787	0.30027	hydrolase activity
mf	P66_contig_20_1_arCOG7602_0b730_relaxed_rank_001_alphafold2_ptm_model_3_seed_000.pdb	GO:0140096	0.28466	catalytic activity, acting on a protein
mf	P66_contig_20_1_arCOG7602_0b730_relaxed_rank_001_alphafold2_ptm_model_3_seed_000.pdb	GO:0019887	0.20345	protein kinase regulator activity
mf	P66_contig_20_1_arCOG7602_0b730_relaxed_rank_001_alphafold2_ptm_model_3_seed_000.pdb	GO:0019207	0.1778	kinase regulator activity
mf	P66_contig_20_1_arCOG7602_0b730_relaxed_rank_001_alphafold2_ptm_model_3_seed_000.pdb	GO:0036094	0.17419	small molecule binding
mf	P66_contig_20_1_arCOG7602_0b730_relaxed_rank_001_alphafold2_ptm_model_3_seed_000.pdb	GO:0030234	0.17384	enzyme regulator activity
mf	P66_contig_20_1_arCOG7602_0b730_relaxed_rank_001_alphafold2_ptm_model_3_seed_000.pdb	GO:0019899	0.17121	enzyme binding
mf	P66_contig_20_1_arCOG7602_0b730_relaxed_rank_001_alphafold2_ptm_model_3_seed_000.pdb	GO:0016874	0.16918	ligase activity
mf	P66_contig_20_1_arCOG7602_0b730_relaxed_rank_001_alphafold2_ptm_model_3_seed_000.pdb	GO:0043178	0.1682	alcohol binding
mf	P66_contig_20_1_arCOG7602_0b730_relaxed_rank_001_alphafold2_ptm_model_3_seed_000.pdb	GO:0016491	0.15371	oxidoreductase activity
mf	P66_contig_20_1_arCOG7602_0b730_relaxed_rank_001_alphafold2_ptm_model_3_seed_000.pdb	GO:0098772	0.15323	molecular function regulator activity
mf	P66_contig_20_1_arCOG7602_0b730_relaxed_rank_001_alphafold2_ptm_model_3_seed_000.pdb	GO:0016740	0.14252	transferase activity
mf	P66_contig_20_1_arCOG7602_0b730_relaxed_rank_001_alphafold2_ptm_model_3_seed_000.pdb	GO:0005319	0.13958	lipid transporter activity
mf	P66_contig_20_1_arCOG7602_0b730_relaxed_rank_001_alphafold2_ptm_model_3_seed_000.pdb	GO:0016788	0.13694	hydrolase activity, acting on ester bonds
mf	P66_contig_20_1_arCOG7602_0b730_relaxed_rank_001_alphafold2_ptm_model_3_seed_000.pdb	GO:0005215	0.1351	transporter activity
mf	P66_contig_20_1_arCOG7602_0b730_relaxed_rank_001_alphafold2_ptm_model_3_seed_000.pdb	GO:0043167	0.13297	ion binding
mf	P66_contig_20_1_arCOG7602_0b730_relaxed_rank_001_alphafold2_ptm_model_3_seed_000.pdb	GO:0005198	0.1244	structural molecule activity
mf	P66_contig_20_1_arCOG7602_0b730_relaxed_rank_001_alphafold2_ptm_model_3_seed_000.pdb	GO:0043168	0.12319	anion binding
mf	P66_contig_20_1_arCOG7602_0b730_relaxed_rank_001_alphafold2_ptm_model_3_seed_000.pdb	GO:0042578	0.11403	phosphoric ester hydrolase activity
mf	P66_contig_20_1_arCOG7602_0b730_relaxed_rank_001_alphafold2_ptm_model_3_seed_000.pdb	GO:0017056	0.10347	structural constituent of nuclear pore
bp	P66_contig_2_557_COG3649_894a2_relaxed_rank_001_alphafold2_ptm_model_5_seed_000.pdb	GO:0009987	0.75591	cellular process
bp	P66_contig_2_557_COG3649_894a2_relaxed_rank_001_alphafold2_ptm_model_5_seed_000.pdb	GO:1901360	0.56759	organic cyclic compound metabolic process
bp	P66_contig_2_557_COG3649_894a2_relaxed_rank_001_alphafold2_ptm_model_5_seed_000.pdb	GO:0065007	0.56226	biological regulation
bp	P66_contig_2_557_COG3649_894a2_relaxed_rank_001_alphafold2_ptm_model_5_seed_000.pdb	GO:0008152	0.54903	metabolic process
bp	P66_contig_2_557_COG3649_894a2_relaxed_rank_001_alphafold2_ptm_model_5_seed_000.pdb	GO:0006139	0.41521	nucleobase-containing compound metabolic process
bp	P66_contig_2_557_COG3649_894a2_relaxed_rank_001_alphafold2_ptm_model_5_seed_000.pdb	GO:0006725	0.39261	cellular aromatic compound metabolic process
bp	P66_contig_2_557_COG3649_894a2_relaxed_rank_001_alphafold2_ptm_model_5_seed_000.pdb	GO:0046483	0.3835	heterocycle metabolic process
bp	P66_contig_2_557_COG3649_894a2_relaxed_rank_001_alphafold2_ptm_model_5_seed_000.pdb	GO:0090304	0.37208	nucleic acid metabolic process
bp	P66_contig_2_557_COG3649_894a2_relaxed_rank_001_alphafold2_ptm_model_5_seed_000.pdb	GO:0034641	0.3282	cellular nitrogen compound metabolic process
bp	P66_contig_2_557_COG3649_894a2_relaxed_rank_001_alphafold2_ptm_model_5_seed_000.pdb	GO:0050789	0.28783	regulation of biological process
bp	P66_contig_2_557_COG3649_894a2_relaxed_rank_001_alphafold2_ptm_model_5_seed_000.pdb	GO:0044237	0.27774	cellular metabolic process
bp	P66_contig_2_557_COG3649_894a2_relaxed_rank_001_alphafold2_ptm_model_5_seed_000.pdb	GO:0071704	0.26942	organic substance metabolic process
bp	P66_contig_2_557_COG3649_894a2_relaxed_rank_001_alphafold2_ptm_model_5_seed_000.pdb	GO:0044238	0.2595	primary metabolic process
bp	P66_contig_2_557_COG3649_894a2_relaxed_rank_001_alphafold2_ptm_model_5_seed_000.pdb	GO:0006396	0.22033	RNA processing
bp	P66_contig_2_557_COG3649_894a2_relaxed_rank_001_alphafold2_ptm_model_5_seed_000.pdb	GO:0006807	0.18513	nitrogen compound metabolic process
bp	P66_contig_2_557_COG3649_894a2_relaxed_rank_001_alphafold2_ptm_model_5_seed_000.pdb	GO:0016070	0.17529	RNA metabolic process
bp	P66_contig_2_557_COG3649_894a2_relaxed_rank_001_alphafold2_ptm_model_5_seed_000.pdb	GO:0043170	0.1477	macromolecule metabolic process
bp	P66_contig_2_557_COG3649_894a2_relaxed_rank_001_alphafold2_ptm_model_5_seed_000.pdb	GO:0050896	0.14197	response to stimulus
cc	P66_contig_2_557_COG3649_894a2_relaxed_rank_001_alphafold2_ptm_model_5_seed_000.pdb	GO:0032991	0.98979	protein-containing complex
cc	P66_contig_2_557_COG3649_894a2_relaxed_rank_001_alphafold2_ptm_model_5_seed_000.pdb	GO:0140535	0.91997	intracellular protein-containing complex
cc	P66_contig_2_557_COG3649_894a2_relaxed_rank_001_alphafold2_ptm_model_5_seed_000.pdb	GO:1902494	0.83787	catalytic complex
cc	P66_contig_2_557_COG3649_894a2_relaxed_rank_001_alphafold2_ptm_model_5_seed_000.pdb	GO:1990234	0.74784	transferase complex
cc	P66_contig_2_557_COG3649_894a2_relaxed_rank_001_alphafold2_ptm_model_5_seed_000.pdb	GO:0110165	0.47496	cellular anatomical entity
cc	P66_contig_2_557_COG3649_894a2_relaxed_rank_001_alphafold2_ptm_model_5_seed_000.pdb	GO:0005622	0.34975	intracellular anatomical structure
cc	P66_contig_2_557_COG3649_894a2_relaxed_rank_001_alphafold2_ptm_model_5_seed_000.pdb	GO:0043226	0.31555	organelle
cc	P66_contig_2_557_COG3649_894a2_relaxed_rank_001_alphafold2_ptm_model_5_seed_000.pdb	GO:0043229	0.18779	intracellular organelle
cc	P66_contig_2_557_COG3649_894a2_relaxed_rank_001_alphafold2_ptm_model_5_seed_000.pdb	GO:0043228	0.15805	non-membrane-bounded organelle
cc	P66_contig_2_557_COG3649_894a2_relaxed_rank_001_alphafold2_ptm_model_5_seed_000.pdb	GO:0043232	0.15749	intracellular non-membrane-bounded organelle
mf	P66_contig_2_557_COG3649_894a2_relaxed_rank_001_alphafold2_ptm_model_5_seed_000.pdb	GO:0003824	0.48862	catalytic activity
mf	P66_contig_2_557_COG3649_894a2_relaxed_rank_001_alphafold2_ptm_model_5_seed_000.pdb	GO:0016740	0.23457	transferase activity
mf	P66_contig_2_557_COG3649_894a2_relaxed_rank_001_alphafold2_ptm_model_5_seed_000.pdb	GO:0098772	0.19071	molecular function regulator activity
mf	P66_contig_2_557_COG3649_894a2_relaxed_rank_001_alphafold2_ptm_model_5_seed_000.pdb	GO:0005488	0.18943	binding
mf	P66_contig_2_557_COG3649_894a2_relaxed_rank_001_alphafold2_ptm_model_5_seed_000.pdb	GO:0030234	0.18911	enzyme regulator activity
mf	P66_contig_2_557_COG3649_894a2_relaxed_rank_001_alphafold2_ptm_model_5_seed_000.pdb	GO:0016491	0.11468	oxidoreductase activity
mf	P66_contig_2_557_COG3649_894a2_relaxed_rank_001_alphafold2_ptm_model_5_seed_000.pdb	GO:0016787	0.10354	hydrolase activity
bp	P66_contig_7_235_2DQUR.pdb	GO:0008152	0.95633	metabolic process
bp	P66_contig_7_235_2DQUR.pdb	GO:0071704	0.88346	organic substance metabolic process
bp	P66_contig_7_235_2DQUR.pdb	GO:0006807	0.78957	nitrogen compound metabolic process
bp	P66_contig_7_235_2DQUR.pdb	GO:1901564	0.78919	organonitrogen compound metabolic process
bp	P66_contig_7_235_2DQUR.pdb	GO:0044238	0.72159	primary metabolic process
bp	P66_contig_7_235_2DQUR.pdb	GO:0043170	0.61452	macromolecule metabolic process
bp	P66_contig_7_235_2DQUR.pdb	GO:0019538	0.36464	protein metabolic process
bp	P66_contig_7_235_2DQUR.pdb	GO:0036211	0.27364	protein modification process
bp	P66_contig_7_235_2DQUR.pdb	GO:0043412	0.25019	macromolecule modification
bp	P66_contig_7_235_2DQUR.pdb	GO:0009987	0.12509	cellular process
cc	P66_contig_7_235_2DQUR.pdb	GO:0110165	0.90584	cellular anatomical entity
cc	P66_contig_7_235_2DQUR.pdb	GO:0043227	0.86859	membrane-bounded organelle
cc	P66_contig_7_235_2DQUR.pdb	GO:0043231	0.82916	intracellular membrane-bounded organelle
cc	P66_contig_7_235_2DQUR.pdb	GO:0005622	0.68363	intracellular anatomical structure
cc	P66_contig_7_235_2DQUR.pdb	GO:0043226	0.67052	organelle
cc	P66_contig_7_235_2DQUR.pdb	GO:0043229	0.66631	intracellular organelle
cc	P66_contig_7_235_2DQUR.pdb	GO:0005737	0.3523	cytoplasm
cc	P66_contig_7_235_2DQUR.pdb	GO:0070013	0.25712	intracellular organelle lumen
cc	P66_contig_7_235_2DQUR.pdb	GO:0031974	0.25666	membrane-enclosed lumen
cc	P66_contig_7_235_2DQUR.pdb	GO:0043233	0.25651	organelle lumen
cc	P66_contig_7_235_2DQUR.pdb	GO:0032991	0.23638	protein-containing complex
cc	P66_contig_7_235_2DQUR.pdb	GO:0005634	0.12068	nucleus
mf	P66_contig_7_235_2DQUR.pdb	GO:0003824	0.98888	catalytic activity
mf	P66_contig_7_235_2DQUR.pdb	GO:0016491	0.82485	oxidoreductase activity
mf	P66_contig_7_235_2DQUR.pdb	GO:0052595	0.48311	aliphatic amine oxidase activity
mf	P66_contig_7_235_2DQUR.pdb	GO:0016638	0.3086	oxidoreductase activity, acting on the CH-NH2 group of donors
mf	P66_contig_7_235_2DQUR.pdb	GO:0043799	0.26736	glycine oxidase activity
mf	P66_contig_7_235_2DQUR.pdb	GO:0016772	0.20905	transferase activity, transferring phosphorus-containing groups
mf	P66_contig_7_235_2DQUR.pdb	GO:0016740	0.17456	transferase activity
mf	P66_contig_7_235_2DQUR.pdb	GO:0052730	0.1449	sarcosine N-methyltransferase activity
mf	P66_contig_7_235_2DQUR.pdb	GO:0016614	0.11157	oxidoreductase activity, acting on CH-OH group of donors
bp	P66_contig_7_558_arCOG5124_32382_relaxed_rank_001_alphafold2_ptm_model_2_seed_000.pdb	GO:0009987	0.86136	cellular process
bp	P66_contig_7_558_arCOG5124_32382_relaxed_rank_001_alphafold2_ptm_model_2_seed_000.pdb	GO:0008152	0.84286	metabolic process
bp	P66_contig_7_558_arCOG5124_32382_relaxed_rank_001_alphafold2_ptm_model_2_seed_000.pdb	GO:0044237	0.76453	cellular metabolic process
bp	P66_contig_7_558_arCOG5124_32382_relaxed_rank_001_alphafold2_ptm_model_2_seed_000.pdb	GO:0071704	0.62447	organic substance metabolic process
bp	P66_contig_7_558_arCOG5124_32382_relaxed_rank_001_alphafold2_ptm_model_2_seed_000.pdb	GO:0006725	0.4911	cellular aromatic compound metabolic process
bp	P66_contig_7_558_arCOG5124_32382_relaxed_rank_001_alphafold2_ptm_model_2_seed_000.pdb	GO:0046483	0.44357	heterocycle metabolic process
bp	P66_contig_7_558_arCOG5124_32382_relaxed_rank_001_alphafold2_ptm_model_2_seed_000.pdb	GO:1901360	0.44043	organic cyclic compound metabolic process
bp	P66_contig_7_558_arCOG5124_32382_relaxed_rank_001_alphafold2_ptm_model_2_seed_000.pdb	GO:0090304	0.41403	nucleic acid metabolic process
bp	P66_contig_7_558_arCOG5124_32382_relaxed_rank_001_alphafold2_ptm_model_2_seed_000.pdb	GO:0006139	0.38593	nucleobase-containing compound metabolic process
bp	P66_contig_7_558_arCOG5124_32382_relaxed_rank_001_alphafold2_ptm_model_2_seed_000.pdb	GO:0044238	0.36594	primary metabolic process
bp	P66_contig_7_558_arCOG5124_32382_relaxed_rank_001_alphafold2_ptm_model_2_seed_000.pdb	GO:0043170	0.34069	macromolecule metabolic process
bp	P66_contig_7_558_arCOG5124_32382_relaxed_rank_001_alphafold2_ptm_model_2_seed_000.pdb	GO:0034641	0.33496	cellular nitrogen compound metabolic process
bp	P66_contig_7_558_arCOG5124_32382_relaxed_rank_001_alphafold2_ptm_model_2_seed_000.pdb	GO:0006807	0.23211	nitrogen compound metabolic process
bp	P66_contig_7_558_arCOG5124_32382_relaxed_rank_001_alphafold2_ptm_model_2_seed_000.pdb	GO:0071840	0.18235	cellular component organization or biogenesis
bp	P66_contig_7_558_arCOG5124_32382_relaxed_rank_001_alphafold2_ptm_model_2_seed_000.pdb	GO:0044085	0.17027	cellular component biogenesis
bp	P66_contig_7_558_arCOG5124_32382_relaxed_rank_001_alphafold2_ptm_model_2_seed_000.pdb	GO:0022613	0.13685	ribonucleoprotein complex biogenesis
bp	P66_contig_7_558_arCOG5124_32382_relaxed_rank_001_alphafold2_ptm_model_2_seed_000.pdb	GO:0034470	0.12782	ncRNA processing
bp	P66_contig_7_558_arCOG5124_32382_relaxed_rank_001_alphafold2_ptm_model_2_seed_000.pdb	GO:0034660	0.11037	ncRNA metabolic process
bp	P66_contig_7_558_arCOG5124_32382_relaxed_rank_001_alphafold2_ptm_model_2_seed_000.pdb	GO:0050896	0.10703	response to stimulus
bp	P66_contig_7_558_arCOG5124_32382_relaxed_rank_001_alphafold2_ptm_model_2_seed_000.pdb	GO:0042254	0.10003	ribosome biogenesis
cc	P66_contig_7_558_arCOG5124_32382_relaxed_rank_001_alphafold2_ptm_model_2_seed_000.pdb	GO:1990904	0.99243	ribonucleoprotein complex
cc	P66_contig_7_558_arCOG5124_32382_relaxed_rank_001_alphafold2_ptm_model_2_seed_000.pdb	GO:0110165	0.98231	cellular anatomical entity
cc	P66_contig_7_558_arCOG5124_32382_relaxed_rank_001_alphafold2_ptm_model_2_seed_000.pdb	GO:0032991	0.86575	protein-containing complex
cc	P66_contig_7_558_arCOG5124_32382_relaxed_rank_001_alphafold2_ptm_model_2_seed_000.pdb	GO:0005622	0.67898	intracellular anatomical structure
cc	P66_contig_7_558_arCOG5124_32382_relaxed_rank_001_alphafold2_ptm_model_2_seed_000.pdb	GO:0043232	0.65167	intracellular non-membrane-bounded organelle
cc	P66_contig_7_558_arCOG5124_32382_relaxed_rank_001_alphafold2_ptm_model_2_seed_000.pdb	GO:0043228	0.65054	non-membrane-bounded organelle
cc	P66_contig_7_558_arCOG5124_32382_relaxed_rank_001_alphafold2_ptm_model_2_seed_000.pdb	GO:0043226	0.48339	organelle
cc	P66_contig_7_558_arCOG5124_32382_relaxed_rank_001_alphafold2_ptm_model_2_seed_000.pdb	GO:0043229	0.38023	intracellular organelle
mf	P66_contig_7_558_arCOG5124_32382_relaxed_rank_001_alphafold2_ptm_model_2_seed_000.pdb	GO:0140097	0.99528	catalytic activity, acting on DNA
mf	P66_contig_7_558_arCOG5124_32382_relaxed_rank_001_alphafold2_ptm_model_2_seed_000.pdb	GO:0004536	0.98773	deoxyribonuclease activity
mf	P66_contig_7_558_arCOG5124_32382_relaxed_rank_001_alphafold2_ptm_model_2_seed_000.pdb	GO:0003824	0.98298	catalytic activity
mf	P66_contig_7_558_arCOG5124_32382_relaxed_rank_001_alphafold2_ptm_model_2_seed_000.pdb	GO:0004518	0.9804	nuclease activity
mf	P66_contig_7_558_arCOG5124_32382_relaxed_rank_001_alphafold2_ptm_model_2_seed_000.pdb	GO:0016788	0.90484	hydrolase activity, acting on ester bonds
mf	P66_contig_7_558_arCOG5124_32382_relaxed_rank_001_alphafold2_ptm_model_2_seed_000.pdb	GO:0016796	0.88385	exonuclease activity, active with either ribo- or deoxyribonucleic acids and producing 5'-phosphomonoesters
mf	P66_contig_7_558_arCOG5124_32382_relaxed_rank_001_alphafold2_ptm_model_2_seed_000.pdb	GO:0016895	0.87067	DNA exonuclease activity, producing 5'-phosphomonoesters
mf	P66_contig_7_558_arCOG5124_32382_relaxed_rank_001_alphafold2_ptm_model_2_seed_000.pdb	GO:0004529	0.86936	DNA exonuclease activity
mf	P66_contig_7_558_arCOG5124_32382_relaxed_rank_001_alphafold2_ptm_model_2_seed_000.pdb	GO:0140640	0.86177	catalytic activity, acting on a nucleic acid
mf	P66_contig_7_558_arCOG5124_32382_relaxed_rank_001_alphafold2_ptm_model_2_seed_000.pdb	GO:0004527	0.74928	exonuclease activity
mf	P66_contig_7_558_arCOG5124_32382_relaxed_rank_001_alphafold2_ptm_model_2_seed_000.pdb	GO:0035312	0.69317	5'-3' DNA exonuclease activity
mf	P66_contig_7_558_arCOG5124_32382_relaxed_rank_001_alphafold2_ptm_model_2_seed_000.pdb	GO:0008409	0.68126	5'-3' exonuclease activity
mf	P66_contig_7_558_arCOG5124_32382_relaxed_rank_001_alphafold2_ptm_model_2_seed_000.pdb	GO:0016787	0.53742	hydrolase activity
mf	P66_contig_7_558_arCOG5124_32382_relaxed_rank_001_alphafold2_ptm_model_2_seed_000.pdb	GO:0060089	0.32751	molecular transducer activity
mf	P66_contig_7_558_arCOG5124_32382_relaxed_rank_001_alphafold2_ptm_model_2_seed_000.pdb	GO:0038023	0.30213	signaling receptor activity
mf	P66_contig_7_558_arCOG5124_32382_relaxed_rank_001_alphafold2_ptm_model_2_seed_000.pdb	GO:0008297	0.28152	single-stranded DNA exodeoxyribonuclease activity
mf	P66_contig_7_558_arCOG5124_32382_relaxed_rank_001_alphafold2_ptm_model_2_seed_000.pdb	GO:0045145	0.2141	single-stranded DNA 5'-3' DNA exonuclease activity
bp	P86_BT_c1_736_2DP7E_ea5c1_relaxed_rank_001_alphafold2_ptm_model_1_seed_000.pdb	GO:0043170	0.95407	macromolecule metabolic process
bp	P86_BT_c1_736_2DP7E_ea5c1_relaxed_rank_001_alphafold2_ptm_model_1_seed_000.pdb	GO:0090304	0.93371	nucleic acid metabolic process
bp	P86_BT_c1_736_2DP7E_ea5c1_relaxed_rank_001_alphafold2_ptm_model_1_seed_000.pdb	GO:0006139	0.91907	nucleobase-containing compound metabolic process
bp	P86_BT_c1_736_2DP7E_ea5c1_relaxed_rank_001_alphafold2_ptm_model_1_seed_000.pdb	GO:0071704	0.91865	organic substance metabolic process
bp	P86_BT_c1_736_2DP7E_ea5c1_relaxed_rank_001_alphafold2_ptm_model_1_seed_000.pdb	GO:0034641	0.91319	cellular nitrogen compound metabolic process
bp	P86_BT_c1_736_2DP7E_ea5c1_relaxed_rank_001_alphafold2_ptm_model_1_seed_000.pdb	GO:0009987	0.90403	cellular process
bp	P86_BT_c1_736_2DP7E_ea5c1_relaxed_rank_001_alphafold2_ptm_model_1_seed_000.pdb	GO:0006807	0.89614	nitrogen compound metabolic process
bp	P86_BT_c1_736_2DP7E_ea5c1_relaxed_rank_001_alphafold2_ptm_model_1_seed_000.pdb	GO:0046483	0.8817	heterocycle metabolic process
bp	P86_BT_c1_736_2DP7E_ea5c1_relaxed_rank_001_alphafold2_ptm_model_1_seed_000.pdb	GO:0044238	0.87939	primary metabolic process
bp	P86_BT_c1_736_2DP7E_ea5c1_relaxed_rank_001_alphafold2_ptm_model_1_seed_000.pdb	GO:0008152	0.83973	metabolic process
bp	P86_BT_c1_736_2DP7E_ea5c1_relaxed_rank_001_alphafold2_ptm_model_1_seed_000.pdb	GO:0006725	0.83705	cellular aromatic compound metabolic process
bp	P86_BT_c1_736_2DP7E_ea5c1_relaxed_rank_001_alphafold2_ptm_model_1_seed_000.pdb	GO:1901360	0.82473	organic cyclic compound metabolic process
bp	P86_BT_c1_736_2DP7E_ea5c1_relaxed_rank_001_alphafold2_ptm_model_1_seed_000.pdb	GO:0044237	0.81271	cellular metabolic process
bp	P86_BT_c1_736_2DP7E_ea5c1_relaxed_rank_001_alphafold2_ptm_model_1_seed_000.pdb	GO:0016070	0.72779	RNA metabolic process
bp	P86_BT_c1_736_2DP7E_ea5c1_relaxed_rank_001_alphafold2_ptm_model_1_seed_000.pdb	GO:0010467	0.72151	gene expression
bp	P86_BT_c1_736_2DP7E_ea5c1_relaxed_rank_001_alphafold2_ptm_model_1_seed_000.pdb	GO:0010468	0.52988	regulation of gene expression
bp	P86_BT_c1_736_2DP7E_ea5c1_relaxed_rank_001_alphafold2_ptm_model_1_seed_000.pdb	GO:0060255	0.50586	regulation of macromolecule metabolic process
bp	P86_BT_c1_736_2DP7E_ea5c1_relaxed_rank_001_alphafold2_ptm_model_1_seed_000.pdb	GO:0050789	0.49387	regulation of biological process
bp	P86_BT_c1_736_2DP7E_ea5c1_relaxed_rank_001_alphafold2_ptm_model_1_seed_000.pdb	GO:0065007	0.45102	biological regulation
bp	P86_BT_c1_736_2DP7E_ea5c1_relaxed_rank_001_alphafold2_ptm_model_1_seed_000.pdb	GO:0044260	0.45066	cellular macromolecule metabolic process
bp	P86_BT_c1_736_2DP7E_ea5c1_relaxed_rank_001_alphafold2_ptm_model_1_seed_000.pdb	GO:0019222	0.4244	regulation of metabolic process
bp	P86_BT_c1_736_2DP7E_ea5c1_relaxed_rank_001_alphafold2_ptm_model_1_seed_000.pdb	GO:0019219	0.35648	regulation of nucleobase-containing compound metabolic process
bp	P86_BT_c1_736_2DP7E_ea5c1_relaxed_rank_001_alphafold2_ptm_model_1_seed_000.pdb	GO:0051171	0.33944	regulation of nitrogen compound metabolic process
bp	P86_BT_c1_736_2DP7E_ea5c1_relaxed_rank_001_alphafold2_ptm_model_1_seed_000.pdb	GO:0008380	0.32589	RNA splicing
bp	P86_BT_c1_736_2DP7E_ea5c1_relaxed_rank_001_alphafold2_ptm_model_1_seed_000.pdb	GO:0016071	0.31246	mRNA metabolic process
bp	P86_BT_c1_736_2DP7E_ea5c1_relaxed_rank_001_alphafold2_ptm_model_1_seed_000.pdb	GO:0050896	0.30355	response to stimulus
bp	P86_BT_c1_736_2DP7E_ea5c1_relaxed_rank_001_alphafold2_ptm_model_1_seed_000.pdb	GO:0000398	0.29204	mRNA splicing, via spliceosome
bp	P86_BT_c1_736_2DP7E_ea5c1_relaxed_rank_001_alphafold2_ptm_model_1_seed_000.pdb	GO:0006396	0.26528	RNA processing
bp	P86_BT_c1_736_2DP7E_ea5c1_relaxed_rank_001_alphafold2_ptm_model_1_seed_000.pdb	GO:0050794	0.25975	regulation of cellular process
bp	P86_BT_c1_736_2DP7E_ea5c1_relaxed_rank_001_alphafold2_ptm_model_1_seed_000.pdb	GO:0080090	0.25817	regulation of primary metabolic process
bp	P86_BT_c1_736_2DP7E_ea5c1_relaxed_rank_001_alphafold2_ptm_model_1_seed_000.pdb	GO:0000377	0.25204	RNA splicing, via transesterification reactions with bulged adenosine as nucleophile
bp	P86_BT_c1_736_2DP7E_ea5c1_relaxed_rank_001_alphafold2_ptm_model_1_seed_000.pdb	GO:0031323	0.24707	regulation of cellular metabolic process
bp	P86_BT_c1_736_2DP7E_ea5c1_relaxed_rank_001_alphafold2_ptm_model_1_seed_000.pdb	GO:0051252	0.24609	regulation of RNA metabolic process
bp	P86_BT_c1_736_2DP7E_ea5c1_relaxed_rank_001_alphafold2_ptm_model_1_seed_000.pdb	GO:0000375	0.22831	RNA splicing, via transesterification reactions
bp	P86_BT_c1_736_2DP7E_ea5c1_relaxed_rank_001_alphafold2_ptm_model_1_seed_000.pdb	GO:0051716	0.21923	cellular response to stimulus
bp	P86_BT_c1_736_2DP7E_ea5c1_relaxed_rank_001_alphafold2_ptm_model_1_seed_000.pdb	GO:0045292	0.20858	mRNA cis splicing, via spliceosome
bp	P86_BT_c1_736_2DP7E_ea5c1_relaxed_rank_001_alphafold2_ptm_model_1_seed_000.pdb	GO:0044271	0.20289	cellular nitrogen compound biosynthetic process
bp	P86_BT_c1_736_2DP7E_ea5c1_relaxed_rank_001_alphafold2_ptm_model_1_seed_000.pdb	GO:0009059	0.18879	macromolecule biosynthetic process
bp	P86_BT_c1_736_2DP7E_ea5c1_relaxed_rank_001_alphafold2_ptm_model_1_seed_000.pdb	GO:0006397	0.18298	mRNA processing
bp	P86_BT_c1_736_2DP7E_ea5c1_relaxed_rank_001_alphafold2_ptm_model_1_seed_000.pdb	GO:0010629	0.15986	negative regulation of gene expression
bp	P86_BT_c1_736_2DP7E_ea5c1_relaxed_rank_001_alphafold2_ptm_model_1_seed_000.pdb	GO:0010605	0.14175	negative regulation of macromolecule metabolic process
bp	P86_BT_c1_736_2DP7E_ea5c1_relaxed_rank_001_alphafold2_ptm_model_1_seed_000.pdb	GO:0006950	0.13858	response to stress
bp	P86_BT_c1_736_2DP7E_ea5c1_relaxed_rank_001_alphafold2_ptm_model_1_seed_000.pdb	GO:1901576	0.13058	organic substance biosynthetic process
bp	P86_BT_c1_736_2DP7E_ea5c1_relaxed_rank_001_alphafold2_ptm_model_1_seed_000.pdb	GO:0010608	0.12743	post-transcriptional regulation of gene expression
bp	P86_BT_c1_736_2DP7E_ea5c1_relaxed_rank_001_alphafold2_ptm_model_1_seed_000.pdb	GO:0043412	0.1221	macromolecule modification
bp	P86_BT_c1_736_2DP7E_ea5c1_relaxed_rank_001_alphafold2_ptm_model_1_seed_000.pdb	GO:0009058	0.11848	biosynthetic process
bp	P86_BT_c1_736_2DP7E_ea5c1_relaxed_rank_001_alphafold2_ptm_model_1_seed_000.pdb	GO:0044249	0.11779	cellular biosynthetic process
bp	P86_BT_c1_736_2DP7E_ea5c1_relaxed_rank_001_alphafold2_ptm_model_1_seed_000.pdb	GO:0009892	0.11179	negative regulation of metabolic process
bp	P86_BT_c1_736_2DP7E_ea5c1_relaxed_rank_001_alphafold2_ptm_model_1_seed_000.pdb	GO:0019538	0.10978	protein metabolic process
bp	P86_BT_c1_736_2DP7E_ea5c1_relaxed_rank_001_alphafold2_ptm_model_1_seed_000.pdb	GO:0031326	0.10789	regulation of cellular biosynthetic process
bp	P86_BT_c1_736_2DP7E_ea5c1_relaxed_rank_001_alphafold2_ptm_model_1_seed_000.pdb	GO:0048519	0.10672	negative regulation of biological process
bp	P86_BT_c1_736_2DP7E_ea5c1_relaxed_rank_001_alphafold2_ptm_model_1_seed_000.pdb	GO:0032774	0.10498	RNA biosynthetic process
cc	P86_BT_c1_736_2DP7E_ea5c1_relaxed_rank_001_alphafold2_ptm_model_1_seed_000.pdb	GO:0110165	0.90512	cellular anatomical entity
cc	P86_BT_c1_736_2DP7E_ea5c1_relaxed_rank_001_alphafold2_ptm_model_1_seed_000.pdb	GO:0043226	0.42354	organelle
cc	P86_BT_c1_736_2DP7E_ea5c1_relaxed_rank_001_alphafold2_ptm_model_1_seed_000.pdb	GO:0005622	0.3523	intracellular anatomical structure
cc	P86_BT_c1_736_2DP7E_ea5c1_relaxed_rank_001_alphafold2_ptm_model_1_seed_000.pdb	GO:0016020	0.31864	membrane
cc	P86_BT_c1_736_2DP7E_ea5c1_relaxed_rank_001_alphafold2_ptm_model_1_seed_000.pdb	GO:0043229	0.30521	intracellular organelle
cc	P86_BT_c1_736_2DP7E_ea5c1_relaxed_rank_001_alphafold2_ptm_model_1_seed_000.pdb	GO:0032991	0.28919	protein-containing complex
cc	P86_BT_c1_736_2DP7E_ea5c1_relaxed_rank_001_alphafold2_ptm_model_1_seed_000.pdb	GO:0043232	0.24482	intracellular non-membrane-bounded organelle
cc	P86_BT_c1_736_2DP7E_ea5c1_relaxed_rank_001_alphafold2_ptm_model_1_seed_000.pdb	GO:0043228	0.24477	non-membrane-bounded organelle
cc	P86_BT_c1_736_2DP7E_ea5c1_relaxed_rank_001_alphafold2_ptm_model_1_seed_000.pdb	GO:0005856	0.22305	cytoskeleton
cc	P86_BT_c1_736_2DP7E_ea5c1_relaxed_rank_001_alphafold2_ptm_model_1_seed_000.pdb	GO:0071944	0.21712	cell periphery
cc	P86_BT_c1_736_2DP7E_ea5c1_relaxed_rank_001_alphafold2_ptm_model_1_seed_000.pdb	GO:0042995	0.21345	cell projection
cc	P86_BT_c1_736_2DP7E_ea5c1_relaxed_rank_001_alphafold2_ptm_model_1_seed_000.pdb	GO:0120025	0.21338	plasma membrane bounded cell projection
cc	P86_BT_c1_736_2DP7E_ea5c1_relaxed_rank_001_alphafold2_ptm_model_1_seed_000.pdb	GO:0030054	0.20974	cell junction
cc	P86_BT_c1_736_2DP7E_ea5c1_relaxed_rank_001_alphafold2_ptm_model_1_seed_000.pdb	GO:0005737	0.19461	cytoplasm
cc	P86_BT_c1_736_2DP7E_ea5c1_relaxed_rank_001_alphafold2_ptm_model_1_seed_000.pdb	GO:0043227	0.16928	membrane-bounded organelle
cc	P86_BT_c1_736_2DP7E_ea5c1_relaxed_rank_001_alphafold2_ptm_model_1_seed_000.pdb	GO:0005938	0.15298	cell cortex
cc	P86_BT_c1_736_2DP7E_ea5c1_relaxed_rank_001_alphafold2_ptm_model_1_seed_000.pdb	GO:0005886	0.12696	plasma membrane
cc	P86_BT_c1_736_2DP7E_ea5c1_relaxed_rank_001_alphafold2_ptm_model_1_seed_000.pdb	GO:0045202	0.12403	synapse
cc	P86_BT_c1_736_2DP7E_ea5c1_relaxed_rank_001_alphafold2_ptm_model_1_seed_000.pdb	GO:0031090	0.10594	organelle membrane
mf	P86_BT_c1_736_2DP7E_ea5c1_relaxed_rank_001_alphafold2_ptm_model_1_seed_000.pdb	GO:0005488	0.59128	binding
mf	P86_BT_c1_736_2DP7E_ea5c1_relaxed_rank_001_alphafold2_ptm_model_1_seed_000.pdb	GO:0005515	0.4706	protein binding
mf	P86_BT_c1_736_2DP7E_ea5c1_relaxed_rank_001_alphafold2_ptm_model_1_seed_000.pdb	GO:0003824	0.39741	catalytic activity
mf	P86_BT_c1_736_2DP7E_ea5c1_relaxed_rank_001_alphafold2_ptm_model_1_seed_000.pdb	GO:0097159	0.30213	organic cyclic compound binding
mf	P86_BT_c1_736_2DP7E_ea5c1_relaxed_rank_001_alphafold2_ptm_model_1_seed_000.pdb	GO:0003676	0.29551	nucleic acid binding
mf	P86_BT_c1_736_2DP7E_ea5c1_relaxed_rank_001_alphafold2_ptm_model_1_seed_000.pdb	GO:0043565	0.29207	sequence-specific DNA binding
mf	P86_BT_c1_736_2DP7E_ea5c1_relaxed_rank_001_alphafold2_ptm_model_1_seed_000.pdb	GO:0003677	0.28182	DNA binding
mf	P86_BT_c1_736_2DP7E_ea5c1_relaxed_rank_001_alphafold2_ptm_model_1_seed_000.pdb	GO:0044877	0.27373	protein-containing complex binding
mf	P86_BT_c1_736_2DP7E_ea5c1_relaxed_rank_001_alphafold2_ptm_model_1_seed_000.pdb	GO:1901363	0.27013	heterocyclic compound binding
mf	P86_BT_c1_736_2DP7E_ea5c1_relaxed_rank_001_alphafold2_ptm_model_1_seed_000.pdb	GO:0016491	0.24878	oxidoreductase activity
mf	P86_BT_c1_736_2DP7E_ea5c1_relaxed_rank_001_alphafold2_ptm_model_1_seed_000.pdb	GO:0019899	0.24598	enzyme binding
mf	P86_BT_c1_736_2DP7E_ea5c1_relaxed_rank_001_alphafold2_ptm_model_1_seed_000.pdb	GO:0003690	0.2323	double-stranded DNA binding
mf	P86_BT_c1_736_2DP7E_ea5c1_relaxed_rank_001_alphafold2_ptm_model_1_seed_000.pdb	GO:1990837	0.23221	sequence-specific double-stranded DNA binding
mf	P86_BT_c1_736_2DP7E_ea5c1_relaxed_rank_001_alphafold2_ptm_model_1_seed_000.pdb	GO:0000976	0.22005	transcription cis-regulatory region binding
mf	P86_BT_c1_736_2DP7E_ea5c1_relaxed_rank_001_alphafold2_ptm_model_1_seed_000.pdb	GO:0001067	0.2199	transcription regulatory region nucleic acid binding
mf	P86_BT_c1_736_2DP7E_ea5c1_relaxed_rank_001_alphafold2_ptm_model_1_seed_000.pdb	GO:0016740	0.20029	transferase activity
mf	P86_BT_c1_736_2DP7E_ea5c1_relaxed_rank_001_alphafold2_ptm_model_1_seed_000.pdb	GO:0003682	0.19694	chromatin binding
mf	P86_BT_c1_736_2DP7E_ea5c1_relaxed_rank_001_alphafold2_ptm_model_1_seed_000.pdb	GO:0016638	0.19381	oxidoreductase activity, acting on the CH-NH2 group of donors
mf	P86_BT_c1_736_2DP7E_ea5c1_relaxed_rank_001_alphafold2_ptm_model_1_seed_000.pdb	GO:0008134	0.18405	transcription factor binding
mf	P86_BT_c1_736_2DP7E_ea5c1_relaxed_rank_001_alphafold2_ptm_model_1_seed_000.pdb	GO:0140297	0.18355	DNA-binding transcription factor binding
mf	P86_BT_c1_736_2DP7E_ea5c1_relaxed_rank_001_alphafold2_ptm_model_1_seed_000.pdb	GO:0016787	0.17472	hydrolase activity
mf	P86_BT_c1_736_2DP7E_ea5c1_relaxed_rank_001_alphafold2_ptm_model_1_seed_000.pdb	GO:0019904	0.16839	protein domain specific binding
mf	P86_BT_c1_736_2DP7E_ea5c1_relaxed_rank_001_alphafold2_ptm_model_1_seed_000.pdb	GO:0016641	0.16766	oxidoreductase activity, acting on the CH-NH2 group of donors, oxygen as acceptor
mf	P86_BT_c1_736_2DP7E_ea5c1_relaxed_rank_001_alphafold2_ptm_model_1_seed_000.pdb	GO:0061629	0.16266	RNA polymerase II-specific DNA-binding transcription factor binding
mf	P86_BT_c1_736_2DP7E_ea5c1_relaxed_rank_001_alphafold2_ptm_model_1_seed_000.pdb	GO:0008092	0.15906	cytoskeletal protein binding
mf	P86_BT_c1_736_2DP7E_ea5c1_relaxed_rank_001_alphafold2_ptm_model_1_seed_000.pdb	GO:0098772	0.15788	molecular function regulator activity
mf	P86_BT_c1_736_2DP7E_ea5c1_relaxed_rank_001_alphafold2_ptm_model_1_seed_000.pdb	GO:0016772	0.14857	transferase activity, transferring phosphorus-containing groups
mf	P86_BT_c1_736_2DP7E_ea5c1_relaxed_rank_001_alphafold2_ptm_model_1_seed_000.pdb	GO:0140640	0.14655	catalytic activity, acting on a nucleic acid
mf	P86_BT_c1_736_2DP7E_ea5c1_relaxed_rank_001_alphafold2_ptm_model_1_seed_000.pdb	GO:0005518	0.13833	collagen binding
mf	P86_BT_c1_736_2DP7E_ea5c1_relaxed_rank_001_alphafold2_ptm_model_1_seed_000.pdb	GO:0019900	0.13603	kinase binding
mf	P86_BT_c1_736_2DP7E_ea5c1_relaxed_rank_001_alphafold2_ptm_model_1_seed_000.pdb	GO:0005102	0.13582	signaling receptor binding
mf	P86_BT_c1_736_2DP7E_ea5c1_relaxed_rank_001_alphafold2_ptm_model_1_seed_000.pdb	GO:0016705	0.1305	oxidoreductase activity, acting on paired donors, with incorporation or reduction of molecular oxygen
mf	P86_BT_c1_736_2DP7E_ea5c1_relaxed_rank_001_alphafold2_ptm_model_1_seed_000.pdb	GO:0140098	0.12817	catalytic activity, acting on RNA
mf	P86_BT_c1_736_2DP7E_ea5c1_relaxed_rank_001_alphafold2_ptm_model_1_seed_000.pdb	GO:0097747	0.12717	RNA polymerase activity
mf	P86_BT_c1_736_2DP7E_ea5c1_relaxed_rank_001_alphafold2_ptm_model_1_seed_000.pdb	GO:0034062	0.12711	5'-3' RNA polymerase activity
mf	P86_BT_c1_736_2DP7E_ea5c1_relaxed_rank_001_alphafold2_ptm_model_1_seed_000.pdb	GO:0036094	0.12369	small molecule binding
mf	P86_BT_c1_736_2DP7E_ea5c1_relaxed_rank_001_alphafold2_ptm_model_1_seed_000.pdb	GO:0050839	0.11925	cell adhesion molecule binding
mf	P86_BT_c1_736_2DP7E_ea5c1_relaxed_rank_001_alphafold2_ptm_model_1_seed_000.pdb	GO:0005198	0.11897	structural molecule activity
mf	P86_BT_c1_736_2DP7E_ea5c1_relaxed_rank_001_alphafold2_ptm_model_1_seed_000.pdb	GO:0017056	0.11857	structural constituent of nuclear pore
mf	P86_BT_c1_736_2DP7E_ea5c1_relaxed_rank_001_alphafold2_ptm_model_1_seed_000.pdb	GO:0016779	0.11799	nucleotidyltransferase activity
mf	P86_BT_c1_736_2DP7E_ea5c1_relaxed_rank_001_alphafold2_ptm_model_1_seed_000.pdb	GO:0008131	0.11582	primary amine oxidase activity
mf	P86_BT_c1_736_2DP7E_ea5c1_relaxed_rank_001_alphafold2_ptm_model_1_seed_000.pdb	GO:0140096	0.11462	catalytic activity, acting on a protein
mf	P86_BT_c1_736_2DP7E_ea5c1_relaxed_rank_001_alphafold2_ptm_model_1_seed_000.pdb	GO:0001716	0.11088	L-amino-acid oxidase activity
mf	P86_BT_c1_736_2DP7E_ea5c1_relaxed_rank_001_alphafold2_ptm_model_1_seed_000.pdb	GO:0016788	0.10892	hydrolase activity, acting on ester bonds
mf	P86_BT_c1_736_2DP7E_ea5c1_relaxed_rank_001_alphafold2_ptm_model_1_seed_000.pdb	GO:0030234	0.10251	enzyme regulator activity
mf	P86_BT_c1_736_2DP7E_ea5c1_relaxed_rank_001_alphafold2_ptm_model_1_seed_000.pdb	GO:0140110	0.10244	transcription regulator activity
bp	P86_BT_contig_1_86_arCOG7602_0dd57_relaxed_rank_001_alphafold2_ptm_model_3_seed_000.pdb	GO:0009987	0.53584	cellular process
bp	P86_BT_contig_1_86_arCOG7602_0dd57_relaxed_rank_001_alphafold2_ptm_model_3_seed_000.pdb	GO:0032501	0.40272	multicellular organismal process
bp	P86_BT_contig_1_86_arCOG7602_0dd57_relaxed_rank_001_alphafold2_ptm_model_3_seed_000.pdb	GO:0022414	0.37613	reproductive process
bp	P86_BT_contig_1_86_arCOG7602_0dd57_relaxed_rank_001_alphafold2_ptm_model_3_seed_000.pdb	GO:0000003	0.37599	reproduction
bp	P86_BT_contig_1_86_arCOG7602_0dd57_relaxed_rank_001_alphafold2_ptm_model_3_seed_000.pdb	GO:0032502	0.36846	developmental process
bp	P86_BT_contig_1_86_arCOG7602_0dd57_relaxed_rank_001_alphafold2_ptm_model_3_seed_000.pdb	GO:0003006	0.26057	developmental process involved in reproduction
bp	P86_BT_contig_1_86_arCOG7602_0dd57_relaxed_rank_001_alphafold2_ptm_model_3_seed_000.pdb	GO:0032504	0.26054	multicellular organism reproduction
bp	P86_BT_contig_1_86_arCOG7602_0dd57_relaxed_rank_001_alphafold2_ptm_model_3_seed_000.pdb	GO:0048609	0.2507	multicellular organismal reproductive process
bp	P86_BT_contig_1_86_arCOG7602_0dd57_relaxed_rank_001_alphafold2_ptm_model_3_seed_000.pdb	GO:0007276	0.24984	gamete generation
bp	P86_BT_contig_1_86_arCOG7602_0dd57_relaxed_rank_001_alphafold2_ptm_model_3_seed_000.pdb	GO:0071840	0.24557	cellular component organization or biogenesis
bp	P86_BT_contig_1_86_arCOG7602_0dd57_relaxed_rank_001_alphafold2_ptm_model_3_seed_000.pdb	GO:0019953	0.24183	sexual reproduction
bp	P86_BT_contig_1_86_arCOG7602_0dd57_relaxed_rank_001_alphafold2_ptm_model_3_seed_000.pdb	GO:0048856	0.23731	anatomical structure development
bp	P86_BT_contig_1_86_arCOG7602_0dd57_relaxed_rank_001_alphafold2_ptm_model_3_seed_000.pdb	GO:0016043	0.22334	cellular component organization
bp	P86_BT_contig_1_86_arCOG7602_0dd57_relaxed_rank_001_alphafold2_ptm_model_3_seed_000.pdb	GO:0007283	0.2182	spermatogenesis
bp	P86_BT_contig_1_86_arCOG7602_0dd57_relaxed_rank_001_alphafold2_ptm_model_3_seed_000.pdb	GO:0065007	0.21667	biological regulation
bp	P86_BT_contig_1_86_arCOG7602_0dd57_relaxed_rank_001_alphafold2_ptm_model_3_seed_000.pdb	GO:0048232	0.21197	male gamete generation
bp	P86_BT_contig_1_86_arCOG7602_0dd57_relaxed_rank_001_alphafold2_ptm_model_3_seed_000.pdb	GO:0050789	0.20433	regulation of biological process
bp	P86_BT_contig_1_86_arCOG7602_0dd57_relaxed_rank_001_alphafold2_ptm_model_3_seed_000.pdb	GO:0007275	0.20298	multicellular organism development
bp	P86_BT_contig_1_86_arCOG7602_0dd57_relaxed_rank_001_alphafold2_ptm_model_3_seed_000.pdb	GO:0050794	0.1826	regulation of cellular process
bp	P86_BT_contig_1_86_arCOG7602_0dd57_relaxed_rank_001_alphafold2_ptm_model_3_seed_000.pdb	GO:0006996	0.1729	organelle organization
bp	P86_BT_contig_1_86_arCOG7602_0dd57_relaxed_rank_001_alphafold2_ptm_model_3_seed_000.pdb	GO:0007017	0.16779	microtubule-based process
bp	P86_BT_contig_1_86_arCOG7602_0dd57_relaxed_rank_001_alphafold2_ptm_model_3_seed_000.pdb	GO:0048731	0.16606	system development
bp	P86_BT_contig_1_86_arCOG7602_0dd57_relaxed_rank_001_alphafold2_ptm_model_3_seed_000.pdb	GO:0030154	0.15083	cell differentiation
bp	P86_BT_contig_1_86_arCOG7602_0dd57_relaxed_rank_001_alphafold2_ptm_model_3_seed_000.pdb	GO:0048869	0.14917	cellular developmental process
bp	P86_BT_contig_1_86_arCOG7602_0dd57_relaxed_rank_001_alphafold2_ptm_model_3_seed_000.pdb	GO:0051179	0.14593	localization
bp	P86_BT_contig_1_86_arCOG7602_0dd57_relaxed_rank_001_alphafold2_ptm_model_3_seed_000.pdb	GO:0044085	0.14081	cellular component biogenesis
bp	P86_BT_contig_1_86_arCOG7602_0dd57_relaxed_rank_001_alphafold2_ptm_model_3_seed_000.pdb	GO:0051234	0.13823	establishment of localization
bp	P86_BT_contig_1_86_arCOG7602_0dd57_relaxed_rank_001_alphafold2_ptm_model_3_seed_000.pdb	GO:0007018	0.13741	microtubule-based movement
bp	P86_BT_contig_1_86_arCOG7602_0dd57_relaxed_rank_001_alphafold2_ptm_model_3_seed_000.pdb	GO:0006810	0.13523	transport
bp	P86_BT_contig_1_86_arCOG7602_0dd57_relaxed_rank_001_alphafold2_ptm_model_3_seed_000.pdb	GO:0022607	0.13268	cellular component assembly
bp	P86_BT_contig_1_86_arCOG7602_0dd57_relaxed_rank_001_alphafold2_ptm_model_3_seed_000.pdb	GO:0008152	0.12056	metabolic process
bp	P86_BT_contig_1_86_arCOG7602_0dd57_relaxed_rank_001_alphafold2_ptm_model_3_seed_000.pdb	GO:0048513	0.11922	animal organ development
bp	P86_BT_contig_1_86_arCOG7602_0dd57_relaxed_rank_001_alphafold2_ptm_model_3_seed_000.pdb	GO:0048870	0.11164	cell motility
bp	P86_BT_contig_1_86_arCOG7602_0dd57_relaxed_rank_001_alphafold2_ptm_model_3_seed_000.pdb	GO:0050896	0.11022	response to stimulus
bp	P86_BT_contig_1_86_arCOG7602_0dd57_relaxed_rank_001_alphafold2_ptm_model_3_seed_000.pdb	GO:0003341	0.10994	cilium movement
bp	P86_BT_contig_1_86_arCOG7602_0dd57_relaxed_rank_001_alphafold2_ptm_model_3_seed_000.pdb	GO:0048468	0.10064	cell development
cc	P86_BT_contig_1_86_arCOG7602_0dd57_relaxed_rank_001_alphafold2_ptm_model_3_seed_000.pdb	GO:0110165	0.64566	cellular anatomical entity
cc	P86_BT_contig_1_86_arCOG7602_0dd57_relaxed_rank_001_alphafold2_ptm_model_3_seed_000.pdb	GO:0032991	0.4297	protein-containing complex
cc	P86_BT_contig_1_86_arCOG7602_0dd57_relaxed_rank_001_alphafold2_ptm_model_3_seed_000.pdb	GO:0043226	0.3682	organelle
cc	P86_BT_contig_1_86_arCOG7602_0dd57_relaxed_rank_001_alphafold2_ptm_model_3_seed_000.pdb	GO:0005622	0.35197	intracellular anatomical structure
cc	P86_BT_contig_1_86_arCOG7602_0dd57_relaxed_rank_001_alphafold2_ptm_model_3_seed_000.pdb	GO:0030054	0.35051	cell junction
cc	P86_BT_contig_1_86_arCOG7602_0dd57_relaxed_rank_001_alphafold2_ptm_model_3_seed_000.pdb	GO:0120025	0.33768	plasma membrane bounded cell projection
cc	P86_BT_contig_1_86_arCOG7602_0dd57_relaxed_rank_001_alphafold2_ptm_model_3_seed_000.pdb	GO:0042995	0.33766	cell projection
cc	P86_BT_contig_1_86_arCOG7602_0dd57_relaxed_rank_001_alphafold2_ptm_model_3_seed_000.pdb	GO:0071944	0.32368	cell periphery
cc	P86_BT_contig_1_86_arCOG7602_0dd57_relaxed_rank_001_alphafold2_ptm_model_3_seed_000.pdb	GO:0140535	0.29887	intracellular protein-containing complex
cc	P86_BT_contig_1_86_arCOG7602_0dd57_relaxed_rank_001_alphafold2_ptm_model_3_seed_000.pdb	GO:0043005	0.29658	neuron projection
cc	P86_BT_contig_1_86_arCOG7602_0dd57_relaxed_rank_001_alphafold2_ptm_model_3_seed_000.pdb	GO:0005737	0.27799	cytoplasm
cc	P86_BT_contig_1_86_arCOG7602_0dd57_relaxed_rank_001_alphafold2_ptm_model_3_seed_000.pdb	GO:0018995	0.27755	host cellular component
cc	P86_BT_contig_1_86_arCOG7602_0dd57_relaxed_rank_001_alphafold2_ptm_model_3_seed_000.pdb	GO:0043657	0.27577	host cell
cc	P86_BT_contig_1_86_arCOG7602_0dd57_relaxed_rank_001_alphafold2_ptm_model_3_seed_000.pdb	GO:0045202	0.27142	synapse
cc	P86_BT_contig_1_86_arCOG7602_0dd57_relaxed_rank_001_alphafold2_ptm_model_3_seed_000.pdb	GO:0016020	0.2591	membrane
cc	P86_BT_contig_1_86_arCOG7602_0dd57_relaxed_rank_001_alphafold2_ptm_model_3_seed_000.pdb	GO:0070161	0.2588	anchoring junction
cc	P86_BT_contig_1_86_arCOG7602_0dd57_relaxed_rank_001_alphafold2_ptm_model_3_seed_000.pdb	GO:0005911	0.24475	cell-cell junction
cc	P86_BT_contig_1_86_arCOG7602_0dd57_relaxed_rank_001_alphafold2_ptm_model_3_seed_000.pdb	GO:0043232	0.23004	intracellular non-membrane-bounded organelle
cc	P86_BT_contig_1_86_arCOG7602_0dd57_relaxed_rank_001_alphafold2_ptm_model_3_seed_000.pdb	GO:0043228	0.23	non-membrane-bounded organelle
cc	P86_BT_contig_1_86_arCOG7602_0dd57_relaxed_rank_001_alphafold2_ptm_model_3_seed_000.pdb	GO:0043229	0.22991	intracellular organelle
cc	P86_BT_contig_1_86_arCOG7602_0dd57_relaxed_rank_001_alphafold2_ptm_model_3_seed_000.pdb	GO:0033643	0.22353	host cell part
cc	P86_BT_contig_1_86_arCOG7602_0dd57_relaxed_rank_001_alphafold2_ptm_model_3_seed_000.pdb	GO:0005886	0.22107	plasma membrane
cc	P86_BT_contig_1_86_arCOG7602_0dd57_relaxed_rank_001_alphafold2_ptm_model_3_seed_000.pdb	GO:0005912	0.21091	adherens junction
cc	P86_BT_contig_1_86_arCOG7602_0dd57_relaxed_rank_001_alphafold2_ptm_model_3_seed_000.pdb	GO:0099080	0.20944	supramolecular complex
cc	P86_BT_contig_1_86_arCOG7602_0dd57_relaxed_rank_001_alphafold2_ptm_model_3_seed_000.pdb	GO:0005856	0.20858	cytoskeleton
cc	P86_BT_contig_1_86_arCOG7602_0dd57_relaxed_rank_001_alphafold2_ptm_model_3_seed_000.pdb	GO:0005938	0.20813	cell cortex
cc	P86_BT_contig_1_86_arCOG7602_0dd57_relaxed_rank_001_alphafold2_ptm_model_3_seed_000.pdb	GO:0043227	0.20282	membrane-bounded organelle
cc	P86_BT_contig_1_86_arCOG7602_0dd57_relaxed_rank_001_alphafold2_ptm_model_3_seed_000.pdb	GO:0098862	0.1997	cluster of actin-based cell projections
cc	P86_BT_contig_1_86_arCOG7602_0dd57_relaxed_rank_001_alphafold2_ptm_model_3_seed_000.pdb	GO:1902494	0.19775	catalytic complex
cc	P86_BT_contig_1_86_arCOG7602_0dd57_relaxed_rank_001_alphafold2_ptm_model_3_seed_000.pdb	GO:0043656	0.19668	host intracellular region
cc	P86_BT_contig_1_86_arCOG7602_0dd57_relaxed_rank_001_alphafold2_ptm_model_3_seed_000.pdb	GO:0033646	0.19652	host intracellular part
cc	P86_BT_contig_1_86_arCOG7602_0dd57_relaxed_rank_001_alphafold2_ptm_model_3_seed_000.pdb	GO:0032993	0.19331	protein-DNA complex
cc	P86_BT_contig_1_86_arCOG7602_0dd57_relaxed_rank_001_alphafold2_ptm_model_3_seed_000.pdb	GO:0030312	0.18592	external encapsulating structure
cc	P86_BT_contig_1_86_arCOG7602_0dd57_relaxed_rank_001_alphafold2_ptm_model_3_seed_000.pdb	GO:0098590	0.18074	plasma membrane region
cc	P86_BT_contig_1_86_arCOG7602_0dd57_relaxed_rank_001_alphafold2_ptm_model_3_seed_000.pdb	GO:1990234	0.17685	transferase complex
cc	P86_BT_contig_1_86_arCOG7602_0dd57_relaxed_rank_001_alphafold2_ptm_model_3_seed_000.pdb	GO:0031594	0.17628	neuromuscular junction
cc	P86_BT_contig_1_86_arCOG7602_0dd57_relaxed_rank_001_alphafold2_ptm_model_3_seed_000.pdb	GO:0060187	0.17522	cell pole
cc	P86_BT_contig_1_86_arCOG7602_0dd57_relaxed_rank_001_alphafold2_ptm_model_3_seed_000.pdb	GO:0005694	0.17346	chromosome
cc	P86_BT_contig_1_86_arCOG7602_0dd57_relaxed_rank_001_alphafold2_ptm_model_3_seed_000.pdb	GO:0098978	0.17321	glutamatergic synapse
cc	P86_BT_contig_1_86_arCOG7602_0dd57_relaxed_rank_001_alphafold2_ptm_model_3_seed_000.pdb	GO:1990904	0.17204	ribonucleoprotein complex
cc	P86_BT_contig_1_86_arCOG7602_0dd57_relaxed_rank_001_alphafold2_ptm_model_3_seed_000.pdb	GO:0033588	0.17191	elongator holoenzyme complex
cc	P86_BT_contig_1_86_arCOG7602_0dd57_relaxed_rank_001_alphafold2_ptm_model_3_seed_000.pdb	GO:0101031	0.17155	chaperone complex
cc	P86_BT_contig_1_86_arCOG7602_0dd57_relaxed_rank_001_alphafold2_ptm_model_3_seed_000.pdb	GO:0031012	0.17144	extracellular matrix
cc	P86_BT_contig_1_86_arCOG7602_0dd57_relaxed_rank_001_alphafold2_ptm_model_3_seed_000.pdb	GO:0098796	0.17046	membrane protein complex
cc	P86_BT_contig_1_86_arCOG7602_0dd57_relaxed_rank_001_alphafold2_ptm_model_3_seed_000.pdb	GO:0051286	0.17004	cell tip
cc	P86_BT_contig_1_86_arCOG7602_0dd57_relaxed_rank_001_alphafold2_ptm_model_3_seed_000.pdb	GO:0099568	0.16717	cytoplasmic region
cc	P86_BT_contig_1_86_arCOG7602_0dd57_relaxed_rank_001_alphafold2_ptm_model_3_seed_000.pdb	GO:0005604	0.16675	basement membrane
cc	P86_BT_contig_1_86_arCOG7602_0dd57_relaxed_rank_001_alphafold2_ptm_model_3_seed_000.pdb	GO:0031252	0.16651	cell leading edge
cc	P86_BT_contig_1_86_arCOG7602_0dd57_relaxed_rank_001_alphafold2_ptm_model_3_seed_000.pdb	GO:0062023	0.16632	collagen-containing extracellular matrix
cc	P86_BT_contig_1_86_arCOG7602_0dd57_relaxed_rank_001_alphafold2_ptm_model_3_seed_000.pdb	GO:0098797	0.16418	plasma membrane protein complex
cc	P86_BT_contig_1_86_arCOG7602_0dd57_relaxed_rank_001_alphafold2_ptm_model_3_seed_000.pdb	GO:0005903	0.15806	brush border
cc	P86_BT_contig_1_86_arCOG7602_0dd57_relaxed_rank_001_alphafold2_ptm_model_3_seed_000.pdb	GO:1990351	0.15663	transporter complex
cc	P86_BT_contig_1_86_arCOG7602_0dd57_relaxed_rank_001_alphafold2_ptm_model_3_seed_000.pdb	GO:0033647	0.15645	host intracellular organelle
cc	P86_BT_contig_1_86_arCOG7602_0dd57_relaxed_rank_001_alphafold2_ptm_model_3_seed_000.pdb	GO:0033648	0.15644	host intracellular membrane-bounded organelle
cc	P86_BT_contig_1_86_arCOG7602_0dd57_relaxed_rank_001_alphafold2_ptm_model_3_seed_000.pdb	GO:1902495	0.1563	transmembrane transporter complex
cc	P86_BT_contig_1_86_arCOG7602_0dd57_relaxed_rank_001_alphafold2_ptm_model_3_seed_000.pdb	GO:0044297	0.15519	cell body
cc	P86_BT_contig_1_86_arCOG7602_0dd57_relaxed_rank_001_alphafold2_ptm_model_3_seed_000.pdb	GO:0030027	0.14722	lamellipodium
cc	P86_BT_contig_1_86_arCOG7602_0dd57_relaxed_rank_001_alphafold2_ptm_model_3_seed_000.pdb	GO:0005667	0.14613	transcription regulator complex
cc	P86_BT_contig_1_86_arCOG7602_0dd57_relaxed_rank_001_alphafold2_ptm_model_3_seed_000.pdb	GO:0031090	0.14171	organelle membrane
cc	P86_BT_contig_1_86_arCOG7602_0dd57_relaxed_rank_001_alphafold2_ptm_model_3_seed_000.pdb	GO:0071203	0.13383	WASH complex
cc	P86_BT_contig_1_86_arCOG7602_0dd57_relaxed_rank_001_alphafold2_ptm_model_3_seed_000.pdb	GO:0098858	0.13208	actin-based cell projection
cc	P86_BT_contig_1_86_arCOG7602_0dd57_relaxed_rank_001_alphafold2_ptm_model_3_seed_000.pdb	GO:0030055	0.12703	cell-substrate junction
cc	P86_BT_contig_1_86_arCOG7602_0dd57_relaxed_rank_001_alphafold2_ptm_model_3_seed_000.pdb	GO:0012505	0.12675	endomembrane system
cc	P86_BT_contig_1_86_arCOG7602_0dd57_relaxed_rank_001_alphafold2_ptm_model_3_seed_000.pdb	GO:0005925	0.1252	focal adhesion
cc	P86_BT_contig_1_86_arCOG7602_0dd57_relaxed_rank_001_alphafold2_ptm_model_3_seed_000.pdb	GO:0098794	0.12393	postsynapse
cc	P86_BT_contig_1_86_arCOG7602_0dd57_relaxed_rank_001_alphafold2_ptm_model_3_seed_000.pdb	GO:0005929	0.12354	cilium
cc	P86_BT_contig_1_86_arCOG7602_0dd57_relaxed_rank_001_alphafold2_ptm_model_3_seed_000.pdb	GO:0015630	0.12186	microtubule cytoskeleton
cc	P86_BT_contig_1_86_arCOG7602_0dd57_relaxed_rank_001_alphafold2_ptm_model_3_seed_000.pdb	GO:0032045	0.12057	guanyl-nucleotide exchange factor complex
cc	P86_BT_contig_1_86_arCOG7602_0dd57_relaxed_rank_001_alphafold2_ptm_model_3_seed_000.pdb	GO:0005844	0.11831	polysome
cc	P86_BT_contig_1_86_arCOG7602_0dd57_relaxed_rank_001_alphafold2_ptm_model_3_seed_000.pdb	GO:0036477	0.11824	somatodendritic compartment
cc	P86_BT_contig_1_86_arCOG7602_0dd57_relaxed_rank_001_alphafold2_ptm_model_3_seed_000.pdb	GO:0016323	0.1145	basolateral plasma membrane
cc	P86_BT_contig_1_86_arCOG7602_0dd57_relaxed_rank_001_alphafold2_ptm_model_3_seed_000.pdb	GO:0043296	0.11392	apical junction complex
cc	P86_BT_contig_1_86_arCOG7602_0dd57_relaxed_rank_001_alphafold2_ptm_model_3_seed_000.pdb	GO:0042025	0.11391	host cell nucleus
cc	P86_BT_contig_1_86_arCOG7602_0dd57_relaxed_rank_001_alphafold2_ptm_model_3_seed_000.pdb	GO:0099512	0.11386	supramolecular fiber
cc	P86_BT_contig_1_86_arCOG7602_0dd57_relaxed_rank_001_alphafold2_ptm_model_3_seed_000.pdb	GO:0099081	0.11358	supramolecular polymer
cc	P86_BT_contig_1_86_arCOG7602_0dd57_relaxed_rank_001_alphafold2_ptm_model_3_seed_000.pdb	GO:0045177	0.11345	apical part of cell
cc	P86_BT_contig_1_86_arCOG7602_0dd57_relaxed_rank_001_alphafold2_ptm_model_3_seed_000.pdb	GO:0090576	0.1122	RNA polymerase III transcription regulator complex
cc	P86_BT_contig_1_86_arCOG7602_0dd57_relaxed_rank_001_alphafold2_ptm_model_3_seed_000.pdb	GO:0000785	0.11041	chromatin
cc	P86_BT_contig_1_86_arCOG7602_0dd57_relaxed_rank_001_alphafold2_ptm_model_3_seed_000.pdb	GO:0045178	0.10924	basal part of cell
cc	P86_BT_contig_1_86_arCOG7602_0dd57_relaxed_rank_001_alphafold2_ptm_model_3_seed_000.pdb	GO:1905368	0.10923	peptidase complex
cc	P86_BT_contig_1_86_arCOG7602_0dd57_relaxed_rank_001_alphafold2_ptm_model_3_seed_000.pdb	GO:0009925	0.10894	basal plasma membrane
cc	P86_BT_contig_1_86_arCOG7602_0dd57_relaxed_rank_001_alphafold2_ptm_model_3_seed_000.pdb	GO:0031982	0.10853	vesicle
cc	P86_BT_contig_1_86_arCOG7602_0dd57_relaxed_rank_001_alphafold2_ptm_model_3_seed_000.pdb	GO:0030430	0.10772	host cell cytoplasm
cc	P86_BT_contig_1_86_arCOG7602_0dd57_relaxed_rank_001_alphafold2_ptm_model_3_seed_000.pdb	GO:0033655	0.10747	host cell cytoplasm part
cc	P86_BT_contig_1_86_arCOG7602_0dd57_relaxed_rank_001_alphafold2_ptm_model_3_seed_000.pdb	GO:0033644	0.1066	host cell membrane
cc	P86_BT_contig_1_86_arCOG7602_0dd57_relaxed_rank_001_alphafold2_ptm_model_3_seed_000.pdb	GO:0043025	0.1065	neuronal cell body
cc	P86_BT_contig_1_86_arCOG7602_0dd57_relaxed_rank_001_alphafold2_ptm_model_3_seed_000.pdb	GO:0043231	0.10636	intracellular membrane-bounded organelle
cc	P86_BT_contig_1_86_arCOG7602_0dd57_relaxed_rank_001_alphafold2_ptm_model_3_seed_000.pdb	GO:0061695	0.10302	transferase complex, transferring phosphorus-containing groups
cc	P86_BT_contig_1_86_arCOG7602_0dd57_relaxed_rank_001_alphafold2_ptm_model_3_seed_000.pdb	GO:0097361	0.10212	CIA complex
cc	P86_BT_contig_1_86_arCOG7602_0dd57_relaxed_rank_001_alphafold2_ptm_model_3_seed_000.pdb	GO:0098793	0.10046	presynapse
mf	P86_BT_contig_1_86_arCOG7602_0dd57_relaxed_rank_001_alphafold2_ptm_model_3_seed_000.pdb	GO:0003824	0.61281	catalytic activity
mf	P86_BT_contig_1_86_arCOG7602_0dd57_relaxed_rank_001_alphafold2_ptm_model_3_seed_000.pdb	GO:0005488	0.55841	binding
mf	P86_BT_contig_1_86_arCOG7602_0dd57_relaxed_rank_001_alphafold2_ptm_model_3_seed_000.pdb	GO:0005319	0.36047	lipid transporter activity
mf	P86_BT_contig_1_86_arCOG7602_0dd57_relaxed_rank_001_alphafold2_ptm_model_3_seed_000.pdb	GO:0005515	0.32028	protein binding
mf	P86_BT_contig_1_86_arCOG7602_0dd57_relaxed_rank_001_alphafold2_ptm_model_3_seed_000.pdb	GO:0016491	0.31275	oxidoreductase activity
mf	P86_BT_contig_1_86_arCOG7602_0dd57_relaxed_rank_001_alphafold2_ptm_model_3_seed_000.pdb	GO:0005215	0.29132	transporter activity
mf	P86_BT_contig_1_86_arCOG7602_0dd57_relaxed_rank_001_alphafold2_ptm_model_3_seed_000.pdb	GO:0043167	0.25942	ion binding
mf	P86_BT_contig_1_86_arCOG7602_0dd57_relaxed_rank_001_alphafold2_ptm_model_3_seed_000.pdb	GO:0016787	0.24851	hydrolase activity
mf	P86_BT_contig_1_86_arCOG7602_0dd57_relaxed_rank_001_alphafold2_ptm_model_3_seed_000.pdb	GO:0043168	0.24257	anion binding
mf	P86_BT_contig_1_86_arCOG7602_0dd57_relaxed_rank_001_alphafold2_ptm_model_3_seed_000.pdb	GO:0016740	0.19667	transferase activity
mf	P86_BT_contig_1_86_arCOG7602_0dd57_relaxed_rank_001_alphafold2_ptm_model_3_seed_000.pdb	GO:0036094	0.14643	small molecule binding
mf	P86_BT_contig_1_86_arCOG7602_0dd57_relaxed_rank_001_alphafold2_ptm_model_3_seed_000.pdb	GO:0016772	0.14111	transferase activity, transferring phosphorus-containing groups
mf	P86_BT_contig_1_86_arCOG7602_0dd57_relaxed_rank_001_alphafold2_ptm_model_3_seed_000.pdb	GO:0016627	0.13003	oxidoreductase activity, acting on the CH-CH group of donors
mf	P86_BT_contig_1_86_arCOG7602_0dd57_relaxed_rank_001_alphafold2_ptm_model_3_seed_000.pdb	GO:0016301	0.12119	kinase activity
mf	P86_BT_contig_1_86_arCOG7602_0dd57_relaxed_rank_001_alphafold2_ptm_model_3_seed_000.pdb	GO:0016874	0.11647	ligase activity
mf	P86_BT_contig_1_86_arCOG7602_0dd57_relaxed_rank_001_alphafold2_ptm_model_3_seed_000.pdb	GO:0140096	0.11642	catalytic activity, acting on a protein
mf	P86_BT_contig_1_86_arCOG7602_0dd57_relaxed_rank_001_alphafold2_ptm_model_3_seed_000.pdb	GO:0016773	0.11479	phosphotransferase activity, alcohol group as acceptor
mf	P86_BT_contig_1_86_arCOG7602_0dd57_relaxed_rank_001_alphafold2_ptm_model_3_seed_000.pdb	GO:0120013	0.11129	lipid transfer activity
mf	P86_BT_contig_1_86_arCOG7602_0dd57_relaxed_rank_001_alphafold2_ptm_model_3_seed_000.pdb	GO:0003682	0.11051	chromatin binding
bp	P86_BT_contig_2_265_arCOG5124_f3f46_relaxed_rank_001_alphafold2_ptm_model_4_seed_000.pdb	GO:0008152	0.974	metabolic process
bp	P86_BT_contig_2_265_arCOG5124_f3f46_relaxed_rank_001_alphafold2_ptm_model_4_seed_000.pdb	GO:0043170	0.97087	macromolecule metabolic process
bp	P86_BT_contig_2_265_arCOG5124_f3f46_relaxed_rank_001_alphafold2_ptm_model_4_seed_000.pdb	GO:0071704	0.96071	organic substance metabolic process
bp	P86_BT_contig_2_265_arCOG5124_f3f46_relaxed_rank_001_alphafold2_ptm_model_4_seed_000.pdb	GO:0009987	0.86774	cellular process
bp	P86_BT_contig_2_265_arCOG5124_f3f46_relaxed_rank_001_alphafold2_ptm_model_4_seed_000.pdb	GO:0009058	0.79629	biosynthetic process
bp	P86_BT_contig_2_265_arCOG5124_f3f46_relaxed_rank_001_alphafold2_ptm_model_4_seed_000.pdb	GO:0006807	0.77488	nitrogen compound metabolic process
bp	P86_BT_contig_2_265_arCOG5124_f3f46_relaxed_rank_001_alphafold2_ptm_model_4_seed_000.pdb	GO:0044237	0.73127	cellular metabolic process
bp	P86_BT_contig_2_265_arCOG5124_f3f46_relaxed_rank_001_alphafold2_ptm_model_4_seed_000.pdb	GO:0009059	0.71106	macromolecule biosynthetic process
bp	P86_BT_contig_2_265_arCOG5124_f3f46_relaxed_rank_001_alphafold2_ptm_model_4_seed_000.pdb	GO:0044238	0.68658	primary metabolic process
bp	P86_BT_contig_2_265_arCOG5124_f3f46_relaxed_rank_001_alphafold2_ptm_model_4_seed_000.pdb	GO:0044260	0.68526	cellular macromolecule metabolic process
bp	P86_BT_contig_2_265_arCOG5124_f3f46_relaxed_rank_001_alphafold2_ptm_model_4_seed_000.pdb	GO:1901564	0.63483	organonitrogen compound metabolic process
bp	P86_BT_contig_2_265_arCOG5124_f3f46_relaxed_rank_001_alphafold2_ptm_model_4_seed_000.pdb	GO:1901576	0.63128	organic substance biosynthetic process
bp	P86_BT_contig_2_265_arCOG5124_f3f46_relaxed_rank_001_alphafold2_ptm_model_4_seed_000.pdb	GO:0044249	0.61551	cellular biosynthetic process
bp	P86_BT_contig_2_265_arCOG5124_f3f46_relaxed_rank_001_alphafold2_ptm_model_4_seed_000.pdb	GO:1901566	0.58835	organonitrogen compound biosynthetic process
bp	P86_BT_contig_2_265_arCOG5124_f3f46_relaxed_rank_001_alphafold2_ptm_model_4_seed_000.pdb	GO:0019538	0.43397	protein metabolic process
bp	P86_BT_contig_2_265_arCOG5124_f3f46_relaxed_rank_001_alphafold2_ptm_model_4_seed_000.pdb	GO:0010467	0.42949	gene expression
bp	P86_BT_contig_2_265_arCOG5124_f3f46_relaxed_rank_001_alphafold2_ptm_model_4_seed_000.pdb	GO:1901137	0.41182	carbohydrate derivative biosynthetic process
bp	P86_BT_contig_2_265_arCOG5124_f3f46_relaxed_rank_001_alphafold2_ptm_model_4_seed_000.pdb	GO:1901135	0.29341	carbohydrate derivative metabolic process
bp	P86_BT_contig_2_265_arCOG5124_f3f46_relaxed_rank_001_alphafold2_ptm_model_4_seed_000.pdb	GO:0034645	0.29292	cellular macromolecule biosynthetic process
bp	P86_BT_contig_2_265_arCOG5124_f3f46_relaxed_rank_001_alphafold2_ptm_model_4_seed_000.pdb	GO:0065007	0.28673	biological regulation
bp	P86_BT_contig_2_265_arCOG5124_f3f46_relaxed_rank_001_alphafold2_ptm_model_4_seed_000.pdb	GO:0018193	0.27896	peptidyl-amino acid modification
bp	P86_BT_contig_2_265_arCOG5124_f3f46_relaxed_rank_001_alphafold2_ptm_model_4_seed_000.pdb	GO:0070085	0.27618	glycosylation
bp	P86_BT_contig_2_265_arCOG5124_f3f46_relaxed_rank_001_alphafold2_ptm_model_4_seed_000.pdb	GO:0019222	0.2374	regulation of metabolic process
bp	P86_BT_contig_2_265_arCOG5124_f3f46_relaxed_rank_001_alphafold2_ptm_model_4_seed_000.pdb	GO:0009101	0.21147	glycoprotein biosynthetic process
bp	P86_BT_contig_2_265_arCOG5124_f3f46_relaxed_rank_001_alphafold2_ptm_model_4_seed_000.pdb	GO:0050789	0.19873	regulation of biological process
bp	P86_BT_contig_2_265_arCOG5124_f3f46_relaxed_rank_001_alphafold2_ptm_model_4_seed_000.pdb	GO:0060255	0.17294	regulation of macromolecule metabolic process
bp	P86_BT_contig_2_265_arCOG5124_f3f46_relaxed_rank_001_alphafold2_ptm_model_4_seed_000.pdb	GO:0009100	0.16321	glycoprotein metabolic process
bp	P86_BT_contig_2_265_arCOG5124_f3f46_relaxed_rank_001_alphafold2_ptm_model_4_seed_000.pdb	GO:0036211	0.15033	protein modification process
bp	P86_BT_contig_2_265_arCOG5124_f3f46_relaxed_rank_001_alphafold2_ptm_model_4_seed_000.pdb	GO:0043412	0.13194	macromolecule modification
bp	P86_BT_contig_2_265_arCOG5124_f3f46_relaxed_rank_001_alphafold2_ptm_model_4_seed_000.pdb	GO:0010468	0.1125	regulation of gene expression
cc	P86_BT_contig_2_265_arCOG5124_f3f46_relaxed_rank_001_alphafold2_ptm_model_4_seed_000.pdb	GO:0140535	0.99989	intracellular protein-containing complex
cc	P86_BT_contig_2_265_arCOG5124_f3f46_relaxed_rank_001_alphafold2_ptm_model_4_seed_000.pdb	GO:0032991	0.99989	protein-containing complex
cc	P86_BT_contig_2_265_arCOG5124_f3f46_relaxed_rank_001_alphafold2_ptm_model_4_seed_000.pdb	GO:1990234	0.99646	transferase complex
cc	P86_BT_contig_2_265_arCOG5124_f3f46_relaxed_rank_001_alphafold2_ptm_model_4_seed_000.pdb	GO:1902494	0.99469	catalytic complex
cc	P86_BT_contig_2_265_arCOG5124_f3f46_relaxed_rank_001_alphafold2_ptm_model_4_seed_000.pdb	GO:0110165	0.68475	cellular anatomical entity
cc	P86_BT_contig_2_265_arCOG5124_f3f46_relaxed_rank_001_alphafold2_ptm_model_4_seed_000.pdb	GO:0042575	0.65663	DNA polymerase complex
cc	P86_BT_contig_2_265_arCOG5124_f3f46_relaxed_rank_001_alphafold2_ptm_model_4_seed_000.pdb	GO:0061695	0.5826	transferase complex, transferring phosphorus-containing groups
cc	P86_BT_contig_2_265_arCOG5124_f3f46_relaxed_rank_001_alphafold2_ptm_model_4_seed_000.pdb	GO:0005622	0.44185	intracellular anatomical structure
cc	P86_BT_contig_2_265_arCOG5124_f3f46_relaxed_rank_001_alphafold2_ptm_model_4_seed_000.pdb	GO:0005694	0.17894	chromosome
cc	P86_BT_contig_2_265_arCOG5124_f3f46_relaxed_rank_001_alphafold2_ptm_model_4_seed_000.pdb	GO:0000228	0.14585	nuclear chromosome
cc	P86_BT_contig_2_265_arCOG5124_f3f46_relaxed_rank_001_alphafold2_ptm_model_4_seed_000.pdb	GO:0043232	0.12782	intracellular non-membrane-bounded organelle
cc	P86_BT_contig_2_265_arCOG5124_f3f46_relaxed_rank_001_alphafold2_ptm_model_4_seed_000.pdb	GO:0043228	0.12666	non-membrane-bounded organelle
mf	P86_BT_contig_2_265_arCOG5124_f3f46_relaxed_rank_001_alphafold2_ptm_model_4_seed_000.pdb	GO:0003824	0.97016	catalytic activity
mf	P86_BT_contig_2_265_arCOG5124_f3f46_relaxed_rank_001_alphafold2_ptm_model_4_seed_000.pdb	GO:0140640	0.70769	catalytic activity, acting on a nucleic acid
mf	P86_BT_contig_2_265_arCOG5124_f3f46_relaxed_rank_001_alphafold2_ptm_model_4_seed_000.pdb	GO:0140098	0.55596	catalytic activity, acting on RNA
mf	P86_BT_contig_2_265_arCOG5124_f3f46_relaxed_rank_001_alphafold2_ptm_model_4_seed_000.pdb	GO:0016788	0.52156	hydrolase activity, acting on ester bonds
mf	P86_BT_contig_2_265_arCOG5124_f3f46_relaxed_rank_001_alphafold2_ptm_model_4_seed_000.pdb	GO:0004518	0.48447	nuclease activity
mf	P86_BT_contig_2_265_arCOG5124_f3f46_relaxed_rank_001_alphafold2_ptm_model_4_seed_000.pdb	GO:0097747	0.39855	RNA polymerase activity
mf	P86_BT_contig_2_265_arCOG5124_f3f46_relaxed_rank_001_alphafold2_ptm_model_4_seed_000.pdb	GO:0034062	0.39796	5'-3' RNA polymerase activity
mf	P86_BT_contig_2_265_arCOG5124_f3f46_relaxed_rank_001_alphafold2_ptm_model_4_seed_000.pdb	GO:0016787	0.33209	hydrolase activity
mf	P86_BT_contig_2_265_arCOG5124_f3f46_relaxed_rank_001_alphafold2_ptm_model_4_seed_000.pdb	GO:0016740	0.28775	transferase activity
mf	P86_BT_contig_2_265_arCOG5124_f3f46_relaxed_rank_001_alphafold2_ptm_model_4_seed_000.pdb	GO:0016772	0.14898	transferase activity, transferring phosphorus-containing groups
mf	P86_BT_contig_2_265_arCOG5124_f3f46_relaxed_rank_001_alphafold2_ptm_model_4_seed_000.pdb	GO:0016779	0.11489	nucleotidyltransferase activity
bp	P86_BT_contig_2_266_COG3649_17332_relaxed_rank_001_alphafold2_ptm_model_5_seed_000.pdb	GO:0008152	0.45494	metabolic process
bp	P86_BT_contig_2_266_COG3649_17332_relaxed_rank_001_alphafold2_ptm_model_5_seed_000.pdb	GO:0009987	0.42469	cellular process
bp	P86_BT_contig_2_266_COG3649_17332_relaxed_rank_001_alphafold2_ptm_model_5_seed_000.pdb	GO:0071704	0.41409	organic substance metabolic process
bp	P86_BT_contig_2_266_COG3649_17332_relaxed_rank_001_alphafold2_ptm_model_5_seed_000.pdb	GO:0006807	0.34955	nitrogen compound metabolic process
bp	P86_BT_contig_2_266_COG3649_17332_relaxed_rank_001_alphafold2_ptm_model_5_seed_000.pdb	GO:0043170	0.29288	macromolecule metabolic process
bp	P86_BT_contig_2_266_COG3649_17332_relaxed_rank_001_alphafold2_ptm_model_5_seed_000.pdb	GO:0044238	0.27838	primary metabolic process
bp	P86_BT_contig_2_266_COG3649_17332_relaxed_rank_001_alphafold2_ptm_model_5_seed_000.pdb	GO:0044237	0.26585	cellular metabolic process
bp	P86_BT_contig_2_266_COG3649_17332_relaxed_rank_001_alphafold2_ptm_model_5_seed_000.pdb	GO:0022414	0.23118	reproductive process
bp	P86_BT_contig_2_266_COG3649_17332_relaxed_rank_001_alphafold2_ptm_model_5_seed_000.pdb	GO:1901564	0.22119	organonitrogen compound metabolic process
bp	P86_BT_contig_2_266_COG3649_17332_relaxed_rank_001_alphafold2_ptm_model_5_seed_000.pdb	GO:0000003	0.22103	reproduction
bp	P86_BT_contig_2_266_COG3649_17332_relaxed_rank_001_alphafold2_ptm_model_5_seed_000.pdb	GO:0032501	0.21268	multicellular organismal process
bp	P86_BT_contig_2_266_COG3649_17332_relaxed_rank_001_alphafold2_ptm_model_5_seed_000.pdb	GO:0050896	0.19328	response to stimulus
bp	P86_BT_contig_2_266_COG3649_17332_relaxed_rank_001_alphafold2_ptm_model_5_seed_000.pdb	GO:0036211	0.1413	protein modification process
bp	P86_BT_contig_2_266_COG3649_17332_relaxed_rank_001_alphafold2_ptm_model_5_seed_000.pdb	GO:0043412	0.13579	macromolecule modification
bp	P86_BT_contig_2_266_COG3649_17332_relaxed_rank_001_alphafold2_ptm_model_5_seed_000.pdb	GO:0019538	0.13499	protein metabolic process
bp	P86_BT_contig_2_266_COG3649_17332_relaxed_rank_001_alphafold2_ptm_model_5_seed_000.pdb	GO:0046483	0.13125	heterocycle metabolic process
bp	P86_BT_contig_2_266_COG3649_17332_relaxed_rank_001_alphafold2_ptm_model_5_seed_000.pdb	GO:0044260	0.12986	cellular macromolecule metabolic process
bp	P86_BT_contig_2_266_COG3649_17332_relaxed_rank_001_alphafold2_ptm_model_5_seed_000.pdb	GO:0034641	0.12936	cellular nitrogen compound metabolic process
bp	P86_BT_contig_2_266_COG3649_17332_relaxed_rank_001_alphafold2_ptm_model_5_seed_000.pdb	GO:0050789	0.12688	regulation of biological process
bp	P86_BT_contig_2_266_COG3649_17332_relaxed_rank_001_alphafold2_ptm_model_5_seed_000.pdb	GO:0032502	0.1258	developmental process
bp	P86_BT_contig_2_266_COG3649_17332_relaxed_rank_001_alphafold2_ptm_model_5_seed_000.pdb	GO:1901360	0.12442	organic cyclic compound metabolic process
bp	P86_BT_contig_2_266_COG3649_17332_relaxed_rank_001_alphafold2_ptm_model_5_seed_000.pdb	GO:0006793	0.12037	phosphorus metabolic process
bp	P86_BT_contig_2_266_COG3649_17332_relaxed_rank_001_alphafold2_ptm_model_5_seed_000.pdb	GO:0009058	0.12002	biosynthetic process
bp	P86_BT_contig_2_266_COG3649_17332_relaxed_rank_001_alphafold2_ptm_model_5_seed_000.pdb	GO:0065007	0.11412	biological regulation
bp	P86_BT_contig_2_266_COG3649_17332_relaxed_rank_001_alphafold2_ptm_model_5_seed_000.pdb	GO:0006725	0.10923	cellular aromatic compound metabolic process
bp	P86_BT_contig_2_266_COG3649_17332_relaxed_rank_001_alphafold2_ptm_model_5_seed_000.pdb	GO:1901576	0.10917	organic substance biosynthetic process
bp	P86_BT_contig_2_266_COG3649_17332_relaxed_rank_001_alphafold2_ptm_model_5_seed_000.pdb	GO:0006796	0.10749	phosphate-containing compound metabolic process
bp	P86_BT_contig_2_266_COG3649_17332_relaxed_rank_001_alphafold2_ptm_model_5_seed_000.pdb	GO:0009605	0.10471	response to external stimulus
bp	P86_BT_contig_2_266_COG3649_17332_relaxed_rank_001_alphafold2_ptm_model_5_seed_000.pdb	GO:0019953	0.1046	sexual reproduction
bp	P86_BT_contig_2_266_COG3649_17332_relaxed_rank_001_alphafold2_ptm_model_5_seed_000.pdb	GO:0048856	0.10361	anatomical structure development
bp	P86_BT_contig_2_266_COG3649_17332_relaxed_rank_001_alphafold2_ptm_model_5_seed_000.pdb	GO:0010467	0.10153	gene expression
cc	P86_BT_contig_2_266_COG3649_17332_relaxed_rank_001_alphafold2_ptm_model_5_seed_000.pdb	GO:0110165	1	cellular anatomical entity
cc	P86_BT_contig_2_266_COG3649_17332_relaxed_rank_001_alphafold2_ptm_model_5_seed_000.pdb	GO:0033643	0.99961	host cell part
cc	P86_BT_contig_2_266_COG3649_17332_relaxed_rank_001_alphafold2_ptm_model_5_seed_000.pdb	GO:0018995	0.99949	host cellular component
cc	P86_BT_contig_2_266_COG3649_17332_relaxed_rank_001_alphafold2_ptm_model_5_seed_000.pdb	GO:0043657	0.99949	host cell
cc	P86_BT_contig_2_266_COG3649_17332_relaxed_rank_001_alphafold2_ptm_model_5_seed_000.pdb	GO:0033644	0.98148	host cell membrane
mf	P86_BT_contig_2_266_COG3649_17332_relaxed_rank_001_alphafold2_ptm_model_5_seed_000.pdb	GO:0005488	0.66634	binding
mf	P86_BT_contig_2_266_COG3649_17332_relaxed_rank_001_alphafold2_ptm_model_5_seed_000.pdb	GO:0003824	0.39773	catalytic activity
mf	P86_BT_contig_2_266_COG3649_17332_relaxed_rank_001_alphafold2_ptm_model_5_seed_000.pdb	GO:0097159	0.16408	organic cyclic compound binding
mf	P86_BT_contig_2_266_COG3649_17332_relaxed_rank_001_alphafold2_ptm_model_5_seed_000.pdb	GO:0016787	0.16179	hydrolase activity
mf	P86_BT_contig_2_266_COG3649_17332_relaxed_rank_001_alphafold2_ptm_model_5_seed_000.pdb	GO:0044877	0.10394	protein-containing complex binding
bp	P86_BT_contig_2_572_2DQUR.pdb	GO:0006807	0.97679	nitrogen compound metabolic process
bp	P86_BT_contig_2_572_2DQUR.pdb	GO:0008152	0.9702	metabolic process
bp	P86_BT_contig_2_572_2DQUR.pdb	GO:0071704	0.95927	organic substance metabolic process
bp	P86_BT_contig_2_572_2DQUR.pdb	GO:0043170	0.9587	macromolecule metabolic process
bp	P86_BT_contig_2_572_2DQUR.pdb	GO:0044238	0.95726	primary metabolic process
bp	P86_BT_contig_2_572_2DQUR.pdb	GO:1901564	0.9562	organonitrogen compound metabolic process
bp	P86_BT_contig_2_572_2DQUR.pdb	GO:0019538	0.95109	protein metabolic process
bp	P86_BT_contig_2_572_2DQUR.pdb	GO:0036211	0.49183	protein modification process
bp	P86_BT_contig_2_572_2DQUR.pdb	GO:0043412	0.47306	macromolecule modification
cc	P86_BT_contig_2_572_2DQUR.pdb	GO:0110165	0.95204	cellular anatomical entity
cc	P86_BT_contig_2_572_2DQUR.pdb	GO:0018995	0.44708	host cellular component
cc	P86_BT_contig_2_572_2DQUR.pdb	GO:0043657	0.43101	host cell
cc	P86_BT_contig_2_572_2DQUR.pdb	GO:0005622	0.31344	intracellular anatomical structure
cc	P86_BT_contig_2_572_2DQUR.pdb	GO:0033643	0.30544	host cell part
cc	P86_BT_contig_2_572_2DQUR.pdb	GO:0005737	0.18468	cytoplasm
cc	P86_BT_contig_2_572_2DQUR.pdb	GO:0099080	0.14273	supramolecular complex
cc	P86_BT_contig_2_572_2DQUR.pdb	GO:0033646	0.10583	host intracellular part
cc	P86_BT_contig_2_572_2DQUR.pdb	GO:0043656	0.10142	host intracellular region
cc	P86_BT_contig_2_572_2DQUR.pdb	GO:0140535	0.10077	intracellular protein-containing complex
mf	P86_BT_contig_2_572_2DQUR.pdb	GO:0003824	0.90764	catalytic activity
mf	P86_BT_contig_2_572_2DQUR.pdb	GO:0016787	0.85716	hydrolase activity
mf	P86_BT_contig_2_572_2DQUR.pdb	GO:0016798	0.27568	hydrolase activity, acting on glycosyl bonds
mf	P86_BT_contig_2_572_2DQUR.pdb	GO:0004553	0.27438	hydrolase activity, hydrolyzing O-glycosyl compounds
mf	P86_BT_contig_2_572_2DQUR.pdb	GO:0016788	0.19659	hydrolase activity, acting on ester bonds
mf	P86_BT_contig_2_572_2DQUR.pdb	GO:0016811	0.12299	hydrolase activity, acting on carbon-nitrogen (but not peptide) bonds, in linear amides
bp	P89_c5_413_2DP7E_ea5c1_relaxed_rank_001_alphafold2_ptm_model_1_seed_000.pdb	GO:0043170	0.95389	macromolecule metabolic process
bp	P89_c5_413_2DP7E_ea5c1_relaxed_rank_001_alphafold2_ptm_model_1_seed_000.pdb	GO:0090304	0.93347	nucleic acid metabolic process
bp	P89_c5_413_2DP7E_ea5c1_relaxed_rank_001_alphafold2_ptm_model_1_seed_000.pdb	GO:0006139	0.91878	nucleobase-containing compound metabolic process
bp	P89_c5_413_2DP7E_ea5c1_relaxed_rank_001_alphafold2_ptm_model_1_seed_000.pdb	GO:0071704	0.91837	organic substance metabolic process
bp	P89_c5_413_2DP7E_ea5c1_relaxed_rank_001_alphafold2_ptm_model_1_seed_000.pdb	GO:0034641	0.91285	cellular nitrogen compound metabolic process
bp	P89_c5_413_2DP7E_ea5c1_relaxed_rank_001_alphafold2_ptm_model_1_seed_000.pdb	GO:0009987	0.90386	cellular process
bp	P89_c5_413_2DP7E_ea5c1_relaxed_rank_001_alphafold2_ptm_model_1_seed_000.pdb	GO:0006807	0.89584	nitrogen compound metabolic process
bp	P89_c5_413_2DP7E_ea5c1_relaxed_rank_001_alphafold2_ptm_model_1_seed_000.pdb	GO:0046483	0.88128	heterocycle metabolic process
bp	P89_c5_413_2DP7E_ea5c1_relaxed_rank_001_alphafold2_ptm_model_1_seed_000.pdb	GO:0044238	0.87902	primary metabolic process
bp	P89_c5_413_2DP7E_ea5c1_relaxed_rank_001_alphafold2_ptm_model_1_seed_000.pdb	GO:0008152	0.8391	metabolic process
bp	P89_c5_413_2DP7E_ea5c1_relaxed_rank_001_alphafold2_ptm_model_1_seed_000.pdb	GO:0006725	0.83647	cellular aromatic compound metabolic process
bp	P89_c5_413_2DP7E_ea5c1_relaxed_rank_001_alphafold2_ptm_model_1_seed_000.pdb	GO:1901360	0.82409	organic cyclic compound metabolic process
bp	P89_c5_413_2DP7E_ea5c1_relaxed_rank_001_alphafold2_ptm_model_1_seed_000.pdb	GO:0044237	0.81205	cellular metabolic process
bp	P89_c5_413_2DP7E_ea5c1_relaxed_rank_001_alphafold2_ptm_model_1_seed_000.pdb	GO:0016070	0.72704	RNA metabolic process
bp	P89_c5_413_2DP7E_ea5c1_relaxed_rank_001_alphafold2_ptm_model_1_seed_000.pdb	GO:0010467	0.72083	gene expression
bp	P89_c5_413_2DP7E_ea5c1_relaxed_rank_001_alphafold2_ptm_model_1_seed_000.pdb	GO:0010468	0.52866	regulation of gene expression
bp	P89_c5_413_2DP7E_ea5c1_relaxed_rank_001_alphafold2_ptm_model_1_seed_000.pdb	GO:0060255	0.50445	regulation of macromolecule metabolic process
bp	P89_c5_413_2DP7E_ea5c1_relaxed_rank_001_alphafold2_ptm_model_1_seed_000.pdb	GO:0050789	0.49275	regulation of biological process
bp	P89_c5_413_2DP7E_ea5c1_relaxed_rank_001_alphafold2_ptm_model_1_seed_000.pdb	GO:0044260	0.45041	cellular macromolecule metabolic process
bp	P89_c5_413_2DP7E_ea5c1_relaxed_rank_001_alphafold2_ptm_model_1_seed_000.pdb	GO:0065007	0.44982	biological regulation
bp	P89_c5_413_2DP7E_ea5c1_relaxed_rank_001_alphafold2_ptm_model_1_seed_000.pdb	GO:0019222	0.42298	regulation of metabolic process
bp	P89_c5_413_2DP7E_ea5c1_relaxed_rank_001_alphafold2_ptm_model_1_seed_000.pdb	GO:0019219	0.35497	regulation of nucleobase-containing compound metabolic process
bp	P89_c5_413_2DP7E_ea5c1_relaxed_rank_001_alphafold2_ptm_model_1_seed_000.pdb	GO:0051171	0.33821	regulation of nitrogen compound metabolic process
bp	P89_c5_413_2DP7E_ea5c1_relaxed_rank_001_alphafold2_ptm_model_1_seed_000.pdb	GO:0008380	0.32612	RNA splicing
bp	P89_c5_413_2DP7E_ea5c1_relaxed_rank_001_alphafold2_ptm_model_1_seed_000.pdb	GO:0016071	0.3123	mRNA metabolic process
bp	P89_c5_413_2DP7E_ea5c1_relaxed_rank_001_alphafold2_ptm_model_1_seed_000.pdb	GO:0050896	0.30367	response to stimulus
bp	P89_c5_413_2DP7E_ea5c1_relaxed_rank_001_alphafold2_ptm_model_1_seed_000.pdb	GO:0000398	0.29218	mRNA splicing, via spliceosome
bp	P89_c5_413_2DP7E_ea5c1_relaxed_rank_001_alphafold2_ptm_model_1_seed_000.pdb	GO:0006396	0.26557	RNA processing
bp	P89_c5_413_2DP7E_ea5c1_relaxed_rank_001_alphafold2_ptm_model_1_seed_000.pdb	GO:0050794	0.25901	regulation of cellular process
bp	P89_c5_413_2DP7E_ea5c1_relaxed_rank_001_alphafold2_ptm_model_1_seed_000.pdb	GO:0080090	0.25708	regulation of primary metabolic process
bp	P89_c5_413_2DP7E_ea5c1_relaxed_rank_001_alphafold2_ptm_model_1_seed_000.pdb	GO:0000377	0.25213	RNA splicing, via transesterification reactions with bulged adenosine as nucleophile
bp	P89_c5_413_2DP7E_ea5c1_relaxed_rank_001_alphafold2_ptm_model_1_seed_000.pdb	GO:0031323	0.24589	regulation of cellular metabolic process
bp	P89_c5_413_2DP7E_ea5c1_relaxed_rank_001_alphafold2_ptm_model_1_seed_000.pdb	GO:0051252	0.24469	regulation of RNA metabolic process
bp	P89_c5_413_2DP7E_ea5c1_relaxed_rank_001_alphafold2_ptm_model_1_seed_000.pdb	GO:0000375	0.22839	RNA splicing, via transesterification reactions
bp	P89_c5_413_2DP7E_ea5c1_relaxed_rank_001_alphafold2_ptm_model_1_seed_000.pdb	GO:0051716	0.21912	cellular response to stimulus
bp	P89_c5_413_2DP7E_ea5c1_relaxed_rank_001_alphafold2_ptm_model_1_seed_000.pdb	GO:0045292	0.20884	mRNA cis splicing, via spliceosome
bp	P89_c5_413_2DP7E_ea5c1_relaxed_rank_001_alphafold2_ptm_model_1_seed_000.pdb	GO:0044271	0.20227	cellular nitrogen compound biosynthetic process
bp	P89_c5_413_2DP7E_ea5c1_relaxed_rank_001_alphafold2_ptm_model_1_seed_000.pdb	GO:0009059	0.18817	macromolecule biosynthetic process
bp	P89_c5_413_2DP7E_ea5c1_relaxed_rank_001_alphafold2_ptm_model_1_seed_000.pdb	GO:0006397	0.18293	mRNA processing
bp	P89_c5_413_2DP7E_ea5c1_relaxed_rank_001_alphafold2_ptm_model_1_seed_000.pdb	GO:0010629	0.15935	negative regulation of gene expression
bp	P89_c5_413_2DP7E_ea5c1_relaxed_rank_001_alphafold2_ptm_model_1_seed_000.pdb	GO:0010605	0.14096	negative regulation of macromolecule metabolic process
bp	P89_c5_413_2DP7E_ea5c1_relaxed_rank_001_alphafold2_ptm_model_1_seed_000.pdb	GO:0006950	0.13865	response to stress
bp	P89_c5_413_2DP7E_ea5c1_relaxed_rank_001_alphafold2_ptm_model_1_seed_000.pdb	GO:1901576	0.13009	organic substance biosynthetic process
bp	P89_c5_413_2DP7E_ea5c1_relaxed_rank_001_alphafold2_ptm_model_1_seed_000.pdb	GO:0010608	0.12734	post-transcriptional regulation of gene expression
bp	P89_c5_413_2DP7E_ea5c1_relaxed_rank_001_alphafold2_ptm_model_1_seed_000.pdb	GO:0043412	0.12218	macromolecule modification
bp	P89_c5_413_2DP7E_ea5c1_relaxed_rank_001_alphafold2_ptm_model_1_seed_000.pdb	GO:0009058	0.11804	biosynthetic process
bp	P89_c5_413_2DP7E_ea5c1_relaxed_rank_001_alphafold2_ptm_model_1_seed_000.pdb	GO:0044249	0.11735	cellular biosynthetic process
bp	P89_c5_413_2DP7E_ea5c1_relaxed_rank_001_alphafold2_ptm_model_1_seed_000.pdb	GO:0009892	0.11115	negative regulation of metabolic process
bp	P89_c5_413_2DP7E_ea5c1_relaxed_rank_001_alphafold2_ptm_model_1_seed_000.pdb	GO:0019538	0.10985	protein metabolic process
bp	P89_c5_413_2DP7E_ea5c1_relaxed_rank_001_alphafold2_ptm_model_1_seed_000.pdb	GO:0031326	0.10736	regulation of cellular biosynthetic process
bp	P89_c5_413_2DP7E_ea5c1_relaxed_rank_001_alphafold2_ptm_model_1_seed_000.pdb	GO:0048519	0.10627	negative regulation of biological process
bp	P89_c5_413_2DP7E_ea5c1_relaxed_rank_001_alphafold2_ptm_model_1_seed_000.pdb	GO:0032774	0.10469	RNA biosynthetic process
cc	P89_c5_413_2DP7E_ea5c1_relaxed_rank_001_alphafold2_ptm_model_1_seed_000.pdb	GO:0110165	0.90498	cellular anatomical entity
cc	P89_c5_413_2DP7E_ea5c1_relaxed_rank_001_alphafold2_ptm_model_1_seed_000.pdb	GO:0043226	0.42421	organelle
cc	P89_c5_413_2DP7E_ea5c1_relaxed_rank_001_alphafold2_ptm_model_1_seed_000.pdb	GO:0005622	0.35273	intracellular anatomical structure
cc	P89_c5_413_2DP7E_ea5c1_relaxed_rank_001_alphafold2_ptm_model_1_seed_000.pdb	GO:0016020	0.31913	membrane
cc	P89_c5_413_2DP7E_ea5c1_relaxed_rank_001_alphafold2_ptm_model_1_seed_000.pdb	GO:0043229	0.30565	intracellular organelle
cc	P89_c5_413_2DP7E_ea5c1_relaxed_rank_001_alphafold2_ptm_model_1_seed_000.pdb	GO:0032991	0.28961	protein-containing complex
cc	P89_c5_413_2DP7E_ea5c1_relaxed_rank_001_alphafold2_ptm_model_1_seed_000.pdb	GO:0043232	0.24516	intracellular non-membrane-bounded organelle
cc	P89_c5_413_2DP7E_ea5c1_relaxed_rank_001_alphafold2_ptm_model_1_seed_000.pdb	GO:0043228	0.24511	non-membrane-bounded organelle
cc	P89_c5_413_2DP7E_ea5c1_relaxed_rank_001_alphafold2_ptm_model_1_seed_000.pdb	GO:0005856	0.22366	cytoskeleton
cc	P89_c5_413_2DP7E_ea5c1_relaxed_rank_001_alphafold2_ptm_model_1_seed_000.pdb	GO:0071944	0.21737	cell periphery
cc	P89_c5_413_2DP7E_ea5c1_relaxed_rank_001_alphafold2_ptm_model_1_seed_000.pdb	GO:0042995	0.21392	cell projection
cc	P89_c5_413_2DP7E_ea5c1_relaxed_rank_001_alphafold2_ptm_model_1_seed_000.pdb	GO:0120025	0.21385	plasma membrane bounded cell projection
cc	P89_c5_413_2DP7E_ea5c1_relaxed_rank_001_alphafold2_ptm_model_1_seed_000.pdb	GO:0030054	0.20951	cell junction
cc	P89_c5_413_2DP7E_ea5c1_relaxed_rank_001_alphafold2_ptm_model_1_seed_000.pdb	GO:0005737	0.19496	cytoplasm
cc	P89_c5_413_2DP7E_ea5c1_relaxed_rank_001_alphafold2_ptm_model_1_seed_000.pdb	GO:0043227	0.16977	membrane-bounded organelle
cc	P89_c5_413_2DP7E_ea5c1_relaxed_rank_001_alphafold2_ptm_model_1_seed_000.pdb	GO:0005938	0.15334	cell cortex
cc	P89_c5_413_2DP7E_ea5c1_relaxed_rank_001_alphafold2_ptm_model_1_seed_000.pdb	GO:0005886	0.12706	plasma membrane
cc	P89_c5_413_2DP7E_ea5c1_relaxed_rank_001_alphafold2_ptm_model_1_seed_000.pdb	GO:0045202	0.124	synapse
cc	P89_c5_413_2DP7E_ea5c1_relaxed_rank_001_alphafold2_ptm_model_1_seed_000.pdb	GO:0031090	0.10637	organelle membrane
mf	P89_c5_413_2DP7E_ea5c1_relaxed_rank_001_alphafold2_ptm_model_1_seed_000.pdb	GO:0005488	0.59158	binding
mf	P89_c5_413_2DP7E_ea5c1_relaxed_rank_001_alphafold2_ptm_model_1_seed_000.pdb	GO:0005515	0.47091	protein binding
mf	P89_c5_413_2DP7E_ea5c1_relaxed_rank_001_alphafold2_ptm_model_1_seed_000.pdb	GO:0003824	0.39684	catalytic activity
mf	P89_c5_413_2DP7E_ea5c1_relaxed_rank_001_alphafold2_ptm_model_1_seed_000.pdb	GO:0097159	0.30215	organic cyclic compound binding
mf	P89_c5_413_2DP7E_ea5c1_relaxed_rank_001_alphafold2_ptm_model_1_seed_000.pdb	GO:0003676	0.29548	nucleic acid binding
mf	P89_c5_413_2DP7E_ea5c1_relaxed_rank_001_alphafold2_ptm_model_1_seed_000.pdb	GO:0043565	0.29241	sequence-specific DNA binding
mf	P89_c5_413_2DP7E_ea5c1_relaxed_rank_001_alphafold2_ptm_model_1_seed_000.pdb	GO:0003677	0.2822	DNA binding
mf	P89_c5_413_2DP7E_ea5c1_relaxed_rank_001_alphafold2_ptm_model_1_seed_000.pdb	GO:0044877	0.27389	protein-containing complex binding
mf	P89_c5_413_2DP7E_ea5c1_relaxed_rank_001_alphafold2_ptm_model_1_seed_000.pdb	GO:1901363	0.27016	heterocyclic compound binding
mf	P89_c5_413_2DP7E_ea5c1_relaxed_rank_001_alphafold2_ptm_model_1_seed_000.pdb	GO:0016491	0.24841	oxidoreductase activity
mf	P89_c5_413_2DP7E_ea5c1_relaxed_rank_001_alphafold2_ptm_model_1_seed_000.pdb	GO:0019899	0.2464	enzyme binding
mf	P89_c5_413_2DP7E_ea5c1_relaxed_rank_001_alphafold2_ptm_model_1_seed_000.pdb	GO:0003690	0.23275	double-stranded DNA binding
mf	P89_c5_413_2DP7E_ea5c1_relaxed_rank_001_alphafold2_ptm_model_1_seed_000.pdb	GO:1990837	0.23266	sequence-specific double-stranded DNA binding
mf	P89_c5_413_2DP7E_ea5c1_relaxed_rank_001_alphafold2_ptm_model_1_seed_000.pdb	GO:0000976	0.22042	transcription cis-regulatory region binding
mf	P89_c5_413_2DP7E_ea5c1_relaxed_rank_001_alphafold2_ptm_model_1_seed_000.pdb	GO:0001067	0.22027	transcription regulatory region nucleic acid binding
mf	P89_c5_413_2DP7E_ea5c1_relaxed_rank_001_alphafold2_ptm_model_1_seed_000.pdb	GO:0016740	0.19976	transferase activity
mf	P89_c5_413_2DP7E_ea5c1_relaxed_rank_001_alphafold2_ptm_model_1_seed_000.pdb	GO:0003682	0.19718	chromatin binding
mf	P89_c5_413_2DP7E_ea5c1_relaxed_rank_001_alphafold2_ptm_model_1_seed_000.pdb	GO:0016638	0.19371	oxidoreductase activity, acting on the CH-NH2 group of donors
mf	P89_c5_413_2DP7E_ea5c1_relaxed_rank_001_alphafold2_ptm_model_1_seed_000.pdb	GO:0008134	0.18432	transcription factor binding
mf	P89_c5_413_2DP7E_ea5c1_relaxed_rank_001_alphafold2_ptm_model_1_seed_000.pdb	GO:0140297	0.18381	DNA-binding transcription factor binding
mf	P89_c5_413_2DP7E_ea5c1_relaxed_rank_001_alphafold2_ptm_model_1_seed_000.pdb	GO:0016787	0.17423	hydrolase activity
mf	P89_c5_413_2DP7E_ea5c1_relaxed_rank_001_alphafold2_ptm_model_1_seed_000.pdb	GO:0019904	0.16858	protein domain specific binding
mf	P89_c5_413_2DP7E_ea5c1_relaxed_rank_001_alphafold2_ptm_model_1_seed_000.pdb	GO:0016641	0.16757	oxidoreductase activity, acting on the CH-NH2 group of donors, oxygen as acceptor
mf	P89_c5_413_2DP7E_ea5c1_relaxed_rank_001_alphafold2_ptm_model_1_seed_000.pdb	GO:0061629	0.16282	RNA polymerase II-specific DNA-binding transcription factor binding
mf	P89_c5_413_2DP7E_ea5c1_relaxed_rank_001_alphafold2_ptm_model_1_seed_000.pdb	GO:0008092	0.15923	cytoskeletal protein binding
mf	P89_c5_413_2DP7E_ea5c1_relaxed_rank_001_alphafold2_ptm_model_1_seed_000.pdb	GO:0098772	0.15793	molecular function regulator activity
mf	P89_c5_413_2DP7E_ea5c1_relaxed_rank_001_alphafold2_ptm_model_1_seed_000.pdb	GO:0016772	0.14808	transferase activity, transferring phosphorus-containing groups
mf	P89_c5_413_2DP7E_ea5c1_relaxed_rank_001_alphafold2_ptm_model_1_seed_000.pdb	GO:0140640	0.1462	catalytic activity, acting on a nucleic acid
mf	P89_c5_413_2DP7E_ea5c1_relaxed_rank_001_alphafold2_ptm_model_1_seed_000.pdb	GO:0005518	0.13844	collagen binding
mf	P89_c5_413_2DP7E_ea5c1_relaxed_rank_001_alphafold2_ptm_model_1_seed_000.pdb	GO:0019900	0.13629	kinase binding
mf	P89_c5_413_2DP7E_ea5c1_relaxed_rank_001_alphafold2_ptm_model_1_seed_000.pdb	GO:0005102	0.1359	signaling receptor binding
mf	P89_c5_413_2DP7E_ea5c1_relaxed_rank_001_alphafold2_ptm_model_1_seed_000.pdb	GO:0016705	0.13023	oxidoreductase activity, acting on paired donors, with incorporation or reduction of molecular oxygen
mf	P89_c5_413_2DP7E_ea5c1_relaxed_rank_001_alphafold2_ptm_model_1_seed_000.pdb	GO:0140098	0.12779	catalytic activity, acting on RNA
mf	P89_c5_413_2DP7E_ea5c1_relaxed_rank_001_alphafold2_ptm_model_1_seed_000.pdb	GO:0097747	0.1268	RNA polymerase activity
mf	P89_c5_413_2DP7E_ea5c1_relaxed_rank_001_alphafold2_ptm_model_1_seed_000.pdb	GO:0034062	0.12674	5'-3' RNA polymerase activity
mf	P89_c5_413_2DP7E_ea5c1_relaxed_rank_001_alphafold2_ptm_model_1_seed_000.pdb	GO:0036094	0.12366	small molecule binding
mf	P89_c5_413_2DP7E_ea5c1_relaxed_rank_001_alphafold2_ptm_model_1_seed_000.pdb	GO:0050839	0.11935	cell adhesion molecule binding
mf	P89_c5_413_2DP7E_ea5c1_relaxed_rank_001_alphafold2_ptm_model_1_seed_000.pdb	GO:0005198	0.11909	structural molecule activity
mf	P89_c5_413_2DP7E_ea5c1_relaxed_rank_001_alphafold2_ptm_model_1_seed_000.pdb	GO:0017056	0.11867	structural constituent of nuclear pore
mf	P89_c5_413_2DP7E_ea5c1_relaxed_rank_001_alphafold2_ptm_model_1_seed_000.pdb	GO:0016779	0.11763	nucleotidyltransferase activity
mf	P89_c5_413_2DP7E_ea5c1_relaxed_rank_001_alphafold2_ptm_model_1_seed_000.pdb	GO:0008131	0.1154	primary amine oxidase activity
mf	P89_c5_413_2DP7E_ea5c1_relaxed_rank_001_alphafold2_ptm_model_1_seed_000.pdb	GO:0140096	0.11447	catalytic activity, acting on a protein
mf	P89_c5_413_2DP7E_ea5c1_relaxed_rank_001_alphafold2_ptm_model_1_seed_000.pdb	GO:0001716	0.11051	L-amino-acid oxidase activity
mf	P89_c5_413_2DP7E_ea5c1_relaxed_rank_001_alphafold2_ptm_model_1_seed_000.pdb	GO:0016788	0.10846	hydrolase activity, acting on ester bonds
mf	P89_c5_413_2DP7E_ea5c1_relaxed_rank_001_alphafold2_ptm_model_1_seed_000.pdb	GO:0030234	0.10258	enzyme regulator activity
mf	P89_c5_413_2DP7E_ea5c1_relaxed_rank_001_alphafold2_ptm_model_1_seed_000.pdb	GO:0140110	0.1025	transcription regulator activity
bp	P89_contig_1_188_2DQUR.pdb	GO:0006807	0.9749	nitrogen compound metabolic process
bp	P89_contig_1_188_2DQUR.pdb	GO:0008152	0.96808	metabolic process
bp	P89_contig_1_188_2DQUR.pdb	GO:0071704	0.95619	organic substance metabolic process
bp	P89_contig_1_188_2DQUR.pdb	GO:0043170	0.95502	macromolecule metabolic process
bp	P89_contig_1_188_2DQUR.pdb	GO:0044238	0.95343	primary metabolic process
bp	P89_contig_1_188_2DQUR.pdb	GO:1901564	0.95316	organonitrogen compound metabolic process
bp	P89_contig_1_188_2DQUR.pdb	GO:0019538	0.94674	protein metabolic process
bp	P89_contig_1_188_2DQUR.pdb	GO:0036211	0.48314	protein modification process
bp	P89_contig_1_188_2DQUR.pdb	GO:0043412	0.4634	macromolecule modification
cc	P89_contig_1_188_2DQUR.pdb	GO:0110165	0.95434	cellular anatomical entity
cc	P89_contig_1_188_2DQUR.pdb	GO:0018995	0.4485	host cellular component
cc	P89_contig_1_188_2DQUR.pdb	GO:0043657	0.43236	host cell
cc	P89_contig_1_188_2DQUR.pdb	GO:0005622	0.31696	intracellular anatomical structure
cc	P89_contig_1_188_2DQUR.pdb	GO:0033643	0.30818	host cell part
cc	P89_contig_1_188_2DQUR.pdb	GO:0005737	0.18705	cytoplasm
cc	P89_contig_1_188_2DQUR.pdb	GO:0099080	0.143	supramolecular complex
cc	P89_contig_1_188_2DQUR.pdb	GO:0033646	0.10638	host intracellular part
cc	P89_contig_1_188_2DQUR.pdb	GO:0043656	0.10198	host intracellular region
mf	P89_contig_1_188_2DQUR.pdb	GO:0003824	0.90779	catalytic activity
mf	P89_contig_1_188_2DQUR.pdb	GO:0016787	0.85837	hydrolase activity
mf	P89_contig_1_188_2DQUR.pdb	GO:0016798	0.27557	hydrolase activity, acting on glycosyl bonds
mf	P89_contig_1_188_2DQUR.pdb	GO:0004553	0.27149	hydrolase activity, hydrolyzing O-glycosyl compounds
mf	P89_contig_1_188_2DQUR.pdb	GO:0016788	0.19374	hydrolase activity, acting on ester bonds
mf	P89_contig_1_188_2DQUR.pdb	GO:0016811	0.1198	hydrolase activity, acting on carbon-nitrogen (but not peptide) bonds, in linear amides
bp	P89_contig_2_535_arCOG7602_0dd57_relaxed_rank_001_alphafold2_ptm_model_3_seed_000.pdb	GO:0009987	0.53616	cellular process
bp	P89_contig_2_535_arCOG7602_0dd57_relaxed_rank_001_alphafold2_ptm_model_3_seed_000.pdb	GO:0032501	0.403	multicellular organismal process
bp	P89_contig_2_535_arCOG7602_0dd57_relaxed_rank_001_alphafold2_ptm_model_3_seed_000.pdb	GO:0022414	0.37492	reproductive process
bp	P89_contig_2_535_arCOG7602_0dd57_relaxed_rank_001_alphafold2_ptm_model_3_seed_000.pdb	GO:0000003	0.37479	reproduction
bp	P89_contig_2_535_arCOG7602_0dd57_relaxed_rank_001_alphafold2_ptm_model_3_seed_000.pdb	GO:0032502	0.36875	developmental process
bp	P89_contig_2_535_arCOG7602_0dd57_relaxed_rank_001_alphafold2_ptm_model_3_seed_000.pdb	GO:0003006	0.26041	developmental process involved in reproduction
bp	P89_contig_2_535_arCOG7602_0dd57_relaxed_rank_001_alphafold2_ptm_model_3_seed_000.pdb	GO:0032504	0.2601	multicellular organism reproduction
bp	P89_contig_2_535_arCOG7602_0dd57_relaxed_rank_001_alphafold2_ptm_model_3_seed_000.pdb	GO:0048609	0.25016	multicellular organismal reproductive process
bp	P89_contig_2_535_arCOG7602_0dd57_relaxed_rank_001_alphafold2_ptm_model_3_seed_000.pdb	GO:0007276	0.24921	gamete generation
bp	P89_contig_2_535_arCOG7602_0dd57_relaxed_rank_001_alphafold2_ptm_model_3_seed_000.pdb	GO:0071840	0.24537	cellular component organization or biogenesis
bp	P89_contig_2_535_arCOG7602_0dd57_relaxed_rank_001_alphafold2_ptm_model_3_seed_000.pdb	GO:0019953	0.24123	sexual reproduction
bp	P89_contig_2_535_arCOG7602_0dd57_relaxed_rank_001_alphafold2_ptm_model_3_seed_000.pdb	GO:0048856	0.23762	anatomical structure development
bp	P89_contig_2_535_arCOG7602_0dd57_relaxed_rank_001_alphafold2_ptm_model_3_seed_000.pdb	GO:0016043	0.22334	cellular component organization
bp	P89_contig_2_535_arCOG7602_0dd57_relaxed_rank_001_alphafold2_ptm_model_3_seed_000.pdb	GO:0065007	0.21758	biological regulation
bp	P89_contig_2_535_arCOG7602_0dd57_relaxed_rank_001_alphafold2_ptm_model_3_seed_000.pdb	GO:0007283	0.2173	spermatogenesis
bp	P89_contig_2_535_arCOG7602_0dd57_relaxed_rank_001_alphafold2_ptm_model_3_seed_000.pdb	GO:0048232	0.21111	male gamete generation
bp	P89_contig_2_535_arCOG7602_0dd57_relaxed_rank_001_alphafold2_ptm_model_3_seed_000.pdb	GO:0050789	0.20537	regulation of biological process
bp	P89_contig_2_535_arCOG7602_0dd57_relaxed_rank_001_alphafold2_ptm_model_3_seed_000.pdb	GO:0007275	0.20318	multicellular organism development
bp	P89_contig_2_535_arCOG7602_0dd57_relaxed_rank_001_alphafold2_ptm_model_3_seed_000.pdb	GO:0050794	0.18338	regulation of cellular process
bp	P89_contig_2_535_arCOG7602_0dd57_relaxed_rank_001_alphafold2_ptm_model_3_seed_000.pdb	GO:0006996	0.17282	organelle organization
bp	P89_contig_2_535_arCOG7602_0dd57_relaxed_rank_001_alphafold2_ptm_model_3_seed_000.pdb	GO:0007017	0.16786	microtubule-based process
bp	P89_contig_2_535_arCOG7602_0dd57_relaxed_rank_001_alphafold2_ptm_model_3_seed_000.pdb	GO:0048731	0.16615	system development
bp	P89_contig_2_535_arCOG7602_0dd57_relaxed_rank_001_alphafold2_ptm_model_3_seed_000.pdb	GO:0030154	0.15089	cell differentiation
bp	P89_contig_2_535_arCOG7602_0dd57_relaxed_rank_001_alphafold2_ptm_model_3_seed_000.pdb	GO:0048869	0.14925	cellular developmental process
bp	P89_contig_2_535_arCOG7602_0dd57_relaxed_rank_001_alphafold2_ptm_model_3_seed_000.pdb	GO:0051179	0.14583	localization
bp	P89_contig_2_535_arCOG7602_0dd57_relaxed_rank_001_alphafold2_ptm_model_3_seed_000.pdb	GO:0044085	0.14082	cellular component biogenesis
bp	P89_contig_2_535_arCOG7602_0dd57_relaxed_rank_001_alphafold2_ptm_model_3_seed_000.pdb	GO:0051234	0.13812	establishment of localization
bp	P89_contig_2_535_arCOG7602_0dd57_relaxed_rank_001_alphafold2_ptm_model_3_seed_000.pdb	GO:0007018	0.13729	microtubule-based movement
bp	P89_contig_2_535_arCOG7602_0dd57_relaxed_rank_001_alphafold2_ptm_model_3_seed_000.pdb	GO:0006810	0.13507	transport
bp	P89_contig_2_535_arCOG7602_0dd57_relaxed_rank_001_alphafold2_ptm_model_3_seed_000.pdb	GO:0022607	0.13283	cellular component assembly
bp	P89_contig_2_535_arCOG7602_0dd57_relaxed_rank_001_alphafold2_ptm_model_3_seed_000.pdb	GO:0008152	0.12081	metabolic process
bp	P89_contig_2_535_arCOG7602_0dd57_relaxed_rank_001_alphafold2_ptm_model_3_seed_000.pdb	GO:0048513	0.1192	animal organ development
bp	P89_contig_2_535_arCOG7602_0dd57_relaxed_rank_001_alphafold2_ptm_model_3_seed_000.pdb	GO:0048870	0.11153	cell motility
bp	P89_contig_2_535_arCOG7602_0dd57_relaxed_rank_001_alphafold2_ptm_model_3_seed_000.pdb	GO:0050896	0.1107	response to stimulus
bp	P89_contig_2_535_arCOG7602_0dd57_relaxed_rank_001_alphafold2_ptm_model_3_seed_000.pdb	GO:0003341	0.10979	cilium movement
bp	P89_contig_2_535_arCOG7602_0dd57_relaxed_rank_001_alphafold2_ptm_model_3_seed_000.pdb	GO:0048468	0.10081	cell development
cc	P89_contig_2_535_arCOG7602_0dd57_relaxed_rank_001_alphafold2_ptm_model_3_seed_000.pdb	GO:0110165	0.64541	cellular anatomical entity
cc	P89_contig_2_535_arCOG7602_0dd57_relaxed_rank_001_alphafold2_ptm_model_3_seed_000.pdb	GO:0032991	0.43024	protein-containing complex
cc	P89_contig_2_535_arCOG7602_0dd57_relaxed_rank_001_alphafold2_ptm_model_3_seed_000.pdb	GO:0043226	0.36761	organelle
cc	P89_contig_2_535_arCOG7602_0dd57_relaxed_rank_001_alphafold2_ptm_model_3_seed_000.pdb	GO:0005622	0.35136	intracellular anatomical structure
cc	P89_contig_2_535_arCOG7602_0dd57_relaxed_rank_001_alphafold2_ptm_model_3_seed_000.pdb	GO:0030054	0.35056	cell junction
cc	P89_contig_2_535_arCOG7602_0dd57_relaxed_rank_001_alphafold2_ptm_model_3_seed_000.pdb	GO:0120025	0.33822	plasma membrane bounded cell projection
cc	P89_contig_2_535_arCOG7602_0dd57_relaxed_rank_001_alphafold2_ptm_model_3_seed_000.pdb	GO:0042995	0.3382	cell projection
cc	P89_contig_2_535_arCOG7602_0dd57_relaxed_rank_001_alphafold2_ptm_model_3_seed_000.pdb	GO:0071944	0.3239	cell periphery
cc	P89_contig_2_535_arCOG7602_0dd57_relaxed_rank_001_alphafold2_ptm_model_3_seed_000.pdb	GO:0140535	0.29915	intracellular protein-containing complex
cc	P89_contig_2_535_arCOG7602_0dd57_relaxed_rank_001_alphafold2_ptm_model_3_seed_000.pdb	GO:0043005	0.29728	neuron projection
cc	P89_contig_2_535_arCOG7602_0dd57_relaxed_rank_001_alphafold2_ptm_model_3_seed_000.pdb	GO:0005737	0.27769	cytoplasm
cc	P89_contig_2_535_arCOG7602_0dd57_relaxed_rank_001_alphafold2_ptm_model_3_seed_000.pdb	GO:0018995	0.27586	host cellular component
cc	P89_contig_2_535_arCOG7602_0dd57_relaxed_rank_001_alphafold2_ptm_model_3_seed_000.pdb	GO:0043657	0.27408	host cell
cc	P89_contig_2_535_arCOG7602_0dd57_relaxed_rank_001_alphafold2_ptm_model_3_seed_000.pdb	GO:0045202	0.27143	synapse
cc	P89_contig_2_535_arCOG7602_0dd57_relaxed_rank_001_alphafold2_ptm_model_3_seed_000.pdb	GO:0016020	0.25882	membrane
cc	P89_contig_2_535_arCOG7602_0dd57_relaxed_rank_001_alphafold2_ptm_model_3_seed_000.pdb	GO:0070161	0.25861	anchoring junction
cc	P89_contig_2_535_arCOG7602_0dd57_relaxed_rank_001_alphafold2_ptm_model_3_seed_000.pdb	GO:0005911	0.24459	cell-cell junction
cc	P89_contig_2_535_arCOG7602_0dd57_relaxed_rank_001_alphafold2_ptm_model_3_seed_000.pdb	GO:0043232	0.22951	intracellular non-membrane-bounded organelle
cc	P89_contig_2_535_arCOG7602_0dd57_relaxed_rank_001_alphafold2_ptm_model_3_seed_000.pdb	GO:0043228	0.22947	non-membrane-bounded organelle
cc	P89_contig_2_535_arCOG7602_0dd57_relaxed_rank_001_alphafold2_ptm_model_3_seed_000.pdb	GO:0043229	0.2292	intracellular organelle
cc	P89_contig_2_535_arCOG7602_0dd57_relaxed_rank_001_alphafold2_ptm_model_3_seed_000.pdb	GO:0033643	0.222	host cell part
cc	P89_contig_2_535_arCOG7602_0dd57_relaxed_rank_001_alphafold2_ptm_model_3_seed_000.pdb	GO:0005886	0.22117	plasma membrane
cc	P89_contig_2_535_arCOG7602_0dd57_relaxed_rank_001_alphafold2_ptm_model_3_seed_000.pdb	GO:0005912	0.21092	adherens junction
cc	P89_contig_2_535_arCOG7602_0dd57_relaxed_rank_001_alphafold2_ptm_model_3_seed_000.pdb	GO:0099080	0.20893	supramolecular complex
cc	P89_contig_2_535_arCOG7602_0dd57_relaxed_rank_001_alphafold2_ptm_model_3_seed_000.pdb	GO:0005856	0.20845	cytoskeleton
cc	P89_contig_2_535_arCOG7602_0dd57_relaxed_rank_001_alphafold2_ptm_model_3_seed_000.pdb	GO:0005938	0.20789	cell cortex
cc	P89_contig_2_535_arCOG7602_0dd57_relaxed_rank_001_alphafold2_ptm_model_3_seed_000.pdb	GO:0043227	0.20273	membrane-bounded organelle
cc	P89_contig_2_535_arCOG7602_0dd57_relaxed_rank_001_alphafold2_ptm_model_3_seed_000.pdb	GO:0098862	0.1994	cluster of actin-based cell projections
cc	P89_contig_2_535_arCOG7602_0dd57_relaxed_rank_001_alphafold2_ptm_model_3_seed_000.pdb	GO:1902494	0.19764	catalytic complex
cc	P89_contig_2_535_arCOG7602_0dd57_relaxed_rank_001_alphafold2_ptm_model_3_seed_000.pdb	GO:0043656	0.19527	host intracellular region
cc	P89_contig_2_535_arCOG7602_0dd57_relaxed_rank_001_alphafold2_ptm_model_3_seed_000.pdb	GO:0033646	0.19511	host intracellular part
cc	P89_contig_2_535_arCOG7602_0dd57_relaxed_rank_001_alphafold2_ptm_model_3_seed_000.pdb	GO:0032993	0.19305	protein-DNA complex
cc	P89_contig_2_535_arCOG7602_0dd57_relaxed_rank_001_alphafold2_ptm_model_3_seed_000.pdb	GO:0030312	0.18582	external encapsulating structure
cc	P89_contig_2_535_arCOG7602_0dd57_relaxed_rank_001_alphafold2_ptm_model_3_seed_000.pdb	GO:0098590	0.18093	plasma membrane region
cc	P89_contig_2_535_arCOG7602_0dd57_relaxed_rank_001_alphafold2_ptm_model_3_seed_000.pdb	GO:1990234	0.17649	transferase complex
cc	P89_contig_2_535_arCOG7602_0dd57_relaxed_rank_001_alphafold2_ptm_model_3_seed_000.pdb	GO:0031594	0.17613	neuromuscular junction
cc	P89_contig_2_535_arCOG7602_0dd57_relaxed_rank_001_alphafold2_ptm_model_3_seed_000.pdb	GO:0060187	0.17428	cell pole
cc	P89_contig_2_535_arCOG7602_0dd57_relaxed_rank_001_alphafold2_ptm_model_3_seed_000.pdb	GO:0098978	0.17325	glutamatergic synapse
cc	P89_contig_2_535_arCOG7602_0dd57_relaxed_rank_001_alphafold2_ptm_model_3_seed_000.pdb	GO:0005694	0.17288	chromosome
cc	P89_contig_2_535_arCOG7602_0dd57_relaxed_rank_001_alphafold2_ptm_model_3_seed_000.pdb	GO:0101031	0.17203	chaperone complex
cc	P89_contig_2_535_arCOG7602_0dd57_relaxed_rank_001_alphafold2_ptm_model_3_seed_000.pdb	GO:1990904	0.17161	ribonucleoprotein complex
cc	P89_contig_2_535_arCOG7602_0dd57_relaxed_rank_001_alphafold2_ptm_model_3_seed_000.pdb	GO:0031012	0.17147	extracellular matrix
cc	P89_contig_2_535_arCOG7602_0dd57_relaxed_rank_001_alphafold2_ptm_model_3_seed_000.pdb	GO:0033588	0.1713	elongator holoenzyme complex
cc	P89_contig_2_535_arCOG7602_0dd57_relaxed_rank_001_alphafold2_ptm_model_3_seed_000.pdb	GO:0098796	0.17064	membrane protein complex
cc	P89_contig_2_535_arCOG7602_0dd57_relaxed_rank_001_alphafold2_ptm_model_3_seed_000.pdb	GO:0051286	0.16914	cell tip
cc	P89_contig_2_535_arCOG7602_0dd57_relaxed_rank_001_alphafold2_ptm_model_3_seed_000.pdb	GO:0099568	0.16726	cytoplasmic region
cc	P89_contig_2_535_arCOG7602_0dd57_relaxed_rank_001_alphafold2_ptm_model_3_seed_000.pdb	GO:0031252	0.16691	cell leading edge
cc	P89_contig_2_535_arCOG7602_0dd57_relaxed_rank_001_alphafold2_ptm_model_3_seed_000.pdb	GO:0005604	0.16669	basement membrane
cc	P89_contig_2_535_arCOG7602_0dd57_relaxed_rank_001_alphafold2_ptm_model_3_seed_000.pdb	GO:0062023	0.16627	collagen-containing extracellular matrix
cc	P89_contig_2_535_arCOG7602_0dd57_relaxed_rank_001_alphafold2_ptm_model_3_seed_000.pdb	GO:0098797	0.16476	plasma membrane protein complex
cc	P89_contig_2_535_arCOG7602_0dd57_relaxed_rank_001_alphafold2_ptm_model_3_seed_000.pdb	GO:0005903	0.15758	brush border
cc	P89_contig_2_535_arCOG7602_0dd57_relaxed_rank_001_alphafold2_ptm_model_3_seed_000.pdb	GO:1990351	0.15693	transporter complex
cc	P89_contig_2_535_arCOG7602_0dd57_relaxed_rank_001_alphafold2_ptm_model_3_seed_000.pdb	GO:1902495	0.15663	transmembrane transporter complex
cc	P89_contig_2_535_arCOG7602_0dd57_relaxed_rank_001_alphafold2_ptm_model_3_seed_000.pdb	GO:0033647	0.15541	host intracellular organelle
cc	P89_contig_2_535_arCOG7602_0dd57_relaxed_rank_001_alphafold2_ptm_model_3_seed_000.pdb	GO:0033648	0.15539	host intracellular membrane-bounded organelle
cc	P89_contig_2_535_arCOG7602_0dd57_relaxed_rank_001_alphafold2_ptm_model_3_seed_000.pdb	GO:0044297	0.15534	cell body
cc	P89_contig_2_535_arCOG7602_0dd57_relaxed_rank_001_alphafold2_ptm_model_3_seed_000.pdb	GO:0030027	0.14771	lamellipodium
cc	P89_contig_2_535_arCOG7602_0dd57_relaxed_rank_001_alphafold2_ptm_model_3_seed_000.pdb	GO:0005667	0.14617	transcription regulator complex
cc	P89_contig_2_535_arCOG7602_0dd57_relaxed_rank_001_alphafold2_ptm_model_3_seed_000.pdb	GO:0031090	0.14152	organelle membrane
cc	P89_contig_2_535_arCOG7602_0dd57_relaxed_rank_001_alphafold2_ptm_model_3_seed_000.pdb	GO:0071203	0.13356	WASH complex
cc	P89_contig_2_535_arCOG7602_0dd57_relaxed_rank_001_alphafold2_ptm_model_3_seed_000.pdb	GO:0098858	0.13234	actin-based cell projection
cc	P89_contig_2_535_arCOG7602_0dd57_relaxed_rank_001_alphafold2_ptm_model_3_seed_000.pdb	GO:0030055	0.12671	cell-substrate junction
cc	P89_contig_2_535_arCOG7602_0dd57_relaxed_rank_001_alphafold2_ptm_model_3_seed_000.pdb	GO:0012505	0.12626	endomembrane system
cc	P89_contig_2_535_arCOG7602_0dd57_relaxed_rank_001_alphafold2_ptm_model_3_seed_000.pdb	GO:0005925	0.12489	focal adhesion
cc	P89_contig_2_535_arCOG7602_0dd57_relaxed_rank_001_alphafold2_ptm_model_3_seed_000.pdb	GO:0098794	0.12426	postsynapse
cc	P89_contig_2_535_arCOG7602_0dd57_relaxed_rank_001_alphafold2_ptm_model_3_seed_000.pdb	GO:0005929	0.12377	cilium
cc	P89_contig_2_535_arCOG7602_0dd57_relaxed_rank_001_alphafold2_ptm_model_3_seed_000.pdb	GO:0015630	0.12181	microtubule cytoskeleton
cc	P89_contig_2_535_arCOG7602_0dd57_relaxed_rank_001_alphafold2_ptm_model_3_seed_000.pdb	GO:0032045	0.11989	guanyl-nucleotide exchange factor complex
cc	P89_contig_2_535_arCOG7602_0dd57_relaxed_rank_001_alphafold2_ptm_model_3_seed_000.pdb	GO:0036477	0.11874	somatodendritic compartment
cc	P89_contig_2_535_arCOG7602_0dd57_relaxed_rank_001_alphafold2_ptm_model_3_seed_000.pdb	GO:0005844	0.11797	polysome
cc	P89_contig_2_535_arCOG7602_0dd57_relaxed_rank_001_alphafold2_ptm_model_3_seed_000.pdb	GO:0016323	0.11444	basolateral plasma membrane
cc	P89_contig_2_535_arCOG7602_0dd57_relaxed_rank_001_alphafold2_ptm_model_3_seed_000.pdb	GO:0043296	0.11373	apical junction complex
cc	P89_contig_2_535_arCOG7602_0dd57_relaxed_rank_001_alphafold2_ptm_model_3_seed_000.pdb	GO:0045177	0.11351	apical part of cell
cc	P89_contig_2_535_arCOG7602_0dd57_relaxed_rank_001_alphafold2_ptm_model_3_seed_000.pdb	GO:0099512	0.11341	supramolecular fiber
cc	P89_contig_2_535_arCOG7602_0dd57_relaxed_rank_001_alphafold2_ptm_model_3_seed_000.pdb	GO:0042025	0.11327	host cell nucleus
cc	P89_contig_2_535_arCOG7602_0dd57_relaxed_rank_001_alphafold2_ptm_model_3_seed_000.pdb	GO:0099081	0.11312	supramolecular polymer
cc	P89_contig_2_535_arCOG7602_0dd57_relaxed_rank_001_alphafold2_ptm_model_3_seed_000.pdb	GO:0090576	0.11212	RNA polymerase III transcription regulator complex
cc	P89_contig_2_535_arCOG7602_0dd57_relaxed_rank_001_alphafold2_ptm_model_3_seed_000.pdb	GO:0000785	0.10993	chromatin
cc	P89_contig_2_535_arCOG7602_0dd57_relaxed_rank_001_alphafold2_ptm_model_3_seed_000.pdb	GO:0045178	0.10921	basal part of cell
cc	P89_contig_2_535_arCOG7602_0dd57_relaxed_rank_001_alphafold2_ptm_model_3_seed_000.pdb	GO:1905368	0.10904	peptidase complex
cc	P89_contig_2_535_arCOG7602_0dd57_relaxed_rank_001_alphafold2_ptm_model_3_seed_000.pdb	GO:0009925	0.10888	basal plasma membrane
cc	P89_contig_2_535_arCOG7602_0dd57_relaxed_rank_001_alphafold2_ptm_model_3_seed_000.pdb	GO:0031982	0.10844	vesicle
cc	P89_contig_2_535_arCOG7602_0dd57_relaxed_rank_001_alphafold2_ptm_model_3_seed_000.pdb	GO:0030430	0.10682	host cell cytoplasm
cc	P89_contig_2_535_arCOG7602_0dd57_relaxed_rank_001_alphafold2_ptm_model_3_seed_000.pdb	GO:0043025	0.10662	neuronal cell body
cc	P89_contig_2_535_arCOG7602_0dd57_relaxed_rank_001_alphafold2_ptm_model_3_seed_000.pdb	GO:0033655	0.10656	host cell cytoplasm part
cc	P89_contig_2_535_arCOG7602_0dd57_relaxed_rank_001_alphafold2_ptm_model_3_seed_000.pdb	GO:0043231	0.10592	intracellular membrane-bounded organelle
cc	P89_contig_2_535_arCOG7602_0dd57_relaxed_rank_001_alphafold2_ptm_model_3_seed_000.pdb	GO:0033644	0.10588	host cell membrane
cc	P89_contig_2_535_arCOG7602_0dd57_relaxed_rank_001_alphafold2_ptm_model_3_seed_000.pdb	GO:0061695	0.10249	transferase complex, transferring phosphorus-containing groups
cc	P89_contig_2_535_arCOG7602_0dd57_relaxed_rank_001_alphafold2_ptm_model_3_seed_000.pdb	GO:0097361	0.102	CIA complex
cc	P89_contig_2_535_arCOG7602_0dd57_relaxed_rank_001_alphafold2_ptm_model_3_seed_000.pdb	GO:0098793	0.10037	presynapse
mf	P89_contig_2_535_arCOG7602_0dd57_relaxed_rank_001_alphafold2_ptm_model_3_seed_000.pdb	GO:0003824	0.61375	catalytic activity
mf	P89_contig_2_535_arCOG7602_0dd57_relaxed_rank_001_alphafold2_ptm_model_3_seed_000.pdb	GO:0005488	0.55693	binding
mf	P89_contig_2_535_arCOG7602_0dd57_relaxed_rank_001_alphafold2_ptm_model_3_seed_000.pdb	GO:0005319	0.36004	lipid transporter activity
mf	P89_contig_2_535_arCOG7602_0dd57_relaxed_rank_001_alphafold2_ptm_model_3_seed_000.pdb	GO:0005515	0.32052	protein binding
mf	P89_contig_2_535_arCOG7602_0dd57_relaxed_rank_001_alphafold2_ptm_model_3_seed_000.pdb	GO:0016491	0.31206	oxidoreductase activity
mf	P89_contig_2_535_arCOG7602_0dd57_relaxed_rank_001_alphafold2_ptm_model_3_seed_000.pdb	GO:0005215	0.29116	transporter activity
mf	P89_contig_2_535_arCOG7602_0dd57_relaxed_rank_001_alphafold2_ptm_model_3_seed_000.pdb	GO:0043167	0.25884	ion binding
mf	P89_contig_2_535_arCOG7602_0dd57_relaxed_rank_001_alphafold2_ptm_model_3_seed_000.pdb	GO:0016787	0.25028	hydrolase activity
mf	P89_contig_2_535_arCOG7602_0dd57_relaxed_rank_001_alphafold2_ptm_model_3_seed_000.pdb	GO:0043168	0.24205	anion binding
mf	P89_contig_2_535_arCOG7602_0dd57_relaxed_rank_001_alphafold2_ptm_model_3_seed_000.pdb	GO:0016740	0.19595	transferase activity
mf	P89_contig_2_535_arCOG7602_0dd57_relaxed_rank_001_alphafold2_ptm_model_3_seed_000.pdb	GO:0036094	0.1465	small molecule binding
mf	P89_contig_2_535_arCOG7602_0dd57_relaxed_rank_001_alphafold2_ptm_model_3_seed_000.pdb	GO:0016772	0.14069	transferase activity, transferring phosphorus-containing groups
mf	P89_contig_2_535_arCOG7602_0dd57_relaxed_rank_001_alphafold2_ptm_model_3_seed_000.pdb	GO:0016627	0.12985	oxidoreductase activity, acting on the CH-CH group of donors
mf	P89_contig_2_535_arCOG7602_0dd57_relaxed_rank_001_alphafold2_ptm_model_3_seed_000.pdb	GO:0016301	0.12079	kinase activity
mf	P89_contig_2_535_arCOG7602_0dd57_relaxed_rank_001_alphafold2_ptm_model_3_seed_000.pdb	GO:0140096	0.11599	catalytic activity, acting on a protein
mf	P89_contig_2_535_arCOG7602_0dd57_relaxed_rank_001_alphafold2_ptm_model_3_seed_000.pdb	GO:0016874	0.11596	ligase activity
mf	P89_contig_2_535_arCOG7602_0dd57_relaxed_rank_001_alphafold2_ptm_model_3_seed_000.pdb	GO:0016773	0.11443	phosphotransferase activity, alcohol group as acceptor
mf	P89_contig_2_535_arCOG7602_0dd57_relaxed_rank_001_alphafold2_ptm_model_3_seed_000.pdb	GO:0120013	0.11115	lipid transfer activity
mf	P89_contig_2_535_arCOG7602_0dd57_relaxed_rank_001_alphafold2_ptm_model_3_seed_000.pdb	GO:0003682	0.111	chromatin binding
bp	P89_contig_2_884_arCOG5124_f4721_relaxed_rank_001_alphafold2_ptm_model_3_seed_000.pdb	GO:0008152	0.9583	metabolic process
bp	P89_contig_2_884_arCOG5124_f4721_relaxed_rank_001_alphafold2_ptm_model_3_seed_000.pdb	GO:0043170	0.94341	macromolecule metabolic process
bp	P89_contig_2_884_arCOG5124_f4721_relaxed_rank_001_alphafold2_ptm_model_3_seed_000.pdb	GO:0071704	0.9316	organic substance metabolic process
bp	P89_contig_2_884_arCOG5124_f4721_relaxed_rank_001_alphafold2_ptm_model_3_seed_000.pdb	GO:0009987	0.78823	cellular process
bp	P89_contig_2_884_arCOG5124_f4721_relaxed_rank_001_alphafold2_ptm_model_3_seed_000.pdb	GO:0006807	0.70716	nitrogen compound metabolic process
bp	P89_contig_2_884_arCOG5124_f4721_relaxed_rank_001_alphafold2_ptm_model_3_seed_000.pdb	GO:0009058	0.68559	biosynthetic process
bp	P89_contig_2_884_arCOG5124_f4721_relaxed_rank_001_alphafold2_ptm_model_3_seed_000.pdb	GO:0044237	0.66965	cellular metabolic process
bp	P89_contig_2_884_arCOG5124_f4721_relaxed_rank_001_alphafold2_ptm_model_3_seed_000.pdb	GO:0044238	0.62166	primary metabolic process
bp	P89_contig_2_884_arCOG5124_f4721_relaxed_rank_001_alphafold2_ptm_model_3_seed_000.pdb	GO:0044260	0.61268	cellular macromolecule metabolic process
bp	P89_contig_2_884_arCOG5124_f4721_relaxed_rank_001_alphafold2_ptm_model_3_seed_000.pdb	GO:1901564	0.61174	organonitrogen compound metabolic process
bp	P89_contig_2_884_arCOG5124_f4721_relaxed_rank_001_alphafold2_ptm_model_3_seed_000.pdb	GO:0009059	0.60122	macromolecule biosynthetic process
bp	P89_contig_2_884_arCOG5124_f4721_relaxed_rank_001_alphafold2_ptm_model_3_seed_000.pdb	GO:1901576	0.49377	organic substance biosynthetic process
bp	P89_contig_2_884_arCOG5124_f4721_relaxed_rank_001_alphafold2_ptm_model_3_seed_000.pdb	GO:1901566	0.47732	organonitrogen compound biosynthetic process
bp	P89_contig_2_884_arCOG5124_f4721_relaxed_rank_001_alphafold2_ptm_model_3_seed_000.pdb	GO:0044249	0.47434	cellular biosynthetic process
bp	P89_contig_2_884_arCOG5124_f4721_relaxed_rank_001_alphafold2_ptm_model_3_seed_000.pdb	GO:0019538	0.4577	protein metabolic process
bp	P89_contig_2_884_arCOG5124_f4721_relaxed_rank_001_alphafold2_ptm_model_3_seed_000.pdb	GO:0010467	0.41851	gene expression
bp	P89_contig_2_884_arCOG5124_f4721_relaxed_rank_001_alphafold2_ptm_model_3_seed_000.pdb	GO:0018193	0.41648	peptidyl-amino acid modification
bp	P89_contig_2_884_arCOG5124_f4721_relaxed_rank_001_alphafold2_ptm_model_3_seed_000.pdb	GO:0065007	0.3322	biological regulation
bp	P89_contig_2_884_arCOG5124_f4721_relaxed_rank_001_alphafold2_ptm_model_3_seed_000.pdb	GO:1901137	0.32483	carbohydrate derivative biosynthetic process
bp	P89_contig_2_884_arCOG5124_f4721_relaxed_rank_001_alphafold2_ptm_model_3_seed_000.pdb	GO:0019222	0.31537	regulation of metabolic process
bp	P89_contig_2_884_arCOG5124_f4721_relaxed_rank_001_alphafold2_ptm_model_3_seed_000.pdb	GO:0060255	0.25245	regulation of macromolecule metabolic process
bp	P89_contig_2_884_arCOG5124_f4721_relaxed_rank_001_alphafold2_ptm_model_3_seed_000.pdb	GO:0070085	0.24474	glycosylation
bp	P89_contig_2_884_arCOG5124_f4721_relaxed_rank_001_alphafold2_ptm_model_3_seed_000.pdb	GO:1901135	0.24331	carbohydrate derivative metabolic process
bp	P89_contig_2_884_arCOG5124_f4721_relaxed_rank_001_alphafold2_ptm_model_3_seed_000.pdb	GO:0034645	0.239	cellular macromolecule biosynthetic process
bp	P89_contig_2_884_arCOG5124_f4721_relaxed_rank_001_alphafold2_ptm_model_3_seed_000.pdb	GO:0050789	0.22138	regulation of biological process
bp	P89_contig_2_884_arCOG5124_f4721_relaxed_rank_001_alphafold2_ptm_model_3_seed_000.pdb	GO:0036211	0.21761	protein modification process
bp	P89_contig_2_884_arCOG5124_f4721_relaxed_rank_001_alphafold2_ptm_model_3_seed_000.pdb	GO:0043412	0.17505	macromolecule modification
bp	P89_contig_2_884_arCOG5124_f4721_relaxed_rank_001_alphafold2_ptm_model_3_seed_000.pdb	GO:0010468	0.17182	regulation of gene expression
bp	P89_contig_2_884_arCOG5124_f4721_relaxed_rank_001_alphafold2_ptm_model_3_seed_000.pdb	GO:0009101	0.16236	glycoprotein biosynthetic process
bp	P89_contig_2_884_arCOG5124_f4721_relaxed_rank_001_alphafold2_ptm_model_3_seed_000.pdb	GO:0009100	0.14345	glycoprotein metabolic process
bp	P89_contig_2_884_arCOG5124_f4721_relaxed_rank_001_alphafold2_ptm_model_3_seed_000.pdb	GO:0050896	0.10277	response to stimulus
cc	P89_contig_2_884_arCOG5124_f4721_relaxed_rank_001_alphafold2_ptm_model_3_seed_000.pdb	GO:0032991	0.99951	protein-containing complex
cc	P89_contig_2_884_arCOG5124_f4721_relaxed_rank_001_alphafold2_ptm_model_3_seed_000.pdb	GO:0140535	0.99942	intracellular protein-containing complex
cc	P89_contig_2_884_arCOG5124_f4721_relaxed_rank_001_alphafold2_ptm_model_3_seed_000.pdb	GO:1990234	0.9909	transferase complex
cc	P89_contig_2_884_arCOG5124_f4721_relaxed_rank_001_alphafold2_ptm_model_3_seed_000.pdb	GO:1902494	0.98738	catalytic complex
cc	P89_contig_2_884_arCOG5124_f4721_relaxed_rank_001_alphafold2_ptm_model_3_seed_000.pdb	GO:0110165	0.8405	cellular anatomical entity
cc	P89_contig_2_884_arCOG5124_f4721_relaxed_rank_001_alphafold2_ptm_model_3_seed_000.pdb	GO:0005622	0.61972	intracellular anatomical structure
cc	P89_contig_2_884_arCOG5124_f4721_relaxed_rank_001_alphafold2_ptm_model_3_seed_000.pdb	GO:0042575	0.54981	DNA polymerase complex
cc	P89_contig_2_884_arCOG5124_f4721_relaxed_rank_001_alphafold2_ptm_model_3_seed_000.pdb	GO:0005694	0.52422	chromosome
cc	P89_contig_2_884_arCOG5124_f4721_relaxed_rank_001_alphafold2_ptm_model_3_seed_000.pdb	GO:0061695	0.47122	transferase complex, transferring phosphorus-containing groups
cc	P89_contig_2_884_arCOG5124_f4721_relaxed_rank_001_alphafold2_ptm_model_3_seed_000.pdb	GO:0043232	0.36867	intracellular non-membrane-bounded organelle
cc	P89_contig_2_884_arCOG5124_f4721_relaxed_rank_001_alphafold2_ptm_model_3_seed_000.pdb	GO:0043228	0.36657	non-membrane-bounded organelle
cc	P89_contig_2_884_arCOG5124_f4721_relaxed_rank_001_alphafold2_ptm_model_3_seed_000.pdb	GO:0043226	0.32089	organelle
cc	P89_contig_2_884_arCOG5124_f4721_relaxed_rank_001_alphafold2_ptm_model_3_seed_000.pdb	GO:0000228	0.21095	nuclear chromosome
cc	P89_contig_2_884_arCOG5124_f4721_relaxed_rank_001_alphafold2_ptm_model_3_seed_000.pdb	GO:0043229	0.13561	intracellular organelle
mf	P89_contig_2_884_arCOG5124_f4721_relaxed_rank_001_alphafold2_ptm_model_3_seed_000.pdb	GO:0003824	0.96722	catalytic activity
mf	P89_contig_2_884_arCOG5124_f4721_relaxed_rank_001_alphafold2_ptm_model_3_seed_000.pdb	GO:0140640	0.79002	catalytic activity, acting on a nucleic acid
mf	P89_contig_2_884_arCOG5124_f4721_relaxed_rank_001_alphafold2_ptm_model_3_seed_000.pdb	GO:0016788	0.66259	hydrolase activity, acting on ester bonds
mf	P89_contig_2_884_arCOG5124_f4721_relaxed_rank_001_alphafold2_ptm_model_3_seed_000.pdb	GO:0140098	0.63514	catalytic activity, acting on RNA
mf	P89_contig_2_884_arCOG5124_f4721_relaxed_rank_001_alphafold2_ptm_model_3_seed_000.pdb	GO:0004518	0.57981	nuclease activity
mf	P89_contig_2_884_arCOG5124_f4721_relaxed_rank_001_alphafold2_ptm_model_3_seed_000.pdb	GO:0097747	0.51057	RNA polymerase activity
mf	P89_contig_2_884_arCOG5124_f4721_relaxed_rank_001_alphafold2_ptm_model_3_seed_000.pdb	GO:0034062	0.51041	5'-3' RNA polymerase activity
mf	P89_contig_2_884_arCOG5124_f4721_relaxed_rank_001_alphafold2_ptm_model_3_seed_000.pdb	GO:0016787	0.48149	hydrolase activity
mf	P89_contig_2_884_arCOG5124_f4721_relaxed_rank_001_alphafold2_ptm_model_3_seed_000.pdb	GO:0016772	0.21748	transferase activity, transferring phosphorus-containing groups
mf	P89_contig_2_884_arCOG5124_f4721_relaxed_rank_001_alphafold2_ptm_model_3_seed_000.pdb	GO:0016740	0.20198	transferase activity
mf	P89_contig_2_884_arCOG5124_f4721_relaxed_rank_001_alphafold2_ptm_model_3_seed_000.pdb	GO:0016779	0.18411	nucleotidyltransferase activity
mf	P89_contig_2_884_arCOG5124_f4721_relaxed_rank_001_alphafold2_ptm_model_3_seed_000.pdb	GO:0004536	0.11864	deoxyribonuclease activity
mf	P89_contig_2_884_arCOG5124_f4721_relaxed_rank_001_alphafold2_ptm_model_3_seed_000.pdb	GO:0004527	0.11356	exonuclease activity
bp	P89_contig_2_885_COG3649_62a1b_relaxed_rank_001_alphafold2_ptm_model_2_seed_000.pdb	GO:0008152	0.9102	metabolic process
bp	P89_contig_2_885_COG3649_62a1b_relaxed_rank_001_alphafold2_ptm_model_2_seed_000.pdb	GO:0009987	0.87053	cellular process
bp	P89_contig_2_885_COG3649_62a1b_relaxed_rank_001_alphafold2_ptm_model_2_seed_000.pdb	GO:0044237	0.83752	cellular metabolic process
bp	P89_contig_2_885_COG3649_62a1b_relaxed_rank_001_alphafold2_ptm_model_2_seed_000.pdb	GO:0071704	0.74094	organic substance metabolic process
bp	P89_contig_2_885_COG3649_62a1b_relaxed_rank_001_alphafold2_ptm_model_2_seed_000.pdb	GO:1901360	0.48293	organic cyclic compound metabolic process
bp	P89_contig_2_885_COG3649_62a1b_relaxed_rank_001_alphafold2_ptm_model_2_seed_000.pdb	GO:0006725	0.44076	cellular aromatic compound metabolic process
bp	P89_contig_2_885_COG3649_62a1b_relaxed_rank_001_alphafold2_ptm_model_2_seed_000.pdb	GO:0044238	0.37405	primary metabolic process
bp	P89_contig_2_885_COG3649_62a1b_relaxed_rank_001_alphafold2_ptm_model_2_seed_000.pdb	GO:0046483	0.28627	heterocycle metabolic process
bp	P89_contig_2_885_COG3649_62a1b_relaxed_rank_001_alphafold2_ptm_model_2_seed_000.pdb	GO:0006793	0.27651	phosphorus metabolic process
bp	P89_contig_2_885_COG3649_62a1b_relaxed_rank_001_alphafold2_ptm_model_2_seed_000.pdb	GO:0006796	0.26023	phosphate-containing compound metabolic process
bp	P89_contig_2_885_COG3649_62a1b_relaxed_rank_001_alphafold2_ptm_model_2_seed_000.pdb	GO:0006807	0.25239	nitrogen compound metabolic process
bp	P89_contig_2_885_COG3649_62a1b_relaxed_rank_001_alphafold2_ptm_model_2_seed_000.pdb	GO:0034641	0.24317	cellular nitrogen compound metabolic process
bp	P89_contig_2_885_COG3649_62a1b_relaxed_rank_001_alphafold2_ptm_model_2_seed_000.pdb	GO:0043170	0.24099	macromolecule metabolic process
bp	P89_contig_2_885_COG3649_62a1b_relaxed_rank_001_alphafold2_ptm_model_2_seed_000.pdb	GO:0044260	0.20098	cellular macromolecule metabolic process
bp	P89_contig_2_885_COG3649_62a1b_relaxed_rank_001_alphafold2_ptm_model_2_seed_000.pdb	GO:0006139	0.17445	nucleobase-containing compound metabolic process
bp	P89_contig_2_885_COG3649_62a1b_relaxed_rank_001_alphafold2_ptm_model_2_seed_000.pdb	GO:0009058	0.15667	biosynthetic process
bp	P89_contig_2_885_COG3649_62a1b_relaxed_rank_001_alphafold2_ptm_model_2_seed_000.pdb	GO:0019637	0.15234	organophosphate metabolic process
bp	P89_contig_2_885_COG3649_62a1b_relaxed_rank_001_alphafold2_ptm_model_2_seed_000.pdb	GO:0044255	0.14362	cellular lipid metabolic process
bp	P89_contig_2_885_COG3649_62a1b_relaxed_rank_001_alphafold2_ptm_model_2_seed_000.pdb	GO:0044281	0.14118	small molecule metabolic process
bp	P89_contig_2_885_COG3649_62a1b_relaxed_rank_001_alphafold2_ptm_model_2_seed_000.pdb	GO:0006629	0.14054	lipid metabolic process
bp	P89_contig_2_885_COG3649_62a1b_relaxed_rank_001_alphafold2_ptm_model_2_seed_000.pdb	GO:1901576	0.13415	organic substance biosynthetic process
bp	P89_contig_2_885_COG3649_62a1b_relaxed_rank_001_alphafold2_ptm_model_2_seed_000.pdb	GO:0032501	0.11984	multicellular organismal process
bp	P89_contig_2_885_COG3649_62a1b_relaxed_rank_001_alphafold2_ptm_model_2_seed_000.pdb	GO:1901615	0.11569	organic hydroxy compound metabolic process
bp	P89_contig_2_885_COG3649_62a1b_relaxed_rank_001_alphafold2_ptm_model_2_seed_000.pdb	GO:0090304	0.11377	nucleic acid metabolic process
cc	P89_contig_2_885_COG3649_62a1b_relaxed_rank_001_alphafold2_ptm_model_2_seed_000.pdb	GO:0110165	0.99978	cellular anatomical entity
cc	P89_contig_2_885_COG3649_62a1b_relaxed_rank_001_alphafold2_ptm_model_2_seed_000.pdb	GO:0033643	0.68511	host cell part
cc	P89_contig_2_885_COG3649_62a1b_relaxed_rank_001_alphafold2_ptm_model_2_seed_000.pdb	GO:0018995	0.6673	host cellular component
cc	P89_contig_2_885_COG3649_62a1b_relaxed_rank_001_alphafold2_ptm_model_2_seed_000.pdb	GO:0043657	0.66437	host cell
cc	P89_contig_2_885_COG3649_62a1b_relaxed_rank_001_alphafold2_ptm_model_2_seed_000.pdb	GO:0005622	0.34509	intracellular anatomical structure
cc	P89_contig_2_885_COG3649_62a1b_relaxed_rank_001_alphafold2_ptm_model_2_seed_000.pdb	GO:0005737	0.2857	cytoplasm
cc	P89_contig_2_885_COG3649_62a1b_relaxed_rank_001_alphafold2_ptm_model_2_seed_000.pdb	GO:0043226	0.24235	organelle
cc	P89_contig_2_885_COG3649_62a1b_relaxed_rank_001_alphafold2_ptm_model_2_seed_000.pdb	GO:0033644	0.22689	host cell membrane
cc	P89_contig_2_885_COG3649_62a1b_relaxed_rank_001_alphafold2_ptm_model_2_seed_000.pdb	GO:0043229	0.17977	intracellular organelle
cc	P89_contig_2_885_COG3649_62a1b_relaxed_rank_001_alphafold2_ptm_model_2_seed_000.pdb	GO:0043232	0.17391	intracellular non-membrane-bounded organelle
cc	P89_contig_2_885_COG3649_62a1b_relaxed_rank_001_alphafold2_ptm_model_2_seed_000.pdb	GO:0043228	0.17389	non-membrane-bounded organelle
cc	P89_contig_2_885_COG3649_62a1b_relaxed_rank_001_alphafold2_ptm_model_2_seed_000.pdb	GO:0043656	0.12125	host intracellular region
cc	P89_contig_2_885_COG3649_62a1b_relaxed_rank_001_alphafold2_ptm_model_2_seed_000.pdb	GO:0033646	0.11358	host intracellular part
mf	P89_contig_2_885_COG3649_62a1b_relaxed_rank_001_alphafold2_ptm_model_2_seed_000.pdb	GO:0005488	0.61474	binding
mf	P89_contig_2_885_COG3649_62a1b_relaxed_rank_001_alphafold2_ptm_model_2_seed_000.pdb	GO:0005515	0.37452	protein binding
mf	P89_contig_2_885_COG3649_62a1b_relaxed_rank_001_alphafold2_ptm_model_2_seed_000.pdb	GO:0097159	0.26182	organic cyclic compound binding
mf	P89_contig_2_885_COG3649_62a1b_relaxed_rank_001_alphafold2_ptm_model_2_seed_000.pdb	GO:0003824	0.25237	catalytic activity
mf	P89_contig_2_885_COG3649_62a1b_relaxed_rank_001_alphafold2_ptm_model_2_seed_000.pdb	GO:0036094	0.15887	small molecule binding
mf	P89_contig_2_885_COG3649_62a1b_relaxed_rank_001_alphafold2_ptm_model_2_seed_000.pdb	GO:0003676	0.15461	nucleic acid binding
mf	P89_contig_2_885_COG3649_62a1b_relaxed_rank_001_alphafold2_ptm_model_2_seed_000.pdb	GO:0098772	0.15133	molecular function regulator activity
mf	P89_contig_2_885_COG3649_62a1b_relaxed_rank_001_alphafold2_ptm_model_2_seed_000.pdb	GO:0016787	0.13884	hydrolase activity
mf	P89_contig_2_885_COG3649_62a1b_relaxed_rank_001_alphafold2_ptm_model_2_seed_000.pdb	GO:0016491	0.13713	oxidoreductase activity
mf	P89_contig_2_885_COG3649_62a1b_relaxed_rank_001_alphafold2_ptm_model_2_seed_000.pdb	GO:0044877	0.13294	protein-containing complex binding
mf	P89_contig_2_885_COG3649_62a1b_relaxed_rank_001_alphafold2_ptm_model_2_seed_000.pdb	GO:0005319	0.1317	lipid transporter activity
mf	P89_contig_2_885_COG3649_62a1b_relaxed_rank_001_alphafold2_ptm_model_2_seed_000.pdb	GO:1901363	0.13058	heterocyclic compound binding
mf	P89_contig_2_885_COG3649_62a1b_relaxed_rank_001_alphafold2_ptm_model_2_seed_000.pdb	GO:0019899	0.12846	enzyme binding
mf	P89_contig_2_885_COG3649_62a1b_relaxed_rank_001_alphafold2_ptm_model_2_seed_000.pdb	GO:0043167	0.11856	ion binding
mf	P89_contig_2_885_COG3649_62a1b_relaxed_rank_001_alphafold2_ptm_model_2_seed_000.pdb	GO:0008289	0.11001	lipid binding
mf	P89_contig_2_885_COG3649_62a1b_relaxed_rank_001_alphafold2_ptm_model_2_seed_000.pdb	GO:0003677	0.10701	DNA binding
mf	P89_contig_2_885_COG3649_62a1b_relaxed_rank_001_alphafold2_ptm_model_2_seed_000.pdb	GO:0005215	0.10114	transporter activity
mf	P89_contig_2_885_COG3649_62a1b_relaxed_rank_001_alphafold2_ptm_model_2_seed_000.pdb	GO:0016740	0.1008	transferase activity
mf	P89_contig_2_885_COG3649_62a1b_relaxed_rank_001_alphafold2_ptm_model_2_seed_000.pdb	GO:0016788	0.10077	hydrolase activity, acting on ester bonds

## Sheet: Figure S13-15_2
	DeepFri annotations, healthy
healthy
DF_mode	Protein	GO_term	Score	Annotation
bp	P45_c4_113_COG4974.pdb	GO:0048856	0.15341	anatomical structure development
mf	P45_c4_113_COG4974.pdb	GO:0005488	0.88222	binding
bp	P45_c4_113_COG4974.pdb	GO:0065007	0.2091	biological regulation
mf	P45_c4_113_COG4974.pdb	GO:0003824	0.12252	catalytic activity
cc	P45_c4_113_COG4974.pdb	GO:0110165	0.86195	cellular anatomical entity
bp	P45_c4_113_COG4974.pdb	GO:0022607	0.10385	cellular component assembly
bp	P45_c4_113_COG4974.pdb	GO:0044085	0.11475	cellular component biogenesis
bp	P45_c4_113_COG4974.pdb	GO:0016043	0.26582	cellular component organization
bp	P45_c4_113_COG4974.pdb	GO:0071840	0.27868	cellular component organization or biogenesis
bp	P45_c4_113_COG4974.pdb	GO:0051641	0.1434	cellular localization
bp	P45_c4_113_COG4974.pdb	GO:0044237	0.17593	cellular metabolic process
bp	P45_c4_113_COG4974.pdb	GO:0009987	0.54239	cellular process
mf	P45_c4_113_COG4974.pdb	GO:0003682	0.18486	chromatin binding
cc	P45_c4_113_COG4974.pdb	GO:0005694	0.26134	chromosome
bp	P45_c4_113_COG4974.pdb	GO:0032502	0.17705	developmental process
cc	P45_c4_113_COG4974.pdb	GO:0031261	0.52383	DNA replication preinitiation complex
bp	P45_c4_113_COG4974.pdb	GO:0051234	0.20186	establishment of localization
bp	P45_c4_113_COG4974.pdb	GO:0051649	0.10389	establishment of localization in cell
cc	P45_c4_113_COG4974.pdb	GO:0000811	0.26552	GINS complex
cc	P45_c4_113_COG4974.pdb	GO:0005622	0.71029	intracellular anatomical structure
cc	P45_c4_113_COG4974.pdb	GO:0043231	0.13923	intracellular membrane-bounded organelle
cc	P45_c4_113_COG4974.pdb	GO:0043232	0.21029	intracellular non-membrane-bounded organelle
cc	P45_c4_113_COG4974.pdb	GO:0043229	0.33047	intracellular organelle
cc	P45_c4_113_COG4974.pdb	GO:0070013	0.1652	intracellular organelle lumen
bp	P45_c4_113_COG4974.pdb	GO:0046907	0.1005	intracellular transport
bp	P45_c4_113_COG4974.pdb	GO:0051179	0.22623	localization
bp	P45_c4_113_COG4974.pdb	GO:0043170	0.14916	macromolecule metabolic process
cc	P45_c4_113_COG4974.pdb	GO:0031974	0.16517	membrane-enclosed lumen
bp	P45_c4_113_COG4974.pdb	GO:0008152	0.26705	metabolic process
bp	P45_c4_113_COG4974.pdb	GO:0007275	0.10933	multicellular organism development
bp	P45_c4_113_COG4974.pdb	GO:0032501	0.23689	multicellular organismal process
bp	P45_c4_113_COG4974.pdb	GO:0006807	0.12815	nitrogen compound metabolic process
cc	P45_c4_113_COG4974.pdb	GO:0043228	0.21016	non-membrane-bounded organelle
cc	P45_c4_113_COG4974.pdb	GO:0000228	0.23733	nuclear chromosome
cc	P45_c4_113_COG4974.pdb	GO:0031981	0.16171	nuclear lumen
cc	P45_c4_113_COG4974.pdb	GO:0140513	0.30592	nuclear protein-containing complex
cc	P45_c4_113_COG4974.pdb	GO:0005654	0.32966	nucleoplasm
cc	P45_c4_113_COG4974.pdb	GO:0005634	0.23677	nucleus
cc	P45_c4_113_COG4974.pdb	GO:0043226	0.33015	organelle
cc	P45_c4_113_COG4974.pdb	GO:0043233	0.16526	organelle lumen
bp	P45_c4_113_COG4974.pdb	GO:0006996	0.18868	organelle organization
bp	P45_c4_113_COG4974.pdb	GO:0071704	0.22774	organic substance metabolic process
bp	P45_c4_113_COG4974.pdb	GO:0044238	0.16706	primary metabolic process
mf	P45_c4_113_COG4974.pdb	GO:0005515	0.7361	protein binding
mf	P45_c4_113_COG4974.pdb	GO:0019904	0.18101	protein domain specific binding
cc	P45_c4_113_COG4974.pdb	GO:0032991	0.92021	protein-containing complex
cc	P45_c4_113_COG4974.pdb	GO:0032993	0.94322	protein-DNA complex
bp	P45_c4_113_COG4974.pdb	GO:0050789	0.14354	regulation of biological process
cc	P45_c4_113_COG4974.pdb	GO:1990904	0.18275	ribonucleoprotein complex
bp	P45_c4_113_COG4974.pdb	GO:0006810	0.19999	transport
mf	P45_c4_116_COG0610.pdb	GO:0140666	0.78141	annealing activity
mf	P45_c4_116_COG0610.pdb	GO:0005488	0.46066	binding
bp	P45_c4_116_COG0610.pdb	GO:0065007	0.10783	biological regulation
mf	P45_c4_116_COG0610.pdb	GO:0003824	0.89478	catalytic activity
mf	P45_c4_116_COG0610.pdb	GO:0140640	0.11718	catalytic activity, acting on a nucleic acid
mf	P45_c4_116_COG0610.pdb	GO:0140097	0.81335	catalytic activity, acting on DNA
cc	P45_c4_116_COG0610.pdb	GO:1902494	0.14709	catalytic complex
cc	P45_c4_116_COG0610.pdb	GO:0030054	0.17428	cell junction
cc	P45_c4_116_COG0610.pdb	GO:0110165	0.62337	cellular anatomical entity
bp	P45_c4_116_COG0610.pdb	GO:0006725	0.14936	cellular aromatic compound metabolic process
bp	P45_c4_116_COG0610.pdb	GO:0044260	0.10474	cellular macromolecule metabolic process
bp	P45_c4_116_COG0610.pdb	GO:0044237	0.14404	cellular metabolic process
bp	P45_c4_116_COG0610.pdb	GO:0034641	0.17005	cellular nitrogen compound metabolic process
bp	P45_c4_116_COG0610.pdb	GO:0009987	0.63414	cellular process
cc	P45_c4_116_COG0610.pdb	GO:0005737	0.30537	cytoplasm
cc	P45_c4_116_COG0610.pdb	GO:0036464	0.36212	cytoplasmic ribonucleoprotein granule
mf	P45_c4_116_COG0610.pdb	GO:0004536	0.11022	deoxyribonuclease activity
mf	P45_c4_116_COG0610.pdb	GO:0003677	0.79383	DNA binding
mf	P45_c4_116_COG0610.pdb	GO:0004520	0.22679	DNA endonuclease activity
mf	P45_c4_116_COG0610.pdb	GO:1990814	0.83066	DNA/DNA annealing activity
mf	P45_c4_116_COG0610.pdb	GO:0004519	0.34326	endonuclease activity
bp	P45_c4_116_COG0610.pdb	GO:0010467	0.28458	gene expression
bp	P45_c4_116_COG0610.pdb	GO:0046483	0.1542	heterocycle metabolic process
mf	P45_c4_116_COG0610.pdb	GO:1901363	0.11157	heterocyclic compound binding
mf	P45_c4_116_COG0610.pdb	GO:0016787	0.30868	hydrolase activity
cc	P45_c4_116_COG0610.pdb	GO:0005622	0.5155	intracellular anatomical structure
cc	P45_c4_116_COG0610.pdb	GO:0043232	0.1896	intracellular non-membrane-bounded organelle
cc	P45_c4_116_COG0610.pdb	GO:0043229	0.13361	intracellular organelle
cc	P45_c4_116_COG0610.pdb	GO:0140535	0.21441	intracellular protein-containing complex
bp	P45_c4_116_COG0610.pdb	GO:0043170	0.51178	macromolecule metabolic process
bp	P45_c4_116_COG0610.pdb	GO:0008152	0.37117	metabolic process
bp	P45_c4_116_COG0610.pdb	GO:0032501	0.11438	multicellular organismal process
bp	P45_c4_116_COG0610.pdb	GO:0006807	0.32138	nitrogen compound metabolic process
cc	P45_c4_116_COG0610.pdb	GO:0043228	0.18997	non-membrane-bounded organelle
mf	P45_c4_116_COG0610.pdb	GO:0003676	0.39013	nucleic acid binding
bp	P45_c4_116_COG0610.pdb	GO:0090304	0.23446	nucleic acid metabolic process
bp	P45_c4_116_COG0610.pdb	GO:0006139	0.21214	nucleobase-containing compound metabolic process
cc	P45_c4_116_COG0610.pdb	GO:0043226	0.15554	organelle
bp	P45_c4_116_COG0610.pdb	GO:1901360	0.12573	organic cyclic compound metabolic process
bp	P45_c4_116_COG0610.pdb	GO:0071704	0.55102	organic substance metabolic process
cc	P45_c4_116_COG0610.pdb	GO:0005844	0.14427	polysome
cc	P45_c4_116_COG0610.pdb	GO:0030687	0.12424	preribosome, large subunit precursor
bp	P45_c4_116_COG0610.pdb	GO:0044238	0.1616	primary metabolic process
cc	P45_c4_116_COG0610.pdb	GO:0032991	0.45883	protein-containing complex
cc	P45_c4_116_COG0610.pdb	GO:0032993	0.15081	protein-DNA complex
bp	P45_c4_116_COG0610.pdb	GO:0050789	0.11575	regulation of biological process
bp	P45_c4_116_COG0610.pdb	GO:0050896	0.27134	response to stimulus
cc	P45_c4_116_COG0610.pdb	GO:1990904	0.33131	ribonucleoprotein complex
cc	P45_c4_116_COG0610.pdb	GO:0035770	0.33155	ribonucleoprotein granule
bp	P45_c4_116_COG0610.pdb	GO:0016070	0.11997	RNA metabolic process
bp	P45_c4_116_COG0610.pdb	GO:0006396	0.17627	RNA processing
cc	P45_c4_116_COG0610.pdb	GO:0031332	0.16772	RNAi effector complex
mf	P45_c4_116_COG0610.pdb	GO:0003697	0.4174	single-stranded DNA binding
cc	P45_c4_116_COG0610.pdb	GO:0099080	0.23229	supramolecular complex
cc	P45_c4_116_COG0610.pdb	GO:0005667	0.107	transcription regulator complex
cc	P45_c4_116_COG0610.pdb	GO:1990234	0.16837	transferase complex
cc	P45_c4_116_COG0610.pdb	GO:0061695	0.13834	transferase complex, transferring phosphorus-containing groups
mf	P45_c6_117_COG4974.pdb	GO:0043178	0.43439	alcohol binding
bp	P45_c6_117_COG4974.pdb	GO:0048856	0.3358	anatomical structure development
bp	P45_c6_117_COG4974.pdb	GO:0009653	0.12307	anatomical structure morphogenesis
bp	P45_c6_117_COG4974.pdb	GO:0048513	0.10137	animal organ development
mf	P45_c6_117_COG4974.pdb	GO:0043168	0.37745	anion binding
mf	P45_c6_117_COG4974.pdb	GO:0005488	0.98404	binding
bp	P45_c6_117_COG4974.pdb	GO:0065007	0.3339	biological regulation
bp	P45_c6_117_COG4974.pdb	GO:0009058	0.14968	biosynthetic process
bp	P45_c6_117_COG4974.pdb	GO:0009056	0.10816	catabolic process
bp	P45_c6_117_COG4974.pdb	GO:0007049	0.20612	cell cycle
bp	P45_c6_117_COG4974.pdb	GO:0022402	0.17959	cell cycle process
bp	P45_c6_117_COG4974.pdb	GO:0048468	0.15164	cell development
bp	P45_c6_117_COG4974.pdb	GO:0030154	0.21051	cell differentiation
cc	P45_c6_117_COG4974.pdb	GO:0030054	0.11719	cell junction
cc	P45_c6_117_COG4974.pdb	GO:0110165	0.75296	cellular anatomical entity
bp	P45_c6_117_COG4974.pdb	GO:0006725	0.10562	cellular aromatic compound metabolic process
bp	P45_c6_117_COG4974.pdb	GO:0044249	0.12471	cellular biosynthetic process
bp	P45_c6_117_COG4974.pdb	GO:0022607	0.29076	cellular component assembly
bp	P45_c6_117_COG4974.pdb	GO:0044085	0.30872	cellular component biogenesis
bp	P45_c6_117_COG4974.pdb	GO:0016043	0.38898	cellular component organization
bp	P45_c6_117_COG4974.pdb	GO:0071840	0.39733	cellular component organization or biogenesis
bp	P45_c6_117_COG4974.pdb	GO:0048869	0.2185	cellular developmental process
bp	P45_c6_117_COG4974.pdb	GO:0044237	0.27271	cellular metabolic process
bp	P45_c6_117_COG4974.pdb	GO:0009987	0.65804	cellular process
bp	P45_c6_117_COG4974.pdb	GO:0007059	0.10148	chromosome segregation
bp	P45_c6_117_COG4974.pdb	GO:0007010	0.2283	cytoskeleton organization
bp	P45_c6_117_COG4974.pdb	GO:0032502	0.38357	developmental process
bp	P45_c6_117_COG4974.pdb	GO:0051234	0.16715	establishment of localization
bp	P45_c6_117_COG4974.pdb	GO:0010467	0.17545	gene expression
bp	P45_c6_117_COG4974.pdb	GO:0046483	0.13963	heterocycle metabolic process
mf	P45_c6_117_COG4974.pdb	GO:0070679	0.26409	inositol 1,4,5 trisphosphate binding
mf	P45_c6_117_COG4974.pdb	GO:0043167	0.41948	ion binding
bp	P45_c6_117_COG4974.pdb	GO:0051179	0.1828	localization
bp	P45_c6_117_COG4974.pdb	GO:0043170	0.32746	macromolecule metabolic process
bp	P45_c6_117_COG4974.pdb	GO:0008152	0.39407	metabolic process
bp	P45_c6_117_COG4974.pdb	GO:0000226	0.16439	microtubule cytoskeleton organization
bp	P45_c6_117_COG4974.pdb	GO:0007017	0.20942	microtubule-based process
bp	P45_c6_117_COG4974.pdb	GO:0007275	0.18075	multicellular organism development
bp	P45_c6_117_COG4974.pdb	GO:0032501	0.30186	multicellular organismal process
bp	P45_c6_117_COG4974.pdb	GO:0048519	0.14988	negative regulation of biological process
bp	P45_c6_117_COG4974.pdb	GO:0009892	0.11346	negative regulation of metabolic process
bp	P45_c6_117_COG4974.pdb	GO:0006807	0.26086	nitrogen compound metabolic process
bp	P45_c6_117_COG4974.pdb	GO:0140694	0.14778	non-membrane-bounded organelle assembly
bp	P45_c6_117_COG4974.pdb	GO:0090304	0.12153	nucleic acid metabolic process
bp	P45_c6_117_COG4974.pdb	GO:0006139	0.11416	nucleobase-containing compound metabolic process
bp	P45_c6_117_COG4974.pdb	GO:0070925	0.2566	organelle assembly
bp	P45_c6_117_COG4974.pdb	GO:0006996	0.35641	organelle organization
bp	P45_c6_117_COG4974.pdb	GO:1901360	0.13432	organic cyclic compound metabolic process
bp	P45_c6_117_COG4974.pdb	GO:1901576	0.13843	organic substance biosynthetic process
bp	P45_c6_117_COG4974.pdb	GO:0071704	0.41649	organic substance metabolic process
bp	P45_c6_117_COG4974.pdb	GO:1901564	0.16524	organonitrogen compound metabolic process
bp	P45_c6_117_COG4974.pdb	GO:0044238	0.35053	primary metabolic process
mf	P45_c6_117_COG4974.pdb	GO:0005515	0.54641	protein binding
bp	P45_c6_117_COG4974.pdb	GO:0019538	0.16014	protein metabolic process
cc	P45_c6_117_COG4974.pdb	GO:0032991	0.11196	protein-containing complex
bp	P45_c6_117_COG4974.pdb	GO:0065003	0.10638	protein-containing complex assembly
bp	P45_c6_117_COG4974.pdb	GO:0043933	0.13781	protein-containing complex organization
bp	P45_c6_117_COG4974.pdb	GO:0050789	0.30954	regulation of biological process
bp	P45_c6_117_COG4974.pdb	GO:0031323	0.10024	regulation of cellular metabolic process
bp	P45_c6_117_COG4974.pdb	GO:0050794	0.23476	regulation of cellular process
bp	P45_c6_117_COG4974.pdb	GO:0010468	0.11856	regulation of gene expression
bp	P45_c6_117_COG4974.pdb	GO:0060255	0.14651	regulation of macromolecule metabolic process
bp	P45_c6_117_COG4974.pdb	GO:0019222	0.19823	regulation of metabolic process
bp	P45_c6_117_COG4974.pdb	GO:0000003	0.12302	reproduction
bp	P45_c6_117_COG4974.pdb	GO:0022414	0.12872	reproductive process
bp	P45_c6_117_COG4974.pdb	GO:0050896	0.1021	response to stimulus
cc	P45_c6_117_COG4974.pdb	GO:1990904	0.1049	ribonucleoprotein complex
mf	P45_c6_117_COG4974.pdb	GO:0036094	0.2898	small molecule binding
bp	P45_c6_117_COG4974.pdb	GO:0048731	0.14288	system development
bp	P45_c6_117_COG4974.pdb	GO:0006810	0.14768	transport
mf	P45_c6_122_COG0610.pdb	GO:0140657	0.19781	ATP-dependent activity
mf	P45_c6_122_COG0610.pdb	GO:0003824	0.99673	catalytic activity
mf	P45_c6_122_COG0610.pdb	GO:0140640	0.79915	catalytic activity, acting on a nucleic acid
mf	P45_c6_122_COG0610.pdb	GO:0140097	0.94307	catalytic activity, acting on DNA
cc	P45_c6_122_COG0610.pdb	GO:0110165	0.86313	cellular anatomical entity
bp	P45_c6_122_COG0610.pdb	GO:0071840	0.15218	cellular component organization or biogenesis
bp	P45_c6_122_COG0610.pdb	GO:0044237	0.14134	cellular metabolic process
bp	P45_c6_122_COG0610.pdb	GO:0009987	0.92221	cellular process
cc	P45_c6_122_COG0610.pdb	GO:0005737	0.35916	cytoplasm
cc	P45_c6_122_COG0610.pdb	GO:0036464	0.16926	cytoplasmic ribonucleoprotein granule
cc	P45_c6_122_COG0610.pdb	GO:0005856	0.16185	cytoskeleton
mf	P45_c6_122_COG0610.pdb	GO:0004536	0.56071	deoxyribonuclease activity
mf	P45_c6_122_COG0610.pdb	GO:0004520	0.63914	DNA endonuclease activity
mf	P45_c6_122_COG0610.pdb	GO:0004519	0.68447	endonuclease activity
mf	P45_c6_122_COG0610.pdb	GO:0016787	0.96475	hydrolase activity
mf	P45_c6_122_COG0610.pdb	GO:0016788	0.91031	hydrolase activity, acting on ester bonds
cc	P45_c6_122_COG0610.pdb	GO:0005622	0.60209	intracellular anatomical structure
cc	P45_c6_122_COG0610.pdb	GO:0043232	0.40095	intracellular non-membrane-bounded organelle
cc	P45_c6_122_COG0610.pdb	GO:0043229	0.34926	intracellular organelle
bp	P45_c6_122_COG0610.pdb	GO:0008152	0.16687	metabolic process
cc	P45_c6_122_COG0610.pdb	GO:0043228	0.40136	non-membrane-bounded organelle
mf	P45_c6_122_COG0610.pdb	GO:0004518	0.64259	nuclease activity
cc	P45_c6_122_COG0610.pdb	GO:0043226	0.38123	organelle
bp	P45_c6_122_COG0610.pdb	GO:0071704	0.24096	organic substance metabolic process
cc	P45_c6_122_COG0610.pdb	GO:0032991	0.22873	protein-containing complex
bp	P45_c6_122_COG0610.pdb	GO:0050896	0.22046	response to stimulus
mf	P45_c6_122_COG0610.pdb	GO:0015666	0.20824	restriction endodeoxyribonuclease activity
cc	P45_c6_122_COG0610.pdb	GO:0035770	0.15782	ribonucleoprotein granule
cc	P45_c6_122_COG0610.pdb	GO:0099080	0.29165	supramolecular complex
bp	P45_c6_73_COG0671.pdb	GO:0006066	0.17115	alcohol metabolic process
bp	P45_c6_73_COG0671.pdb	GO:0048856	0.11026	anatomical structure development
bp	P45_c6_73_COG0671.pdb	GO:0065007	0.72196	biological regulation
bp	P45_c6_73_COG0671.pdb	GO:0009058	0.16078	biosynthetic process
bp	P45_c6_73_COG0671.pdb	GO:0009056	0.13803	catabolic process
mf	P45_c6_73_COG0671.pdb	GO:0003824	1	catalytic activity
cc	P45_c6_73_COG0671.pdb	GO:0110165	0.99982	cellular anatomical entity
bp	P45_c6_73_COG0671.pdb	GO:0044249	0.22925	cellular biosynthetic process
bp	P45_c6_73_COG0671.pdb	GO:0044255	0.33305	cellular lipid metabolic process
bp	P45_c6_73_COG0671.pdb	GO:0044237	0.47214	cellular metabolic process
bp	P45_c6_73_COG0671.pdb	GO:0044271	0.26412	cellular nitrogen compound biosynthetic process
bp	P45_c6_73_COG0671.pdb	GO:0034641	0.26402	cellular nitrogen compound metabolic process
bp	P45_c6_73_COG0671.pdb	GO:0009987	0.60323	cellular process
bp	P45_c6_73_COG0671.pdb	GO:0070887	0.10214	cellular response to chemical stimulus
cc	P45_c6_73_COG0671.pdb	GO:0009507	0.85589	chloroplast
cc	P45_c6_73_COG0671.pdb	GO:0009941	0.82864	chloroplast envelope
cc	P45_c6_73_COG0671.pdb	GO:0009706	0.3396	chloroplast inner membrane
cc	P45_c6_73_COG0671.pdb	GO:0031969	0.60341	chloroplast membrane
cc	P45_c6_73_COG0671.pdb	GO:0005737	0.92848	cytoplasm
bp	P45_c6_73_COG0671.pdb	GO:0032502	0.13228	developmental process
bp	P45_c6_73_COG0671.pdb	GO:0034311	0.12173	diol metabolic process
cc	P45_c6_73_COG0671.pdb	GO:0031975	0.82101	envelope
mf	P45_c6_73_COG0671.pdb	GO:0016787	0.9999	hydrolase activity
mf	P45_c6_73_COG0671.pdb	GO:0016788	0.9999	hydrolase activity, acting on ester bonds
cc	P45_c6_73_COG0671.pdb	GO:0005622	0.93885	intracellular anatomical structure
cc	P45_c6_73_COG0671.pdb	GO:0043231	0.92803	intracellular membrane-bounded organelle
cc	P45_c6_73_COG0671.pdb	GO:0043229	0.96249	intracellular organelle
bp	P45_c6_73_COG0671.pdb	GO:0006629	0.29143	lipid metabolic process
bp	P45_c6_73_COG0671.pdb	GO:0043170	0.61766	macromolecule metabolic process
bp	P45_c6_73_COG0671.pdb	GO:0043412	0.19274	macromolecule modification
cc	P45_c6_73_COG0671.pdb	GO:0016020	0.78754	membrane
bp	P45_c6_73_COG0671.pdb	GO:0046467	0.12099	membrane lipid biosynthetic process
bp	P45_c6_73_COG0671.pdb	GO:0006643	0.23161	membrane lipid metabolic process
cc	P45_c6_73_COG0671.pdb	GO:0043227	0.92202	membrane-bounded organelle
bp	P45_c6_73_COG0671.pdb	GO:0008152	0.95281	metabolic process
bp	P45_c6_73_COG0671.pdb	GO:0010605	0.1324	negative regulation of macromolecule metabolic process
bp	P45_c6_73_COG0671.pdb	GO:0009892	0.10758	negative regulation of metabolic process
bp	P45_c6_73_COG0671.pdb	GO:0006807	0.84865	nitrogen compound metabolic process
cc	P45_c6_73_COG0671.pdb	GO:0043226	0.97657	organelle
cc	P45_c6_73_COG0671.pdb	GO:0031967	0.85784	organelle envelope
cc	P45_c6_73_COG0671.pdb	GO:0019866	0.57333	organelle inner membrane
cc	P45_c6_73_COG0671.pdb	GO:0031090	0.84599	organelle membrane
bp	P45_c6_73_COG0671.pdb	GO:1901617	0.14002	organic hydroxy compound biosynthetic process
bp	P45_c6_73_COG0671.pdb	GO:1901615	0.16487	organic hydroxy compound metabolic process
bp	P45_c6_73_COG0671.pdb	GO:1901576	0.18185	organic substance biosynthetic process
bp	P45_c6_73_COG0671.pdb	GO:0071704	0.95041	organic substance metabolic process
bp	P45_c6_73_COG0671.pdb	GO:1901566	0.15991	organonitrogen compound biosynthetic process
bp	P45_c6_73_COG0671.pdb	GO:1901564	0.79729	organonitrogen compound metabolic process
mf	P45_c6_73_COG0671.pdb	GO:0016791	0.99595	phosphatase activity
bp	P45_c6_73_COG0671.pdb	GO:0006796	0.19351	phosphate-containing compound metabolic process
mf	P45_c6_73_COG0671.pdb	GO:0008195	0.26225	phosphatidate phosphatase activity
mf	P45_c6_73_COG0671.pdb	GO:0042578	0.99743	phosphoric ester hydrolase activity
bp	P45_c6_73_COG0671.pdb	GO:0006793	0.16741	phosphorus metabolic process
cc	P45_c6_73_COG0671.pdb	GO:0009536	0.99075	plastid
cc	P45_c6_73_COG0671.pdb	GO:0009526	0.92185	plastid envelope
cc	P45_c6_73_COG0671.pdb	GO:0009528	0.33045	plastid inner membrane
cc	P45_c6_73_COG0671.pdb	GO:0042170	0.59912	plastid membrane
bp	P45_c6_73_COG0671.pdb	GO:0019751	0.12214	polyol metabolic process
bp	P45_c6_73_COG0671.pdb	GO:0048518	0.35723	positive regulation of biological process
bp	P45_c6_73_COG0671.pdb	GO:0010604	0.2271	positive regulation of macromolecule metabolic process
bp	P45_c6_73_COG0671.pdb	GO:0009893	0.27367	positive regulation of metabolic process
bp	P45_c6_73_COG0671.pdb	GO:0051173	0.1974	positive regulation of nitrogen compound metabolic process
bp	P45_c6_73_COG0671.pdb	GO:0051247	0.21665	positive regulation of protein metabolic process
bp	P45_c6_73_COG0671.pdb	GO:0044238	0.8664	primary metabolic process
bp	P45_c6_73_COG0671.pdb	GO:0019538	0.40504	protein metabolic process
bp	P45_c6_73_COG0671.pdb	GO:0036211	0.16538	protein modification process
bp	P45_c6_73_COG0671.pdb	GO:0050789	0.59932	regulation of biological process
bp	P45_c6_73_COG0671.pdb	GO:0031323	0.19885	regulation of cellular metabolic process
bp	P45_c6_73_COG0671.pdb	GO:0050794	0.20249	regulation of cellular process
bp	P45_c6_73_COG0671.pdb	GO:0060255	0.40095	regulation of macromolecule metabolic process
bp	P45_c6_73_COG0671.pdb	GO:0019222	0.52024	regulation of metabolic process
bp	P45_c6_73_COG0671.pdb	GO:0051171	0.45744	regulation of nitrogen compound metabolic process
bp	P45_c6_73_COG0671.pdb	GO:0080090	0.56454	regulation of primary metabolic process
bp	P45_c6_73_COG0671.pdb	GO:0051246	0.38409	regulation of protein metabolic process
bp	P45_c6_73_COG0671.pdb	GO:0031399	0.22273	regulation of protein modification process
bp	P45_c6_73_COG0671.pdb	GO:0042221	0.12359	response to chemical
bp	P45_c6_73_COG0671.pdb	GO:0050896	0.18402	response to stimulus
bp	P45_c6_73_COG0671.pdb	GO:0006950	0.11842	response to stress
bp	P45_c6_73_COG0671.pdb	GO:0044283	0.13289	small molecule biosynthetic process
bp	P45_c6_73_COG0671.pdb	GO:0044281	0.17566	small molecule metabolic process
bp	P45_c6_73_COG0671.pdb	GO:0046519	0.13864	sphingoid metabolic process
bp	P45_c6_73_COG0671.pdb	GO:0030148	0.12455	sphingolipid biosynthetic process
bp	P45_c6_73_COG0671.pdb	GO:0006665	0.19268	sphingolipid metabolic process
bp	P45_c6_73_COG0671.pdb	GO:0006670	0.1394	sphingosine metabolic process
bp	P46_c10_10_COG0671.pdb	GO:0048856	0.13851	anatomical structure development
bp	P46_c10_10_COG0671.pdb	GO:0065007	0.26544	biological regulation
mf	P46_c10_10_COG0671.pdb	GO:0003824	0.99998	catalytic activity
cc	P46_c10_10_COG0671.pdb	GO:0110165	1	cellular anatomical entity
bp	P46_c10_10_COG0671.pdb	GO:0009987	0.43457	cellular process
bp	P46_c10_10_COG0671.pdb	GO:0048878	0.16646	chemical homeostasis
cc	P46_c10_10_COG0671.pdb	GO:0009507	0.42896	chloroplast
cc	P46_c10_10_COG0671.pdb	GO:0009941	0.49857	chloroplast envelope
cc	P46_c10_10_COG0671.pdb	GO:0031969	0.19811	chloroplast membrane
cc	P46_c10_10_COG0671.pdb	GO:0005737	0.98823	cytoplasm
bp	P46_c10_10_COG0671.pdb	GO:0032502	0.35278	developmental process
mf	P46_c10_10_COG0671.pdb	GO:0004579	0.30406	dolichyl-diphosphooligosaccharide-protein glycotransferase activity
cc	P46_c10_10_COG0671.pdb	GO:0031975	0.99826	envelope
bp	P46_c10_10_COG0671.pdb	GO:0051234	0.40784	establishment of localization
mf	P46_c10_10_COG0671.pdb	GO:0016757	0.946	glycosyltransferase activity
mf	P46_c10_10_COG0671.pdb	GO:0016758	0.68094	hexosyltransferase activity
bp	P46_c10_10_COG0671.pdb	GO:0042592	0.14319	homeostatic process
cc	P46_c10_10_COG0671.pdb	GO:0005622	0.99982	intracellular anatomical structure
cc	P46_c10_10_COG0671.pdb	GO:0043231	0.99808	intracellular membrane-bounded organelle
cc	P46_c10_10_COG0671.pdb	GO:0043229	0.99949	intracellular organelle
bp	P46_c10_10_COG0671.pdb	GO:0055088	0.18653	lipid homeostasis
bp	P46_c10_10_COG0671.pdb	GO:0051179	0.44225	localization
cc	P46_c10_10_COG0671.pdb	GO:0016020	0.90915	membrane
cc	P46_c10_10_COG0671.pdb	GO:0043227	0.99975	membrane-bounded organelle
bp	P46_c10_10_COG0671.pdb	GO:0008152	0.22282	metabolic process
bp	P46_c10_10_COG0671.pdb	GO:0032501	0.1321	multicellular organismal process
mf	P46_c10_10_COG0671.pdb	GO:0004576	0.30189	oligosaccharyl transferase activity
cc	P46_c10_10_COG0671.pdb	GO:0043226	0.99999	organelle
cc	P46_c10_10_COG0671.pdb	GO:0031967	0.99861	organelle envelope
cc	P46_c10_10_COG0671.pdb	GO:0019866	0.33539	organelle inner membrane
cc	P46_c10_10_COG0671.pdb	GO:0031090	0.94869	organelle membrane
bp	P46_c10_10_COG0671.pdb	GO:1901360	0.11205	organic cyclic compound metabolic process
bp	P46_c10_10_COG0671.pdb	GO:0071704	0.16526	organic substance metabolic process
bp	P46_c10_10_COG0671.pdb	GO:0071702	0.12586	organic substance transport
cc	P46_c10_10_COG0671.pdb	GO:0009536	0.99984	plastid
cc	P46_c10_10_COG0671.pdb	GO:0009526	0.99384	plastid envelope
cc	P46_c10_10_COG0671.pdb	GO:0009528	0.12786	plastid inner membrane
cc	P46_c10_10_COG0671.pdb	GO:0042170	0.86707	plastid membrane
bp	P46_c10_10_COG0671.pdb	GO:0065008	0.28496	regulation of biological quality
bp	P46_c10_10_COG0671.pdb	GO:0010817	0.27993	regulation of hormone levels
mf	P46_c10_10_COG0671.pdb	GO:0016740	0.98441	transferase activity
bp	P46_c10_10_COG0671.pdb	GO:0006810	0.41567	transport
mf	P46_c18_136_COG0610.pdb	GO:0140657	0.20396	ATP-dependent activity
mf	P46_c18_136_COG0610.pdb	GO:0003824	0.99605	catalytic activity
mf	P46_c18_136_COG0610.pdb	GO:0140640	0.77106	catalytic activity, acting on a nucleic acid
mf	P46_c18_136_COG0610.pdb	GO:0140097	0.9295	catalytic activity, acting on DNA
cc	P46_c18_136_COG0610.pdb	GO:0110165	0.86182	cellular anatomical entity
bp	P46_c18_136_COG0610.pdb	GO:0071840	0.15832	cellular component organization or biogenesis
bp	P46_c18_136_COG0610.pdb	GO:0044237	0.13793	cellular metabolic process
bp	P46_c18_136_COG0610.pdb	GO:0009987	0.92415	cellular process
cc	P46_c18_136_COG0610.pdb	GO:0005737	0.35815	cytoplasm
cc	P46_c18_136_COG0610.pdb	GO:0036464	0.16842	cytoplasmic ribonucleoprotein granule
cc	P46_c18_136_COG0610.pdb	GO:0005856	0.1619	cytoskeleton
mf	P46_c18_136_COG0610.pdb	GO:0004536	0.51501	deoxyribonuclease activity
mf	P46_c18_136_COG0610.pdb	GO:0004520	0.59641	DNA endonuclease activity
mf	P46_c18_136_COG0610.pdb	GO:0004519	0.64696	endonuclease activity
mf	P46_c18_136_COG0610.pdb	GO:0016787	0.95954	hydrolase activity
mf	P46_c18_136_COG0610.pdb	GO:0016788	0.89308	hydrolase activity, acting on ester bonds
cc	P46_c18_136_COG0610.pdb	GO:0005622	0.60094	intracellular anatomical structure
cc	P46_c18_136_COG0610.pdb	GO:0043232	0.39978	intracellular non-membrane-bounded organelle
cc	P46_c18_136_COG0610.pdb	GO:0043229	0.34781	intracellular organelle
bp	P46_c18_136_COG0610.pdb	GO:0008152	0.16721	metabolic process
cc	P46_c18_136_COG0610.pdb	GO:0043228	0.40019	non-membrane-bounded organelle
mf	P46_c18_136_COG0610.pdb	GO:0004518	0.59794	nuclease activity
cc	P46_c18_136_COG0610.pdb	GO:0043226	0.37961	organelle
bp	P46_c18_136_COG0610.pdb	GO:0071704	0.24148	organic substance metabolic process
cc	P46_c18_136_COG0610.pdb	GO:0032991	0.22911	protein-containing complex
bp	P46_c18_136_COG0610.pdb	GO:0050896	0.22522	response to stimulus
mf	P46_c18_136_COG0610.pdb	GO:0015666	0.18441	restriction endodeoxyribonuclease activity
cc	P46_c18_136_COG0610.pdb	GO:0035770	0.15634	ribonucleoprotein granule
cc	P46_c18_136_COG0610.pdb	GO:0099080	0.28982	supramolecular complex
mf	P46_c18_141_COG4974.pdb	GO:0043178	0.44217	alcohol binding
bp	P46_c18_141_COG4974.pdb	GO:0048856	0.33984	anatomical structure development
bp	P46_c18_141_COG4974.pdb	GO:0009653	0.12685	anatomical structure morphogenesis
bp	P46_c18_141_COG4974.pdb	GO:0048513	0.10485	animal organ development
mf	P46_c18_141_COG4974.pdb	GO:0043168	0.3894	anion binding
mf	P46_c18_141_COG4974.pdb	GO:0005488	0.98552	binding
bp	P46_c18_141_COG4974.pdb	GO:0065007	0.33339	biological regulation
bp	P46_c18_141_COG4974.pdb	GO:0009058	0.14987	biosynthetic process
bp	P46_c18_141_COG4974.pdb	GO:0009056	0.11015	catabolic process
bp	P46_c18_141_COG4974.pdb	GO:0007049	0.20092	cell cycle
bp	P46_c18_141_COG4974.pdb	GO:0022402	0.17541	cell cycle process
bp	P46_c18_141_COG4974.pdb	GO:0048468	0.15343	cell development
bp	P46_c18_141_COG4974.pdb	GO:0030154	0.21192	cell differentiation
cc	P46_c18_141_COG4974.pdb	GO:0030054	0.11749	cell junction
cc	P46_c18_141_COG4974.pdb	GO:0110165	0.74539	cellular anatomical entity
bp	P46_c18_141_COG4974.pdb	GO:0006725	0.10508	cellular aromatic compound metabolic process
bp	P46_c18_141_COG4974.pdb	GO:0044249	0.12449	cellular biosynthetic process
bp	P46_c18_141_COG4974.pdb	GO:0022607	0.28536	cellular component assembly
bp	P46_c18_141_COG4974.pdb	GO:0044085	0.30247	cellular component biogenesis
bp	P46_c18_141_COG4974.pdb	GO:0016043	0.3841	cellular component organization
bp	P46_c18_141_COG4974.pdb	GO:0071840	0.39215	cellular component organization or biogenesis
bp	P46_c18_141_COG4974.pdb	GO:0048869	0.22025	cellular developmental process
bp	P46_c18_141_COG4974.pdb	GO:0044237	0.27311	cellular metabolic process
bp	P46_c18_141_COG4974.pdb	GO:0009987	0.65261	cellular process
bp	P46_c18_141_COG4974.pdb	GO:0007010	0.22579	cytoskeleton organization
bp	P46_c18_141_COG4974.pdb	GO:0032502	0.38723	developmental process
bp	P46_c18_141_COG4974.pdb	GO:0003006	0.10249	developmental process involved in reproduction
bp	P46_c18_141_COG4974.pdb	GO:0051234	0.17165	establishment of localization
bp	P46_c18_141_COG4974.pdb	GO:0010467	0.17544	gene expression
bp	P46_c18_141_COG4974.pdb	GO:0046483	0.13914	heterocycle metabolic process
mf	P46_c18_141_COG4974.pdb	GO:0070679	0.27442	inositol 1,4,5 trisphosphate binding
mf	P46_c18_141_COG4974.pdb	GO:0043167	0.42922	ion binding
bp	P46_c18_141_COG4974.pdb	GO:0051179	0.18787	localization
bp	P46_c18_141_COG4974.pdb	GO:0043170	0.32318	macromolecule metabolic process
bp	P46_c18_141_COG4974.pdb	GO:0008152	0.39425	metabolic process
bp	P46_c18_141_COG4974.pdb	GO:0000226	0.16419	microtubule cytoskeleton organization
bp	P46_c18_141_COG4974.pdb	GO:0007017	0.21049	microtubule-based process
bp	P46_c18_141_COG4974.pdb	GO:0007275	0.18476	multicellular organism development
bp	P46_c18_141_COG4974.pdb	GO:0032501	0.30486	multicellular organismal process
bp	P46_c18_141_COG4974.pdb	GO:0048519	0.14851	negative regulation of biological process
bp	P46_c18_141_COG4974.pdb	GO:0009892	0.11069	negative regulation of metabolic process
bp	P46_c18_141_COG4974.pdb	GO:0006807	0.25774	nitrogen compound metabolic process
bp	P46_c18_141_COG4974.pdb	GO:0140694	0.14553	non-membrane-bounded organelle assembly
bp	P46_c18_141_COG4974.pdb	GO:0090304	0.12011	nucleic acid metabolic process
bp	P46_c18_141_COG4974.pdb	GO:0006139	0.11269	nucleobase-containing compound metabolic process
bp	P46_c18_141_COG4974.pdb	GO:0070925	0.25427	organelle assembly
bp	P46_c18_141_COG4974.pdb	GO:0006996	0.35176	organelle organization
bp	P46_c18_141_COG4974.pdb	GO:1901360	0.13502	organic cyclic compound metabolic process
bp	P46_c18_141_COG4974.pdb	GO:1901576	0.13822	organic substance biosynthetic process
bp	P46_c18_141_COG4974.pdb	GO:0071704	0.41395	organic substance metabolic process
bp	P46_c18_141_COG4974.pdb	GO:1901564	0.16429	organonitrogen compound metabolic process
bp	P46_c18_141_COG4974.pdb	GO:0044238	0.34774	primary metabolic process
mf	P46_c18_141_COG4974.pdb	GO:0005515	0.54766	protein binding
bp	P46_c18_141_COG4974.pdb	GO:0019538	0.15877	protein metabolic process
cc	P46_c18_141_COG4974.pdb	GO:0032991	0.11585	protein-containing complex
bp	P46_c18_141_COG4974.pdb	GO:0065003	0.10647	protein-containing complex assembly
bp	P46_c18_141_COG4974.pdb	GO:0043933	0.13874	protein-containing complex organization
bp	P46_c18_141_COG4974.pdb	GO:0050789	0.30943	regulation of biological process
bp	P46_c18_141_COG4974.pdb	GO:0050794	0.23369	regulation of cellular process
bp	P46_c18_141_COG4974.pdb	GO:0010468	0.11881	regulation of gene expression
bp	P46_c18_141_COG4974.pdb	GO:0060255	0.14576	regulation of macromolecule metabolic process
bp	P46_c18_141_COG4974.pdb	GO:0019222	0.19819	regulation of metabolic process
bp	P46_c18_141_COG4974.pdb	GO:0000003	0.12567	reproduction
bp	P46_c18_141_COG4974.pdb	GO:0022414	0.13114	reproductive process
bp	P46_c18_141_COG4974.pdb	GO:0050896	0.10426	response to stimulus
cc	P46_c18_141_COG4974.pdb	GO:1990904	0.11087	ribonucleoprotein complex
mf	P46_c18_141_COG4974.pdb	GO:0036094	0.28851	small molecule binding
bp	P46_c18_141_COG4974.pdb	GO:0048731	0.14623	system development
bp	P46_c18_141_COG4974.pdb	GO:0006810	0.15193	transport
bp	P46_c18_185_COG0671.pdb	GO:0006066	0.16893	alcohol metabolic process
bp	P46_c18_185_COG0671.pdb	GO:0048856	0.10921	anatomical structure development
bp	P46_c18_185_COG0671.pdb	GO:0065007	0.72802	biological regulation
bp	P46_c18_185_COG0671.pdb	GO:0009058	0.15856	biosynthetic process
bp	P46_c18_185_COG0671.pdb	GO:0009056	0.13479	catabolic process
mf	P46_c18_185_COG0671.pdb	GO:0003824	1	catalytic activity
cc	P46_c18_185_COG0671.pdb	GO:0110165	0.99984	cellular anatomical entity
bp	P46_c18_185_COG0671.pdb	GO:0044249	0.22852	cellular biosynthetic process
bp	P46_c18_185_COG0671.pdb	GO:0044255	0.32849	cellular lipid metabolic process
bp	P46_c18_185_COG0671.pdb	GO:0044237	0.46803	cellular metabolic process
bp	P46_c18_185_COG0671.pdb	GO:0044271	0.27031	cellular nitrogen compound biosynthetic process
bp	P46_c18_185_COG0671.pdb	GO:0034641	0.2663	cellular nitrogen compound metabolic process
bp	P46_c18_185_COG0671.pdb	GO:0009987	0.59849	cellular process
bp	P46_c18_185_COG0671.pdb	GO:0070887	0.10275	cellular response to chemical stimulus
cc	P46_c18_185_COG0671.pdb	GO:0009507	0.86138	chloroplast
cc	P46_c18_185_COG0671.pdb	GO:0009941	0.83536	chloroplast envelope
cc	P46_c18_185_COG0671.pdb	GO:0009706	0.339	chloroplast inner membrane
cc	P46_c18_185_COG0671.pdb	GO:0031969	0.60764	chloroplast membrane
cc	P46_c18_185_COG0671.pdb	GO:0005737	0.93255	cytoplasm
bp	P46_c18_185_COG0671.pdb	GO:0032502	0.12859	developmental process
bp	P46_c18_185_COG0671.pdb	GO:0034311	0.12283	diol metabolic process
cc	P46_c18_185_COG0671.pdb	GO:0031975	0.81892	envelope
mf	P46_c18_185_COG0671.pdb	GO:0016787	0.9999	hydrolase activity
mf	P46_c18_185_COG0671.pdb	GO:0016788	0.99991	hydrolase activity, acting on ester bonds
cc	P46_c18_185_COG0671.pdb	GO:0005622	0.94276	intracellular anatomical structure
cc	P46_c18_185_COG0671.pdb	GO:0043231	0.93373	intracellular membrane-bounded organelle
cc	P46_c18_185_COG0671.pdb	GO:0043229	0.965	intracellular organelle
bp	P46_c18_185_COG0671.pdb	GO:0006629	0.2825	lipid metabolic process
bp	P46_c18_185_COG0671.pdb	GO:0043170	0.63631	macromolecule metabolic process
bp	P46_c18_185_COG0671.pdb	GO:0043412	0.19991	macromolecule modification
cc	P46_c18_185_COG0671.pdb	GO:0016020	0.79449	membrane
bp	P46_c18_185_COG0671.pdb	GO:0046467	0.12264	membrane lipid biosynthetic process
bp	P46_c18_185_COG0671.pdb	GO:0006643	0.23363	membrane lipid metabolic process
cc	P46_c18_185_COG0671.pdb	GO:0043227	0.9281	membrane-bounded organelle
bp	P46_c18_185_COG0671.pdb	GO:0008152	0.95565	metabolic process
bp	P46_c18_185_COG0671.pdb	GO:0010605	0.13087	negative regulation of macromolecule metabolic process
bp	P46_c18_185_COG0671.pdb	GO:0009892	0.10431	negative regulation of metabolic process
bp	P46_c18_185_COG0671.pdb	GO:0006807	0.86057	nitrogen compound metabolic process
cc	P46_c18_185_COG0671.pdb	GO:0043226	0.9781	organelle
cc	P46_c18_185_COG0671.pdb	GO:0031967	0.85583	organelle envelope
cc	P46_c18_185_COG0671.pdb	GO:0019866	0.5666	organelle inner membrane
cc	P46_c18_185_COG0671.pdb	GO:0031090	0.85031	organelle membrane
bp	P46_c18_185_COG0671.pdb	GO:1901617	0.13828	organic hydroxy compound biosynthetic process
bp	P46_c18_185_COG0671.pdb	GO:1901615	0.16164	organic hydroxy compound metabolic process
bp	P46_c18_185_COG0671.pdb	GO:1901576	0.18001	organic substance biosynthetic process
bp	P46_c18_185_COG0671.pdb	GO:0071704	0.95425	organic substance metabolic process
bp	P46_c18_185_COG0671.pdb	GO:1901566	0.16147	organonitrogen compound biosynthetic process
bp	P46_c18_185_COG0671.pdb	GO:1901564	0.81244	organonitrogen compound metabolic process
mf	P46_c18_185_COG0671.pdb	GO:0016791	0.99631	phosphatase activity
bp	P46_c18_185_COG0671.pdb	GO:0006796	0.19532	phosphate-containing compound metabolic process
mf	P46_c18_185_COG0671.pdb	GO:0008195	0.26195	phosphatidate phosphatase activity
mf	P46_c18_185_COG0671.pdb	GO:0042578	0.99763	phosphoric ester hydrolase activity
bp	P46_c18_185_COG0671.pdb	GO:0006793	0.16866	phosphorus metabolic process
cc	P46_c18_185_COG0671.pdb	GO:0009536	0.99107	plastid
cc	P46_c18_185_COG0671.pdb	GO:0009526	0.92413	plastid envelope
cc	P46_c18_185_COG0671.pdb	GO:0009528	0.32714	plastid inner membrane
cc	P46_c18_185_COG0671.pdb	GO:0042170	0.59812	plastid membrane
bp	P46_c18_185_COG0671.pdb	GO:0019751	0.12238	polyol metabolic process
bp	P46_c18_185_COG0671.pdb	GO:0048518	0.37107	positive regulation of biological process
bp	P46_c18_185_COG0671.pdb	GO:0010604	0.24073	positive regulation of macromolecule metabolic process
bp	P46_c18_185_COG0671.pdb	GO:0009893	0.28632	positive regulation of metabolic process
bp	P46_c18_185_COG0671.pdb	GO:0051173	0.21093	positive regulation of nitrogen compound metabolic process
bp	P46_c18_185_COG0671.pdb	GO:0051247	0.23222	positive regulation of protein metabolic process
bp	P46_c18_185_COG0671.pdb	GO:0044238	0.87435	primary metabolic process
bp	P46_c18_185_COG0671.pdb	GO:0019538	0.42408	protein metabolic process
bp	P46_c18_185_COG0671.pdb	GO:0036211	0.17203	protein modification process
bp	P46_c18_185_COG0671.pdb	GO:0050789	0.60871	regulation of biological process
bp	P46_c18_185_COG0671.pdb	GO:0031323	0.19784	regulation of cellular metabolic process
bp	P46_c18_185_COG0671.pdb	GO:0050794	0.20188	regulation of cellular process
bp	P46_c18_185_COG0671.pdb	GO:0060255	0.41645	regulation of macromolecule metabolic process
bp	P46_c18_185_COG0671.pdb	GO:0019222	0.52961	regulation of metabolic process
bp	P46_c18_185_COG0671.pdb	GO:0051171	0.47481	regulation of nitrogen compound metabolic process
bp	P46_c18_185_COG0671.pdb	GO:0080090	0.57541	regulation of primary metabolic process
bp	P46_c18_185_COG0671.pdb	GO:0051246	0.40091	regulation of protein metabolic process
bp	P46_c18_185_COG0671.pdb	GO:0031399	0.23332	regulation of protein modification process
bp	P46_c18_185_COG0671.pdb	GO:0042221	0.12243	response to chemical
bp	P46_c18_185_COG0671.pdb	GO:0050896	0.17987	response to stimulus
bp	P46_c18_185_COG0671.pdb	GO:0006950	0.11458	response to stress
bp	P46_c18_185_COG0671.pdb	GO:0044283	0.13055	small molecule biosynthetic process
bp	P46_c18_185_COG0671.pdb	GO:0044281	0.1674	small molecule metabolic process
bp	P46_c18_185_COG0671.pdb	GO:0046519	0.13949	sphingoid metabolic process
bp	P46_c18_185_COG0671.pdb	GO:0030148	0.12673	sphingolipid biosynthetic process
bp	P46_c18_185_COG0671.pdb	GO:0006665	0.19353	sphingolipid metabolic process
bp	P46_c18_185_COG0671.pdb	GO:0006670	0.14042	sphingosine metabolic process
bp	P46_c18_408_COG4974.pdb	GO:0048856	0.14714	anatomical structure development
mf	P46_c18_408_COG4974.pdb	GO:0005488	0.70532	binding
bp	P46_c18_408_COG4974.pdb	GO:0065007	0.24036	biological regulation
mf	P46_c18_408_COG4974.pdb	GO:0003824	0.24467	catalytic activity
cc	P46_c18_408_COG4974.pdb	GO:0110165	0.31993	cellular anatomical entity
bp	P46_c18_408_COG4974.pdb	GO:0044085	0.10766	cellular component biogenesis
bp	P46_c18_408_COG4974.pdb	GO:0016043	0.25433	cellular component organization
bp	P46_c18_408_COG4974.pdb	GO:0071840	0.29498	cellular component organization or biogenesis
bp	P46_c18_408_COG4974.pdb	GO:0051641	0.11052	cellular localization
bp	P46_c18_408_COG4974.pdb	GO:0044237	0.23662	cellular metabolic process
bp	P46_c18_408_COG4974.pdb	GO:0009987	0.57615	cellular process
mf	P46_c18_408_COG4974.pdb	GO:0003682	0.12187	chromatin binding
mf	P46_c18_408_COG4974.pdb	GO:0008092	0.11157	cytoskeletal protein binding
bp	P46_c18_408_COG4974.pdb	GO:0032502	0.17315	developmental process
mf	P46_c18_408_COG4974.pdb	GO:0019899	0.14602	enzyme binding
mf	P46_c18_408_COG4974.pdb	GO:0030234	0.11931	enzyme regulator activity
bp	P46_c18_408_COG4974.pdb	GO:0051234	0.20368	establishment of localization
bp	P46_c18_408_COG4974.pdb	GO:0010467	0.14247	gene expression
bp	P46_c18_408_COG4974.pdb	GO:0046483	0.12192	heterocycle metabolic process
cc	P46_c18_408_COG4974.pdb	GO:0005622	0.23874	intracellular anatomical structure
bp	P46_c18_408_COG4974.pdb	GO:0051179	0.21729	localization
bp	P46_c18_408_COG4974.pdb	GO:0043170	0.24166	macromolecule metabolic process
bp	P46_c18_408_COG4974.pdb	GO:0008152	0.34835	metabolic process
mf	P46_c18_408_COG4974.pdb	GO:0140677	0.11059	molecular function activator activity
mf	P46_c18_408_COG4974.pdb	GO:0098772	0.17715	molecular function regulator activity
bp	P46_c18_408_COG4974.pdb	GO:0032501	0.18717	multicellular organismal process
bp	P46_c18_408_COG4974.pdb	GO:0006807	0.21137	nitrogen compound metabolic process
bp	P46_c18_408_COG4974.pdb	GO:0006996	0.21969	organelle organization
bp	P46_c18_408_COG4974.pdb	GO:1901360	0.14099	organic cyclic compound metabolic process
bp	P46_c18_408_COG4974.pdb	GO:0071704	0.33267	organic substance metabolic process
bp	P46_c18_408_COG4974.pdb	GO:1901564	0.12584	organonitrogen compound metabolic process
bp	P46_c18_408_COG4974.pdb	GO:0044238	0.25306	primary metabolic process
mf	P46_c18_408_COG4974.pdb	GO:0005515	0.65489	protein binding
mf	P46_c18_408_COG4974.pdb	GO:0019904	0.24891	protein domain specific binding
bp	P46_c18_408_COG4974.pdb	GO:0019538	0.10514	protein metabolic process
cc	P46_c18_408_COG4974.pdb	GO:0032991	0.88585	protein-containing complex
mf	P46_c18_408_COG4974.pdb	GO:0044877	0.10149	protein-containing complex binding
bp	P46_c18_408_COG4974.pdb	GO:0043933	0.10076	protein-containing complex organization
cc	P46_c18_408_COG4974.pdb	GO:0032993	0.26095	protein-DNA complex
bp	P46_c18_408_COG4974.pdb	GO:0050789	0.21291	regulation of biological process
bp	P46_c18_408_COG4974.pdb	GO:0050794	0.11098	regulation of cellular process
bp	P46_c18_408_COG4974.pdb	GO:0019222	0.13289	regulation of metabolic process
bp	P46_c18_408_COG4974.pdb	GO:0000003	0.11909	reproduction
bp	P46_c18_408_COG4974.pdb	GO:0022414	0.10804	reproductive process
bp	P46_c18_408_COG4974.pdb	GO:0050896	0.10308	response to stimulus
cc	P46_c18_408_COG4974.pdb	GO:1990904	0.53956	ribonucleoprotein complex
mf	P46_c18_408_COG4974.pdb	GO:0005198	0.10115	structural molecule activity
bp	P46_c18_408_COG4974.pdb	GO:0006810	0.18845	transport
mf	P46_c18_408_COG4974.pdb	GO:0015631	0.10274	tubulin binding
mf	P46_c18_408_COG4974.pdb	GO:0043130	0.10319	ubiquitin binding
mf	P46_c18_408_COG4974.pdb	GO:0032182	0.10309	ubiquitin-like protein binding
mf	P46_c18_417_COG4974.pdb	GO:0034062	0.11645	5'-3' RNA polymerase activity
bp	P46_c18_417_COG4974.pdb	GO:0019438	0.12421	aromatic compound biosynthetic process
mf	P46_c18_417_COG4974.pdb	GO:0005488	0.19525	binding
bp	P46_c18_417_COG4974.pdb	GO:0065007	0.39809	biological regulation
bp	P46_c18_417_COG4974.pdb	GO:0009058	0.46648	biosynthetic process
bp	P46_c18_417_COG4974.pdb	GO:0046394	0.11775	carboxylic acid biosynthetic process
bp	P46_c18_417_COG4974.pdb	GO:0019752	0.15593	carboxylic acid metabolic process
mf	P46_c18_417_COG4974.pdb	GO:0003824	0.9181	catalytic activity
mf	P46_c18_417_COG4974.pdb	GO:0140640	0.37688	catalytic activity, acting on a nucleic acid
mf	P46_c18_417_COG4974.pdb	GO:0140098	0.2691	catalytic activity, acting on RNA
cc	P46_c18_417_COG4974.pdb	GO:0110165	0.71725	cellular anatomical entity
bp	P46_c18_417_COG4974.pdb	GO:0006725	0.28399	cellular aromatic compound metabolic process
bp	P46_c18_417_COG4974.pdb	GO:0044249	0.43652	cellular biosynthetic process
bp	P46_c18_417_COG4974.pdb	GO:0016043	0.13578	cellular component organization
bp	P46_c18_417_COG4974.pdb	GO:0071840	0.11587	cellular component organization or biogenesis
bp	P46_c18_417_COG4974.pdb	GO:0044255	0.28758	cellular lipid metabolic process
bp	P46_c18_417_COG4974.pdb	GO:0044260	0.12252	cellular macromolecule metabolic process
bp	P46_c18_417_COG4974.pdb	GO:0044237	0.65331	cellular metabolic process
bp	P46_c18_417_COG4974.pdb	GO:0034641	0.17017	cellular nitrogen compound metabolic process
bp	P46_c18_417_COG4974.pdb	GO:0009987	0.76836	cellular process
cc	P46_c18_417_COG4974.pdb	GO:0005694	0.25871	chromosome
bp	P46_c18_417_COG4974.pdb	GO:0016311	0.11408	dephosphorylation
cc	P46_c18_417_COG4974.pdb	GO:0031261	0.27784	DNA replication preinitiation complex
bp	P46_c18_417_COG4974.pdb	GO:0010467	0.33789	gene expression
cc	P46_c18_417_COG4974.pdb	GO:0000811	0.19949	GINS complex
bp	P46_c18_417_COG4974.pdb	GO:0018130	0.11714	heterocycle biosynthetic process
bp	P46_c18_417_COG4974.pdb	GO:0046483	0.26826	heterocycle metabolic process
cc	P46_c18_417_COG4974.pdb	GO:0005622	0.47704	intracellular anatomical structure
cc	P46_c18_417_COG4974.pdb	GO:0043232	0.29502	intracellular non-membrane-bounded organelle
cc	P46_c18_417_COG4974.pdb	GO:0043229	0.20717	intracellular organelle
bp	P46_c18_417_COG4974.pdb	GO:0008610	0.17828	lipid biosynthetic process
bp	P46_c18_417_COG4974.pdb	GO:0006629	0.25332	lipid metabolic process
bp	P46_c18_417_COG4974.pdb	GO:0009059	0.11298	macromolecule biosynthetic process
bp	P46_c18_417_COG4974.pdb	GO:0043170	0.47231	macromolecule metabolic process
bp	P46_c18_417_COG4974.pdb	GO:0043412	0.10979	macromolecule modification
bp	P46_c18_417_COG4974.pdb	GO:0008152	0.80486	metabolic process
bp	P46_c18_417_COG4974.pdb	GO:0016071	0.10316	mRNA metabolic process
bp	P46_c18_417_COG4974.pdb	GO:0006807	0.42129	nitrogen compound metabolic process
cc	P46_c18_417_COG4974.pdb	GO:0043228	0.29444	non-membrane-bounded organelle
cc	P46_c18_417_COG4974.pdb	GO:0000228	0.18606	nuclear chromosome
bp	P46_c18_417_COG4974.pdb	GO:0090304	0.22487	nucleic acid metabolic process
bp	P46_c18_417_COG4974.pdb	GO:0006139	0.13481	nucleobase-containing compound metabolic process
cc	P46_c18_417_COG4974.pdb	GO:0005654	0.13575	nucleoplasm
mf	P46_c18_417_COG4974.pdb	GO:0016779	0.10533	nucleotidyltransferase activity
cc	P46_c18_417_COG4974.pdb	GO:0043226	0.21301	organelle
bp	P46_c18_417_COG4974.pdb	GO:0016053	0.12201	organic acid biosynthetic process
bp	P46_c18_417_COG4974.pdb	GO:0006082	0.2002	organic acid metabolic process
bp	P46_c18_417_COG4974.pdb	GO:1901362	0.18832	organic cyclic compound biosynthetic process
bp	P46_c18_417_COG4974.pdb	GO:1901360	0.38913	organic cyclic compound metabolic process
bp	P46_c18_417_COG4974.pdb	GO:1901615	0.12945	organic hydroxy compound metabolic process
bp	P46_c18_417_COG4974.pdb	GO:1901576	0.44251	organic substance biosynthetic process
bp	P46_c18_417_COG4974.pdb	GO:1901575	0.10188	organic substance catabolic process
bp	P46_c18_417_COG4974.pdb	GO:0071704	0.83198	organic substance metabolic process
bp	P46_c18_417_COG4974.pdb	GO:1901566	0.18341	organonitrogen compound biosynthetic process
bp	P46_c18_417_COG4974.pdb	GO:1901564	0.31423	organonitrogen compound metabolic process
bp	P46_c18_417_COG4974.pdb	GO:0019637	0.14995	organophosphate metabolic process
bp	P46_c18_417_COG4974.pdb	GO:0043436	0.16516	oxoacid metabolic process
bp	P46_c18_417_COG4974.pdb	GO:0006796	0.24899	phosphate-containing compound metabolic process
bp	P46_c18_417_COG4974.pdb	GO:0006793	0.22875	phosphorus metabolic process
bp	P46_c18_417_COG4974.pdb	GO:0044238	0.53553	primary metabolic process
mf	P46_c18_417_COG4974.pdb	GO:0005515	0.13603	protein binding
bp	P46_c18_417_COG4974.pdb	GO:0051604	0.12247	protein maturation
bp	P46_c18_417_COG4974.pdb	GO:0019538	0.22699	protein metabolic process
bp	P46_c18_417_COG4974.pdb	GO:0016485	0.12788	protein processing
cc	P46_c18_417_COG4974.pdb	GO:0032991	0.80422	protein-containing complex
cc	P46_c18_417_COG4974.pdb	GO:0032993	0.92347	protein-DNA complex
bp	P46_c18_417_COG4974.pdb	GO:0006508	0.15883	proteolysis
bp	P46_c18_417_COG4974.pdb	GO:0050789	0.27646	regulation of biological process
bp	P46_c18_417_COG4974.pdb	GO:0065008	0.11437	regulation of biological quality
bp	P46_c18_417_COG4974.pdb	GO:0031323	0.18474	regulation of cellular metabolic process
bp	P46_c18_417_COG4974.pdb	GO:0050794	0.21893	regulation of cellular process
bp	P46_c18_417_COG4974.pdb	GO:0010817	0.10145	regulation of hormone levels
bp	P46_c18_417_COG4974.pdb	GO:0019222	0.17074	regulation of metabolic process
bp	P46_c18_417_COG4974.pdb	GO:0080090	0.12894	regulation of primary metabolic process
cc	P46_c18_417_COG4974.pdb	GO:1990904	0.22681	ribonucleoprotein complex
bp	P46_c18_417_COG4974.pdb	GO:0016070	0.20817	RNA metabolic process
mf	P46_c18_417_COG4974.pdb	GO:0097747	0.11493	RNA polymerase activity
bp	P46_c18_417_COG4974.pdb	GO:0006396	0.1184	RNA processing
bp	P46_c18_417_COG4974.pdb	GO:0044283	0.17679	small molecule biosynthetic process
bp	P46_c18_417_COG4974.pdb	GO:0044281	0.14702	small molecule metabolic process
mf	P46_c18_417_COG4974.pdb	GO:0016740	0.20437	transferase activity
mf	P46_c18_417_COG4974.pdb	GO:0016772	0.4129	transferase activity, transferring phosphorus-containing groups
cc	P46_c2_37_COG4974.pdb	GO:1902493	0.12249	acetyltransferase complex
bp	P46_c2_37_COG4974.pdb	GO:0048856	0.33695	anatomical structure development
mf	P46_c2_37_COG4974.pdb	GO:0005488	0.91219	binding
cc	P46_c2_37_COG4974.pdb	GO:1902494	0.34153	catalytic complex
bp	P46_c2_37_COG4974.pdb	GO:0007049	0.14235	cell cycle
bp	P46_c2_37_COG4974.pdb	GO:0022402	0.12028	cell cycle process
bp	P46_c2_37_COG4974.pdb	GO:0048468	0.11405	cell development
bp	P46_c2_37_COG4974.pdb	GO:0030154	0.17297	cell differentiation
cc	P46_c2_37_COG4974.pdb	GO:0110165	0.77034	cellular anatomical entity
bp	P46_c2_37_COG4974.pdb	GO:0016043	0.48139	cellular component organization
bp	P46_c2_37_COG4974.pdb	GO:0071840	0.48283	cellular component organization or biogenesis
bp	P46_c2_37_COG4974.pdb	GO:0048869	0.18021	cellular developmental process
bp	P46_c2_37_COG4974.pdb	GO:0009987	0.78791	cellular process
cc	P46_c2_37_COG4974.pdb	GO:0000785	0.38478	chromatin
cc	P46_c2_37_COG4974.pdb	GO:0005694	0.66794	chromosome
cc	P46_c2_37_COG4974.pdb	GO:0000793	0.22568	condensed chromosome
cc	P46_c2_37_COG4974.pdb	GO:0005737	0.10057	cytoplasm
bp	P46_c2_37_COG4974.pdb	GO:0032502	0.36519	developmental process
cc	P46_c2_37_COG4974.pdb	GO:0042575	0.18733	DNA polymerase complex
cc	P46_c2_37_COG4974.pdb	GO:0000123	0.12433	histone acetyltransferase complex
cc	P46_c2_37_COG4974.pdb	GO:0005622	0.79701	intracellular anatomical structure
cc	P46_c2_37_COG4974.pdb	GO:0043231	0.46072	intracellular membrane-bounded organelle
cc	P46_c2_37_COG4974.pdb	GO:0043232	0.67357	intracellular non-membrane-bounded organelle
cc	P46_c2_37_COG4974.pdb	GO:0043229	0.8155	intracellular organelle
cc	P46_c2_37_COG4974.pdb	GO:0070013	0.28971	intracellular organelle lumen
cc	P46_c2_37_COG4974.pdb	GO:0140535	0.36271	intracellular protein-containing complex
cc	P46_c2_37_COG4974.pdb	GO:0043227	0.48423	membrane-bounded organelle
cc	P46_c2_37_COG4974.pdb	GO:0031974	0.2897	membrane-enclosed lumen
bp	P46_c2_37_COG4974.pdb	GO:0007017	0.11787	microtubule-based process
bp	P46_c2_37_COG4974.pdb	GO:0007275	0.18875	multicellular organism development
bp	P46_c2_37_COG4974.pdb	GO:0032501	0.26144	multicellular organismal process
cc	P46_c2_37_COG4974.pdb	GO:0043228	0.67362	non-membrane-bounded organelle
cc	P46_c2_37_COG4974.pdb	GO:0000228	0.21233	nuclear chromosome
cc	P46_c2_37_COG4974.pdb	GO:0031981	0.27703	nuclear lumen
cc	P46_c2_37_COG4974.pdb	GO:0140513	0.35909	nuclear protein-containing complex
cc	P46_c2_37_COG4974.pdb	GO:0005654	0.12265	nucleoplasm
cc	P46_c2_37_COG4974.pdb	GO:0005634	0.43023	nucleus
cc	P46_c2_37_COG4974.pdb	GO:0043226	0.8365	organelle
cc	P46_c2_37_COG4974.pdb	GO:0043233	0.28937	organelle lumen
bp	P46_c2_37_COG4974.pdb	GO:0006996	0.40131	organelle organization
cc	P46_c2_37_COG4974.pdb	GO:0000808	0.14453	origin recognition complex
cc	P46_c2_37_COG4974.pdb	GO:0031248	0.12307	protein acetyltransferase complex
mf	P46_c2_37_COG4974.pdb	GO:0005515	0.85962	protein binding
mf	P46_c2_37_COG4974.pdb	GO:0019904	0.46464	protein domain specific binding
cc	P46_c2_37_COG4974.pdb	GO:0032991	0.6266	protein-containing complex
cc	P46_c2_37_COG4974.pdb	GO:0032993	0.15272	protein-DNA complex
cc	P46_c2_37_COG4974.pdb	GO:0090575	0.10627	RNA polymerase II transcription regulator complex
cc	P46_c2_37_COG4974.pdb	GO:0090734	0.13908	site of DNA damage
bp	P46_c2_37_COG4974.pdb	GO:0048731	0.18293	system development
cc	P46_c2_37_COG4974.pdb	GO:0005667	0.18158	transcription regulator complex
cc	P46_c2_37_COG4974.pdb	GO:1990234	0.34968	transferase complex
cc	P46_c2_37_COG4974.pdb	GO:0061695	0.15295	transferase complex, transferring phosphorus-containing groups
cc	P46_c2_37_COG4974.pdb	GO:0000151	0.11764	ubiquitin ligase complex
bp	P51_c13_224_COG0671.pdb	GO:0006066	0.13251	alcohol metabolic process
mf	P51_c13_224_COG0671.pdb	GO:0033218	0.15072	amide binding
bp	P51_c13_224_COG0671.pdb	GO:0043603	0.12293	amide metabolic process
bp	P51_c13_224_COG0671.pdb	GO:0048856	0.16232	anatomical structure development
bp	P51_c13_224_COG0671.pdb	GO:0019438	0.24248	aromatic compound biosynthetic process
bp	P51_c13_224_COG0671.pdb	GO:0019439	0.11905	aromatic compound catabolic process
mf	P51_c13_224_COG0671.pdb	GO:0005488	0.55075	binding
bp	P51_c13_224_COG0671.pdb	GO:0065007	0.20906	biological regulation
bp	P51_c13_224_COG0671.pdb	GO:0009058	0.39371	biosynthetic process
bp	P51_c13_224_COG0671.pdb	GO:1901137	0.12585	carbohydrate derivative biosynthetic process
bp	P51_c13_224_COG0671.pdb	GO:1901135	0.17122	carbohydrate derivative metabolic process
bp	P51_c13_224_COG0671.pdb	GO:0046394	0.1491	carboxylic acid biosynthetic process
bp	P51_c13_224_COG0671.pdb	GO:0019752	0.20244	carboxylic acid metabolic process
bp	P51_c13_224_COG0671.pdb	GO:0009056	0.16853	catabolic process
mf	P51_c13_224_COG0671.pdb	GO:0003824	0.45824	catalytic activity
bp	P51_c13_224_COG0671.pdb	GO:0030154	0.11075	cell differentiation
cc	P51_c13_224_COG0671.pdb	GO:0110165	0.88244	cellular anatomical entity
bp	P51_c13_224_COG0671.pdb	GO:0006725	0.44697	cellular aromatic compound metabolic process
bp	P51_c13_224_COG0671.pdb	GO:0044249	0.41275	cellular biosynthetic process
bp	P51_c13_224_COG0671.pdb	GO:0044248	0.15081	cellular catabolic process
bp	P51_c13_224_COG0671.pdb	GO:0044085	0.10829	cellular component biogenesis
bp	P51_c13_224_COG0671.pdb	GO:0016043	0.13305	cellular component organization
bp	P51_c13_224_COG0671.pdb	GO:0071840	0.16611	cellular component organization or biogenesis
bp	P51_c13_224_COG0671.pdb	GO:0048869	0.12207	cellular developmental process
bp	P51_c13_224_COG0671.pdb	GO:0044255	0.11659	cellular lipid metabolic process
bp	P51_c13_224_COG0671.pdb	GO:0044237	0.61754	cellular metabolic process
bp	P51_c13_224_COG0671.pdb	GO:0044271	0.23342	cellular nitrogen compound biosynthetic process
bp	P51_c13_224_COG0671.pdb	GO:0034641	0.40329	cellular nitrogen compound metabolic process
bp	P51_c13_224_COG0671.pdb	GO:0009987	0.7677	cellular process
bp	P51_c13_224_COG0671.pdb	GO:0032502	0.14596	developmental process
bp	P51_c13_224_COG0671.pdb	GO:0018130	0.21504	heterocycle biosynthetic process
bp	P51_c13_224_COG0671.pdb	GO:0046483	0.43328	heterocycle metabolic process
mf	P51_c13_224_COG0671.pdb	GO:1901363	0.17096	heterocyclic compound binding
cc	P51_c13_224_COG0671.pdb	GO:0005622	0.93061	intracellular anatomical structure
cc	P51_c13_224_COG0671.pdb	GO:0043231	0.12185	intracellular membrane-bounded organelle
cc	P51_c13_224_COG0671.pdb	GO:0043232	0.26501	intracellular non-membrane-bounded organelle
cc	P51_c13_224_COG0671.pdb	GO:0043229	0.78285	intracellular organelle
mf	P51_c13_224_COG0671.pdb	GO:0016853	0.11412	isomerase activity
bp	P51_c13_224_COG0671.pdb	GO:0008610	0.15023	lipid biosynthetic process
bp	P51_c13_224_COG0671.pdb	GO:0006629	0.1839	lipid metabolic process
cc	P51_c13_224_COG0671.pdb	GO:0043227	0.11394	membrane-bounded organelle
bp	P51_c13_224_COG0671.pdb	GO:0008152	0.80945	metabolic process
cc	P51_c13_224_COG0671.pdb	GO:0005847	0.23251	mRNA cleavage and polyadenylation specificity factor complex
bp	P51_c13_224_COG0671.pdb	GO:0007275	0.12678	multicellular organism development
bp	P51_c13_224_COG0671.pdb	GO:0032501	0.15695	multicellular organismal process
bp	P51_c13_224_COG0671.pdb	GO:0006807	0.56284	nitrogen compound metabolic process
cc	P51_c13_224_COG0671.pdb	GO:0043228	0.26522	non-membrane-bounded organelle
bp	P51_c13_224_COG0671.pdb	GO:0034654	0.1432	nucleobase-containing compound biosynthetic process
bp	P51_c13_224_COG0671.pdb	GO:0006139	0.37285	nucleobase-containing compound metabolic process
bp	P51_c13_224_COG0671.pdb	GO:0055086	0.19377	nucleobase-containing small molecule metabolic process
bp	P51_c13_224_COG0671.pdb	GO:0006753	0.10013	nucleoside phosphate metabolic process
cc	P51_c13_224_COG0671.pdb	GO:0043226	0.64886	organelle
bp	P51_c13_224_COG0671.pdb	GO:0016053	0.18783	organic acid biosynthetic process
bp	P51_c13_224_COG0671.pdb	GO:0006082	0.22639	organic acid metabolic process
mf	P51_c13_224_COG0671.pdb	GO:0097159	0.21979	organic cyclic compound binding
bp	P51_c13_224_COG0671.pdb	GO:1901362	0.26755	organic cyclic compound biosynthetic process
bp	P51_c13_224_COG0671.pdb	GO:1901361	0.13435	organic cyclic compound catabolic process
bp	P51_c13_224_COG0671.pdb	GO:1901360	0.49008	organic cyclic compound metabolic process
bp	P51_c13_224_COG0671.pdb	GO:1901617	0.14971	organic hydroxy compound biosynthetic process
bp	P51_c13_224_COG0671.pdb	GO:1901615	0.17054	organic hydroxy compound metabolic process
bp	P51_c13_224_COG0671.pdb	GO:1901576	0.41222	organic substance biosynthetic process
bp	P51_c13_224_COG0671.pdb	GO:1901575	0.18326	organic substance catabolic process
bp	P51_c13_224_COG0671.pdb	GO:0071704	0.76747	organic substance metabolic process
bp	P51_c13_224_COG0671.pdb	GO:1901566	0.25776	organonitrogen compound biosynthetic process
bp	P51_c13_224_COG0671.pdb	GO:1901565	0.12045	organonitrogen compound catabolic process
bp	P51_c13_224_COG0671.pdb	GO:1901564	0.46221	organonitrogen compound metabolic process
bp	P51_c13_224_COG0671.pdb	GO:0090407	0.1576	organophosphate biosynthetic process
bp	P51_c13_224_COG0671.pdb	GO:0019637	0.2282	organophosphate metabolic process
bp	P51_c13_224_COG0671.pdb	GO:0043436	0.21165	oxoacid metabolic process
bp	P51_c13_224_COG0671.pdb	GO:0006796	0.24017	phosphate-containing compound metabolic process
bp	P51_c13_224_COG0671.pdb	GO:0006793	0.26172	phosphorus metabolic process
bp	P51_c13_224_COG0671.pdb	GO:0044238	0.52377	primary metabolic process
mf	P51_c13_224_COG0671.pdb	GO:0005515	0.22862	protein binding
cc	P51_c13_224_COG0671.pdb	GO:0032991	0.69376	protein-containing complex
mf	P51_c13_224_COG0671.pdb	GO:0044877	0.3545	protein-containing complex binding
cc	P51_c13_224_COG0671.pdb	GO:0032993	0.42107	protein-DNA complex
bp	P51_c13_224_COG0671.pdb	GO:0050789	0.1004	regulation of biological process
bp	P51_c13_224_COG0671.pdb	GO:0000003	0.10774	reproduction
bp	P51_c13_224_COG0671.pdb	GO:0022414	0.10974	reproductive process
bp	P51_c13_224_COG0671.pdb	GO:0050896	0.12113	response to stimulus
bp	P51_c13_224_COG0671.pdb	GO:0044283	0.24913	small molecule biosynthetic process
bp	P51_c13_224_COG0671.pdb	GO:0044282	0.10925	small molecule catabolic process
bp	P51_c13_224_COG0671.pdb	GO:0044281	0.44246	small molecule metabolic process
bp	P51_c13_224_COG0671.pdb	GO:0008202	0.12287	steroid metabolic process
bp	P51_c13_224_COG0671.pdb	GO:0048731	0.1012	system development
bp	P51_c13_224_COG0671.pdb	GO:0006766	0.12628	vitamin metabolic process
bp	P51_c20_72_COG0671.pdb	GO:0048856	0.22488	anatomical structure development
bp	P51_c20_72_COG0671.pdb	GO:0065007	0.33305	biological regulation
bp	P51_c20_72_COG0671.pdb	GO:0007154	0.14422	cell communication
bp	P51_c20_72_COG0671.pdb	GO:0030154	0.10308	cell differentiation
cc	P51_c20_72_COG0671.pdb	GO:0071944	0.96706	cell periphery
cc	P51_c20_72_COG0671.pdb	GO:0110165	1	cellular anatomical entity
bp	P51_c20_72_COG0671.pdb	GO:0022607	0.11256	cellular component assembly
bp	P51_c20_72_COG0671.pdb	GO:0044085	0.11196	cellular component biogenesis
bp	P51_c20_72_COG0671.pdb	GO:0016043	0.2103	cellular component organization
bp	P51_c20_72_COG0671.pdb	GO:0071840	0.21098	cellular component organization or biogenesis
bp	P51_c20_72_COG0671.pdb	GO:0048869	0.10954	cellular developmental process
bp	P51_c20_72_COG0671.pdb	GO:0051641	0.10636	cellular localization
bp	P51_c20_72_COG0671.pdb	GO:0044237	0.17976	cellular metabolic process
bp	P51_c20_72_COG0671.pdb	GO:0009987	0.62898	cellular process
bp	P51_c20_72_COG0671.pdb	GO:0051716	0.14341	cellular response to stimulus
bp	P51_c20_72_COG0671.pdb	GO:0032502	0.23506	developmental process
mf	P51_c20_72_COG0671.pdb	GO:0004866	0.57418	endopeptidase inhibitor activity
mf	P51_c20_72_COG0671.pdb	GO:0061135	0.57572	endopeptidase regulator activity
mf	P51_c20_72_COG0671.pdb	GO:0004857	0.60905	enzyme inhibitor activity
mf	P51_c20_72_COG0671.pdb	GO:0030234	0.54367	enzyme regulator activity
bp	P51_c20_72_COG0671.pdb	GO:0051234	0.14079	establishment of localization
bp	P51_c20_72_COG0671.pdb	GO:0010467	0.10066	gene expression
bp	P51_c20_72_COG0671.pdb	GO:0051179	0.14654	localization
bp	P51_c20_72_COG0671.pdb	GO:0043170	0.15356	macromolecule metabolic process
cc	P51_c20_72_COG0671.pdb	GO:0016020	0.98034	membrane
bp	P51_c20_72_COG0671.pdb	GO:0008152	0.28652	metabolic process
mf	P51_c20_72_COG0671.pdb	GO:0140678	0.31106	molecular function inhibitor activity
mf	P51_c20_72_COG0671.pdb	GO:0098772	0.4232	molecular function regulator activity
bp	P51_c20_72_COG0671.pdb	GO:0007275	0.16769	multicellular organism development
bp	P51_c20_72_COG0671.pdb	GO:0032501	0.25226	multicellular organismal process
bp	P51_c20_72_COG0671.pdb	GO:0006807	0.12979	nitrogen compound metabolic process
cc	P51_c20_72_COG0671.pdb	GO:0043226	0.24232	organelle
bp	P51_c20_72_COG0671.pdb	GO:0006996	0.17023	organelle organization
bp	P51_c20_72_COG0671.pdb	GO:0071704	0.22538	organic substance metabolic process
mf	P51_c20_72_COG0671.pdb	GO:0030414	0.57591	peptidase inhibitor activity
mf	P51_c20_72_COG0671.pdb	GO:0061134	0.52954	peptidase regulator activity
cc	P51_c20_72_COG0671.pdb	GO:0005886	0.96625	plasma membrane
bp	P51_c20_72_COG0671.pdb	GO:0044238	0.17961	primary metabolic process
cc	P51_c20_72_COG0671.pdb	GO:0032991	0.83902	protein-containing complex
bp	P51_c20_72_COG0671.pdb	GO:0050789	0.31572	regulation of biological process
bp	P51_c20_72_COG0671.pdb	GO:0050794	0.22354	regulation of cellular process
bp	P51_c20_72_COG0671.pdb	GO:0050896	0.26073	response to stimulus
bp	P51_c20_72_COG0671.pdb	GO:0006950	0.10806	response to stress
bp	P51_c20_72_COG0671.pdb	GO:0007165	0.11991	signal transduction
bp	P51_c20_72_COG0671.pdb	GO:0023052	0.13939	signaling
bp	P51_c20_72_COG0671.pdb	GO:0048731	0.13404	system development
bp	P51_c20_72_COG0671.pdb	GO:0006810	0.1442	transport
bp	P51_c20_73_COG0671.pdb	GO:0019438	0.25452	aromatic compound biosynthetic process
mf	P51_c20_73_COG0671.pdb	GO:0005488	0.12489	binding
bp	P51_c20_73_COG0671.pdb	GO:0065007	0.60198	biological regulation
bp	P51_c20_73_COG0671.pdb	GO:0009058	0.94508	biosynthetic process
mf	P51_c20_73_COG0671.pdb	GO:0003824	0.85504	catalytic activity
mf	P51_c20_73_COG0671.pdb	GO:0140640	0.8364	catalytic activity, acting on a nucleic acid
mf	P51_c20_73_COG0671.pdb	GO:0140101	0.42576	catalytic activity, acting on a tRNA
cc	P51_c20_73_COG0671.pdb	GO:1902494	0.13572	catalytic complex
cc	P51_c20_73_COG0671.pdb	GO:0110165	0.9969	cellular anatomical entity
bp	P51_c20_73_COG0671.pdb	GO:0006725	0.74677	cellular aromatic compound metabolic process
bp	P51_c20_73_COG0671.pdb	GO:0044249	0.5584	cellular biosynthetic process
bp	P51_c20_73_COG0671.pdb	GO:0044237	0.81248	cellular metabolic process
bp	P51_c20_73_COG0671.pdb	GO:0044271	0.28554	cellular nitrogen compound biosynthetic process
bp	P51_c20_73_COG0671.pdb	GO:0034641	0.90258	cellular nitrogen compound metabolic process
bp	P51_c20_73_COG0671.pdb	GO:0009987	0.97329	cellular process
cc	P51_c20_73_COG0671.pdb	GO:0000785	0.54756	chromatin
cc	P51_c20_73_COG0671.pdb	GO:0005694	0.99588	chromosome
cc	P51_c20_73_COG0671.pdb	GO:0000793	0.94279	condensed chromosome
cc	P51_c20_73_COG0671.pdb	GO:0000794	0.46482	condensed nuclear chromosome
bp	P51_c20_73_COG0671.pdb	GO:0010467	0.72445	gene expression
bp	P51_c20_73_COG0671.pdb	GO:0018130	0.49386	heterocycle biosynthetic process
bp	P51_c20_73_COG0671.pdb	GO:0046483	0.79266	heterocycle metabolic process
cc	P51_c20_73_COG0671.pdb	GO:0000123	0.11173	histone acetyltransferase complex
cc	P51_c20_73_COG0671.pdb	GO:0005622	0.99796	intracellular anatomical structure
cc	P51_c20_73_COG0671.pdb	GO:0043231	0.14135	intracellular membrane-bounded organelle
cc	P51_c20_73_COG0671.pdb	GO:0043232	0.99858	intracellular non-membrane-bounded organelle
cc	P51_c20_73_COG0671.pdb	GO:0043229	0.99911	intracellular organelle
cc	P51_c20_73_COG0671.pdb	GO:0070013	0.12032	intracellular organelle lumen
bp	P51_c20_73_COG0671.pdb	GO:0009059	0.60884	macromolecule biosynthetic process
bp	P51_c20_73_COG0671.pdb	GO:0043170	0.98322	macromolecule metabolic process
cc	P51_c20_73_COG0671.pdb	GO:0043227	0.2043	membrane-bounded organelle
cc	P51_c20_73_COG0671.pdb	GO:0031974	0.11978	membrane-enclosed lumen
bp	P51_c20_73_COG0671.pdb	GO:0008152	0.98271	metabolic process
mf	P51_c20_73_COG0671.pdb	GO:0008168	0.25558	methyltransferase activity
bp	P51_c20_73_COG0671.pdb	GO:0006807	0.97252	nitrogen compound metabolic process
cc	P51_c20_73_COG0671.pdb	GO:0043228	0.99858	non-membrane-bounded organelle
cc	P51_c20_73_COG0671.pdb	GO:0000228	0.62115	nuclear chromosome
cc	P51_c20_73_COG0671.pdb	GO:0031981	0.11239	nuclear lumen
bp	P51_c20_73_COG0671.pdb	GO:0090304	0.87878	nucleic acid metabolic process
bp	P51_c20_73_COG0671.pdb	GO:0034654	0.10605	nucleobase-containing compound biosynthetic process
bp	P51_c20_73_COG0671.pdb	GO:0006139	0.779	nucleobase-containing compound metabolic process
cc	P51_c20_73_COG0671.pdb	GO:0005634	0.21071	nucleus
cc	P51_c20_73_COG0671.pdb	GO:0043226	0.99805	organelle
cc	P51_c20_73_COG0671.pdb	GO:0043233	0.12006	organelle lumen
bp	P51_c20_73_COG0671.pdb	GO:1901362	0.82537	organic cyclic compound biosynthetic process
bp	P51_c20_73_COG0671.pdb	GO:1901360	0.88481	organic cyclic compound metabolic process
bp	P51_c20_73_COG0671.pdb	GO:1901576	0.92674	organic substance biosynthetic process
bp	P51_c20_73_COG0671.pdb	GO:0071704	0.98506	organic substance metabolic process
bp	P51_c20_73_COG0671.pdb	GO:0044238	0.94638	primary metabolic process
mf	P51_c20_73_COG0671.pdb	GO:0005515	0.12024	protein binding
cc	P51_c20_73_COG0671.pdb	GO:0032991	0.27214	protein-containing complex
bp	P51_c20_73_COG0671.pdb	GO:0050789	0.55229	regulation of biological process
bp	P51_c20_73_COG0671.pdb	GO:0050794	0.16365	regulation of cellular process
bp	P51_c20_73_COG0671.pdb	GO:0032774	0.13804	RNA biosynthetic process
bp	P51_c20_73_COG0671.pdb	GO:0016070	0.92615	RNA metabolic process
mf	P51_c20_73_COG0671.pdb	GO:0008173	0.12896	RNA methyltransferase activity
mf	P51_c20_73_COG0671.pdb	GO:0008757	0.17954	S-adenosylmethionine-dependent methyltransferase activity
cc	P51_c20_73_COG0671.pdb	GO:0000795	0.40497	synaptonemal complex
cc	P51_c20_73_COG0671.pdb	GO:0099086	0.4017	synaptonemal structure
mf	P51_c20_73_COG0671.pdb	GO:0016740	0.34604	transferase activity
mf	P51_c20_73_COG0671.pdb	GO:0016741	0.46124	transferase activity, transferring one-carbon groups
mf	P51_c20_73_COG0671.pdb	GO:0008175	0.24585	tRNA methyltransferase activity
mf	P51_c46_43_COG4974.pdb	GO:0005488	0.36395	binding
bp	P51_c46_43_COG4974.pdb	GO:0065007	0.30858	biological regulation
mf	P51_c46_43_COG4974.pdb	GO:0003824	0.44756	catalytic activity
mf	P51_c46_43_COG4974.pdb	GO:0140640	0.11986	catalytic activity, acting on a nucleic acid
mf	P51_c46_43_COG4974.pdb	GO:0140096	0.16149	catalytic activity, acting on a protein
bp	P51_c46_43_COG4974.pdb	GO:0007154	0.1766	cell communication
cc	P51_c46_43_COG4974.pdb	GO:0110165	0.99209	cellular anatomical entity
bp	P51_c46_43_COG4974.pdb	GO:0006725	0.11153	cellular aromatic compound metabolic process
bp	P51_c46_43_COG4974.pdb	GO:0044237	0.40136	cellular metabolic process
bp	P51_c46_43_COG4974.pdb	GO:0009987	0.78459	cellular process
bp	P51_c46_43_COG4974.pdb	GO:0051716	0.17813	cellular response to stimulus
mf	P51_c46_43_COG4974.pdb	GO:0019899	0.1145	enzyme binding
mf	P51_c46_43_COG4974.pdb	GO:1901363	0.1147	heterocyclic compound binding
mf	P51_c46_43_COG4974.pdb	GO:0016787	0.19442	hydrolase activity
mf	P51_c46_43_COG4974.pdb	GO:0016788	0.13632	hydrolase activity, acting on ester bonds
cc	P51_c46_43_COG4974.pdb	GO:0005622	0.99514	intracellular anatomical structure
cc	P51_c46_43_COG4974.pdb	GO:0043232	0.78214	intracellular non-membrane-bounded organelle
cc	P51_c46_43_COG4974.pdb	GO:0043229	0.99766	intracellular organelle
mf	P51_c46_43_COG4974.pdb	GO:0016301	0.11992	kinase activity
bp	P51_c46_43_COG4974.pdb	GO:0043170	0.17087	macromolecule metabolic process
cc	P51_c46_43_COG4974.pdb	GO:0043227	0.4228	membrane-bounded organelle
bp	P51_c46_43_COG4974.pdb	GO:0008152	0.44863	metabolic process
mf	P51_c46_43_COG4974.pdb	GO:0060090	0.11023	molecular adaptor activity
bp	P51_c46_43_COG4974.pdb	GO:0006807	0.2499	nitrogen compound metabolic process
cc	P51_c46_43_COG4974.pdb	GO:0043228	0.78216	non-membrane-bounded organelle
cc	P51_c46_43_COG4974.pdb	GO:0140513	0.11541	nuclear protein-containing complex
mf	P51_c46_43_COG4974.pdb	GO:0003676	0.13854	nucleic acid binding
mf	P51_c46_43_COG4974.pdb	GO:0016779	0.10229	nucleotidyltransferase activity
cc	P51_c46_43_COG4974.pdb	GO:0043226	0.99583	organelle
mf	P51_c46_43_COG4974.pdb	GO:0097159	0.12101	organic cyclic compound binding
bp	P51_c46_43_COG4974.pdb	GO:1901360	0.15813	organic cyclic compound metabolic process
bp	P51_c46_43_COG4974.pdb	GO:1901576	0.11718	organic substance biosynthetic process
bp	P51_c46_43_COG4974.pdb	GO:0071704	0.36695	organic substance metabolic process
bp	P51_c46_43_COG4974.pdb	GO:1901564	0.19621	organonitrogen compound metabolic process
mf	P51_c46_43_COG4974.pdb	GO:0016491	0.19598	oxidoreductase activity
mf	P51_c46_43_COG4974.pdb	GO:0042578	0.11044	phosphoric ester hydrolase activity
mf	P51_c46_43_COG4974.pdb	GO:0016773	0.12408	phosphotransferase activity, alcohol group as acceptor
bp	P51_c46_43_COG4974.pdb	GO:0044238	0.28393	primary metabolic process
mf	P51_c46_43_COG4974.pdb	GO:0005515	0.30491	protein binding
mf	P51_c46_43_COG4974.pdb	GO:0019904	0.1085	protein domain specific binding
mf	P51_c46_43_COG4974.pdb	GO:0004672	0.10135	protein kinase activity
bp	P51_c46_43_COG4974.pdb	GO:0019538	0.11318	protein metabolic process
cc	P51_c46_43_COG4974.pdb	GO:0032991	0.99681	protein-containing complex
mf	P51_c46_43_COG4974.pdb	GO:0030674	0.11005	protein-macromolecule adaptor activity
bp	P51_c46_43_COG4974.pdb	GO:0050789	0.3128	regulation of biological process
bp	P51_c46_43_COG4974.pdb	GO:0050794	0.24089	regulation of cellular process
bp	P51_c46_43_COG4974.pdb	GO:0048583	0.13349	regulation of response to stimulus
bp	P51_c46_43_COG4974.pdb	GO:0042221	0.17506	response to chemical
bp	P51_c46_43_COG4974.pdb	GO:0010033	0.14002	response to organic substance
bp	P51_c46_43_COG4974.pdb	GO:1901700	0.12193	response to oxygen-containing compound
bp	P51_c46_43_COG4974.pdb	GO:0050896	0.43364	response to stimulus
bp	P51_c46_43_COG4974.pdb	GO:0006950	0.10609	response to stress
bp	P51_c46_43_COG4974.pdb	GO:0007165	0.13335	signal transduction
bp	P51_c46_43_COG4974.pdb	GO:0023052	0.16392	signaling
mf	P51_c46_43_COG4974.pdb	GO:0017056	0.26331	structural constituent of nuclear pore
mf	P51_c46_43_COG4974.pdb	GO:0005198	0.23658	structural molecule activity
mf	P51_c46_43_COG4974.pdb	GO:0016740	0.19615	transferase activity
mf	P51_c46_43_COG4974.pdb	GO:0016772	0.20214	transferase activity, transferring phosphorus-containing groups
bp	P51_c46_44_COG4974.pdb	GO:0048856	0.18204	anatomical structure development
bp	P51_c46_44_COG4974.pdb	GO:0065007	0.16483	biological regulation
mf	P51_c46_44_COG4974.pdb	GO:0003824	0.98995	catalytic activity
mf	P51_c46_44_COG4974.pdb	GO:0140640	0.28852	catalytic activity, acting on a nucleic acid
mf	P51_c46_44_COG4974.pdb	GO:0140097	0.28493	catalytic activity, acting on DNA
cc	P51_c46_44_COG4974.pdb	GO:1902494	0.47023	catalytic complex
cc	P51_c46_44_COG4974.pdb	GO:0110165	0.87961	cellular anatomical entity
bp	P51_c46_44_COG4974.pdb	GO:0016043	0.53811	cellular component organization
bp	P51_c46_44_COG4974.pdb	GO:0071840	0.54022	cellular component organization or biogenesis
bp	P51_c46_44_COG4974.pdb	GO:0051641	0.20756	cellular localization
bp	P51_c46_44_COG4974.pdb	GO:0044237	0.13316	cellular metabolic process
bp	P51_c46_44_COG4974.pdb	GO:0009987	0.85849	cellular process
cc	P51_c46_44_COG4974.pdb	GO:0005694	0.21133	chromosome
cc	P51_c46_44_COG4974.pdb	GO:0005737	0.25219	cytoplasm
bp	P51_c46_44_COG4974.pdb	GO:0007010	0.11619	cytoskeleton organization
bp	P51_c46_44_COG4974.pdb	GO:0032502	0.19553	developmental process
cc	P51_c46_44_COG4974.pdb	GO:0012505	0.20858	endomembrane system
bp	P51_c46_44_COG4974.pdb	GO:0051234	0.32564	establishment of localization
bp	P51_c46_44_COG4974.pdb	GO:0051649	0.15749	establishment of localization in cell
mf	P51_c46_44_COG4974.pdb	GO:0016787	0.14154	hydrolase activity
mf	P51_c46_44_COG4974.pdb	GO:0016798	0.15314	hydrolase activity, acting on glycosyl bonds
mf	P51_c46_44_COG4974.pdb	GO:0016799	0.13044	hydrolase activity, hydrolyzing N-glycosyl compounds
cc	P51_c46_44_COG4974.pdb	GO:0005622	0.72926	intracellular anatomical structure
cc	P51_c46_44_COG4974.pdb	GO:0043231	0.47065	intracellular membrane-bounded organelle
cc	P51_c46_44_COG4974.pdb	GO:0043232	0.1469	intracellular non-membrane-bounded organelle
cc	P51_c46_44_COG4974.pdb	GO:0043229	0.58531	intracellular organelle
cc	P51_c46_44_COG4974.pdb	GO:0070013	0.10229	intracellular organelle lumen
cc	P51_c46_44_COG4974.pdb	GO:0140535	0.21863	intracellular protein-containing complex
bp	P51_c46_44_COG4974.pdb	GO:0046907	0.11449	intracellular transport
bp	P51_c46_44_COG4974.pdb	GO:0051179	0.38523	localization
cc	P51_c46_44_COG4974.pdb	GO:0043227	0.42994	membrane-bounded organelle
cc	P51_c46_44_COG4974.pdb	GO:0031974	0.10243	membrane-enclosed lumen
bp	P51_c46_44_COG4974.pdb	GO:0008152	0.12635	metabolic process
mf	P51_c46_44_COG4974.pdb	GO:0004497	0.38416	monooxygenase activity
bp	P51_c46_44_COG4974.pdb	GO:0007275	0.13478	multicellular organism development
bp	P51_c46_44_COG4974.pdb	GO:0032501	0.17017	multicellular organismal process
cc	P51_c46_44_COG4974.pdb	GO:0043228	0.14704	non-membrane-bounded organelle
cc	P51_c46_44_COG4974.pdb	GO:0140513	0.31139	nuclear protein-containing complex
cc	P51_c46_44_COG4974.pdb	GO:0005634	0.32812	nucleus
cc	P51_c46_44_COG4974.pdb	GO:0043226	0.52447	organelle
cc	P51_c46_44_COG4974.pdb	GO:0043233	0.10243	organelle lumen
bp	P51_c46_44_COG4974.pdb	GO:0006996	0.44189	organelle organization
mf	P51_c46_44_COG4974.pdb	GO:0016491	0.8242	oxidoreductase activity
mf	P51_c46_44_COG4974.pdb	GO:0016705	0.8756	oxidoreductase activity, acting on paired donors, with incorporation or reduction of molecular oxygen
mf	P51_c46_44_COG4974.pdb	GO:0016709	0.14928	oxidoreductase activity, acting on paired donors, with incorporation or reduction of molecular oxygen, NAD(P)H as one donor, and incorporation of one atom of oxygen
cc	P51_c46_44_COG4974.pdb	GO:0032991	0.77741	protein-containing complex
bp	P51_c46_44_COG4974.pdb	GO:0050789	0.12918	regulation of biological process
bp	P51_c46_44_COG4974.pdb	GO:0050794	0.10819	regulation of cellular process
cc	P51_c46_44_COG4974.pdb	GO:1990904	0.12337	ribonucleoprotein complex
bp	P51_c46_44_COG4974.pdb	GO:0048731	0.14801	system development
cc	P51_c46_44_COG4974.pdb	GO:1990234	0.29707	transferase complex
bp	P51_c46_44_COG4974.pdb	GO:0006810	0.3251	transport
bp	P51_c46_9_COG0610.pdb	GO:0019438	0.1877	aromatic compound biosynthetic process
mf	P51_c46_9_COG0610.pdb	GO:0005488	0.41464	binding
bp	P51_c46_9_COG0610.pdb	GO:0065007	0.46211	biological regulation
bp	P51_c46_9_COG0610.pdb	GO:0009058	0.23014	biosynthetic process
cc	P51_c46_9_COG0610.pdb	GO:1902494	0.80332	catalytic complex
cc	P51_c46_9_COG0610.pdb	GO:0110165	0.99999	cellular anatomical entity
bp	P51_c46_9_COG0610.pdb	GO:0006725	0.34677	cellular aromatic compound metabolic process
bp	P51_c46_9_COG0610.pdb	GO:0044249	0.21258	cellular biosynthetic process
bp	P51_c46_9_COG0610.pdb	GO:0022607	0.17219	cellular component assembly
bp	P51_c46_9_COG0610.pdb	GO:0044085	0.21328	cellular component biogenesis
bp	P51_c46_9_COG0610.pdb	GO:0016043	0.37492	cellular component organization
bp	P51_c46_9_COG0610.pdb	GO:0071840	0.35151	cellular component organization or biogenesis
bp	P51_c46_9_COG0610.pdb	GO:0044237	0.40205	cellular metabolic process
bp	P51_c46_9_COG0610.pdb	GO:0044271	0.14726	cellular nitrogen compound biosynthetic process
bp	P51_c46_9_COG0610.pdb	GO:0034641	0.29777	cellular nitrogen compound metabolic process
bp	P51_c46_9_COG0610.pdb	GO:0009987	0.88667	cellular process
cc	P51_c46_9_COG0610.pdb	GO:0005737	0.86695	cytoplasm
mf	P51_c46_9_COG0610.pdb	GO:0030234	0.15206	enzyme regulator activity
bp	P51_c46_9_COG0610.pdb	GO:0010467	0.24574	gene expression
bp	P51_c46_9_COG0610.pdb	GO:0018130	0.15357	heterocycle biosynthetic process
bp	P51_c46_9_COG0610.pdb	GO:0046483	0.24882	heterocycle metabolic process
cc	P51_c46_9_COG0610.pdb	GO:0005622	1	intracellular anatomical structure
cc	P51_c46_9_COG0610.pdb	GO:0043231	0.6129	intracellular membrane-bounded organelle
cc	P51_c46_9_COG0610.pdb	GO:0043232	0.99999	intracellular non-membrane-bounded organelle
cc	P51_c46_9_COG0610.pdb	GO:0043229	1	intracellular organelle
cc	P51_c46_9_COG0610.pdb	GO:0070013	0.57115	intracellular organelle lumen
bp	P51_c46_9_COG0610.pdb	GO:0009059	0.15552	macromolecule biosynthetic process
bp	P51_c46_9_COG0610.pdb	GO:0043170	0.37951	macromolecule metabolic process
cc	P51_c46_9_COG0610.pdb	GO:0043227	0.97071	membrane-bounded organelle
cc	P51_c46_9_COG0610.pdb	GO:0031974	0.5695	membrane-enclosed lumen
bp	P51_c46_9_COG0610.pdb	GO:0008152	0.51758	metabolic process
mf	P51_c46_9_COG0610.pdb	GO:0098772	0.17047	molecular function regulator activity
bp	P51_c46_9_COG0610.pdb	GO:0006807	0.26101	nitrogen compound metabolic process
cc	P51_c46_9_COG0610.pdb	GO:0043228	0.99999	non-membrane-bounded organelle
bp	P51_c46_9_COG0610.pdb	GO:0090304	0.37765	nucleic acid metabolic process
bp	P51_c46_9_COG0610.pdb	GO:0034654	0.16274	nucleobase-containing compound biosynthetic process
bp	P51_c46_9_COG0610.pdb	GO:0006139	0.28233	nucleobase-containing compound metabolic process
cc	P51_c46_9_COG0610.pdb	GO:0043226	0.99999	organelle
cc	P51_c46_9_COG0610.pdb	GO:0043233	0.57118	organelle lumen
bp	P51_c46_9_COG0610.pdb	GO:0006996	0.13931	organelle organization
bp	P51_c46_9_COG0610.pdb	GO:1901362	0.19133	organic cyclic compound biosynthetic process
bp	P51_c46_9_COG0610.pdb	GO:1901360	0.32844	organic cyclic compound metabolic process
bp	P51_c46_9_COG0610.pdb	GO:1901576	0.21863	organic substance biosynthetic process
bp	P51_c46_9_COG0610.pdb	GO:0071704	0.44524	organic substance metabolic process
mf	P51_c46_9_COG0610.pdb	GO:0061134	0.10632	peptidase regulator activity
bp	P51_c46_9_COG0610.pdb	GO:0044238	0.31813	primary metabolic process
mf	P51_c46_9_COG0610.pdb	GO:0005515	0.23091	protein binding
cc	P51_c46_9_COG0610.pdb	GO:0032991	0.99995	protein-containing complex
bp	P51_c46_9_COG0610.pdb	GO:0065003	0.17513	protein-containing complex assembly
bp	P51_c46_9_COG0610.pdb	GO:0043933	0.19726	protein-containing complex organization
bp	P51_c46_9_COG0610.pdb	GO:0050789	0.44678	regulation of biological process
bp	P51_c46_9_COG0610.pdb	GO:0050794	0.35138	regulation of cellular process
bp	P51_c46_9_COG0610.pdb	GO:0010468	0.1265	regulation of gene expression
bp	P51_c46_9_COG0610.pdb	GO:0060255	0.10205	regulation of macromolecule metabolic process
bp	P51_c46_9_COG0610.pdb	GO:0019222	0.12941	regulation of metabolic process
bp	P51_c46_9_COG0610.pdb	GO:0032774	0.13043	RNA biosynthetic process
bp	P51_c46_9_COG0610.pdb	GO:0016070	0.23295	RNA metabolic process
mf	P51_c5_18_COG4974.pdb	GO:0034062	0.17198	5'-3' RNA polymerase activity
bp	P51_c5_18_COG4974.pdb	GO:0048856	0.12152	anatomical structure development
bp	P51_c5_18_COG4974.pdb	GO:0065007	0.97714	biological regulation
bp	P51_c5_18_COG4974.pdb	GO:0009058	0.14208	biosynthetic process
mf	P51_c5_18_COG4974.pdb	GO:0003824	0.99403	catalytic activity
mf	P51_c5_18_COG4974.pdb	GO:0140640	0.71998	catalytic activity, acting on a nucleic acid
mf	P51_c5_18_COG4974.pdb	GO:0140098	0.83374	catalytic activity, acting on RNA
cc	P51_c5_18_COG4974.pdb	GO:1902494	0.47538	catalytic complex
bp	P51_c5_18_COG4974.pdb	GO:0007154	0.94653	cell communication
bp	P51_c5_18_COG4974.pdb	GO:0008283	0.10856	cell population proliferation
bp	P51_c5_18_COG4974.pdb	GO:0007166	0.38082	cell surface receptor signaling pathway
cc	P51_c5_18_COG4974.pdb	GO:0110165	0.17175	cellular anatomical entity
bp	P51_c5_18_COG4974.pdb	GO:0044249	0.20076	cellular biosynthetic process
bp	P51_c5_18_COG4974.pdb	GO:0044237	0.23002	cellular metabolic process
bp	P51_c5_18_COG4974.pdb	GO:0009987	0.98931	cellular process
bp	P51_c5_18_COG4974.pdb	GO:0071495	0.10335	cellular response to endogenous stimulus
bp	P51_c5_18_COG4974.pdb	GO:0051716	0.942	cellular response to stimulus
cc	P51_c5_18_COG4974.pdb	GO:0031461	0.11858	cullin-RING ubiquitin ligase complex
bp	P51_c5_18_COG4974.pdb	GO:0032502	0.14245	developmental process
cc	P51_c5_18_COG4974.pdb	GO:1905347	0.11165	endodeoxyribonuclease complex
cc	P51_c5_18_COG4974.pdb	GO:1905348	0.52626	endonuclease complex
cc	P51_c5_18_COG4974.pdb	GO:1902555	0.27231	endoribonuclease complex
bp	P51_c5_18_COG4974.pdb	GO:0007167	0.1541	enzyme-linked receptor protein signaling pathway
cc	P51_c5_18_COG4974.pdb	GO:0048476	0.10983	Holliday junction resolvase complex
bp	P51_c5_18_COG4974.pdb	GO:0006955	0.14848	immune response
bp	P51_c5_18_COG4974.pdb	GO:0002757	0.12528	immune response-activating signaling pathway
bp	P51_c5_18_COG4974.pdb	GO:0002764	0.12322	immune response-regulating signaling pathway
cc	P51_c5_18_COG4974.pdb	GO:0005622	0.13629	intracellular anatomical structure
cc	P51_c5_18_COG4974.pdb	GO:0043232	0.14275	intracellular non-membrane-bounded organelle
cc	P51_c5_18_COG4974.pdb	GO:0140535	0.50865	intracellular protein-containing complex
bp	P51_c5_18_COG4974.pdb	GO:0035556	0.10922	intracellular signal transduction
bp	P51_c5_18_COG4974.pdb	GO:0009059	0.1052	macromolecule biosynthetic process
bp	P51_c5_18_COG4974.pdb	GO:0043170	0.31447	macromolecule metabolic process
bp	P51_c5_18_COG4974.pdb	GO:0008152	0.39456	metabolic process
cc	P51_c5_18_COG4974.pdb	GO:0030681	0.28908	multimeric ribonuclease P complex
bp	P51_c5_18_COG4974.pdb	GO:0048519	0.77976	negative regulation of biological process
bp	P51_c5_18_COG4974.pdb	GO:0010648	0.80145	negative regulation of cell communication
bp	P51_c5_18_COG4974.pdb	GO:0048523	0.81325	negative regulation of cellular process
bp	P51_c5_18_COG4974.pdb	GO:0048585	0.75951	negative regulation of response to stimulus
bp	P51_c5_18_COG4974.pdb	GO:0009968	0.79196	negative regulation of signal transduction
bp	P51_c5_18_COG4974.pdb	GO:0023057	0.80113	negative regulation of signaling
bp	P51_c5_18_COG4974.pdb	GO:0006807	0.17503	nitrogen compound metabolic process
cc	P51_c5_18_COG4974.pdb	GO:0043228	0.14279	non-membrane-bounded organelle
mf	P51_c5_18_COG4974.pdb	GO:0016779	0.98762	nucleotidyltransferase activity
cc	P51_c5_18_COG4974.pdb	GO:0043226	0.12769	organelle
bp	P51_c5_18_COG4974.pdb	GO:1901576	0.14885	organic substance biosynthetic process
bp	P51_c5_18_COG4974.pdb	GO:0071704	0.4026	organic substance metabolic process
bp	P51_c5_18_COG4974.pdb	GO:0048518	0.37914	positive regulation of biological process
bp	P51_c5_18_COG4974.pdb	GO:0048522	0.1367	positive regulation of cellular process
bp	P51_c5_18_COG4974.pdb	GO:0048584	0.14565	positive regulation of response to stimulus
cc	P51_c5_18_COG4974.pdb	GO:0030684	0.23486	preribosome
cc	P51_c5_18_COG4974.pdb	GO:0030687	0.23854	preribosome, large subunit precursor
bp	P51_c5_18_COG4974.pdb	GO:0044238	0.289	primary metabolic process
bp	P51_c5_18_COG4974.pdb	GO:0019538	0.11188	protein metabolic process
cc	P51_c5_18_COG4974.pdb	GO:0032991	0.82142	protein-containing complex
bp	P51_c5_18_COG4974.pdb	GO:0050789	0.97486	regulation of biological process
bp	P51_c5_18_COG4974.pdb	GO:0010646	0.79524	regulation of cell communication
bp	P51_c5_18_COG4974.pdb	GO:0042127	0.14167	regulation of cell population proliferation
bp	P51_c5_18_COG4974.pdb	GO:0031323	0.10286	regulation of cellular metabolic process
bp	P51_c5_18_COG4974.pdb	GO:0050794	0.97969	regulation of cellular process
bp	P51_c5_18_COG4974.pdb	GO:0060255	0.28109	regulation of macromolecule metabolic process
bp	P51_c5_18_COG4974.pdb	GO:0019222	0.32185	regulation of metabolic process
bp	P51_c5_18_COG4974.pdb	GO:0051171	0.14414	regulation of nitrogen compound metabolic process
bp	P51_c5_18_COG4974.pdb	GO:0080090	0.13293	regulation of primary metabolic process
bp	P51_c5_18_COG4974.pdb	GO:0048583	0.92584	regulation of response to stimulus
bp	P51_c5_18_COG4974.pdb	GO:0080134	0.18872	regulation of response to stress
bp	P51_c5_18_COG4974.pdb	GO:0009966	0.83569	regulation of signal transduction
bp	P51_c5_18_COG4974.pdb	GO:0023051	0.78904	regulation of signaling
bp	P51_c5_18_COG4974.pdb	GO:0042221	0.17113	response to chemical
bp	P51_c5_18_COG4974.pdb	GO:0009719	0.1381	response to endogenous stimulus
bp	P51_c5_18_COG4974.pdb	GO:0010033	0.18026	response to organic substance
bp	P51_c5_18_COG4974.pdb	GO:0050896	0.94119	response to stimulus
bp	P51_c5_18_COG4974.pdb	GO:0006950	0.17905	response to stress
cc	P51_c5_18_COG4974.pdb	GO:0030677	0.3014	ribonuclease P complex
cc	P51_c5_18_COG4974.pdb	GO:1990904	0.45309	ribonucleoprotein complex
mf	P51_c5_18_COG4974.pdb	GO:0097747	0.17366	RNA polymerase activity
cc	P51_c5_18_COG4974.pdb	GO:0019005	0.1042	SCF ubiquitin ligase complex
bp	P51_c5_18_COG4974.pdb	GO:0007165	0.94389	signal transduction
bp	P51_c5_18_COG4974.pdb	GO:0023052	0.94687	signaling
cc	P51_c5_18_COG4974.pdb	GO:0005667	0.28809	transcription regulator complex
mf	P51_c5_18_COG4974.pdb	GO:0016740	0.99739	transferase activity
mf	P51_c5_18_COG4974.pdb	GO:0016772	0.96915	transferase activity, transferring phosphorus-containing groups
cc	P51_c5_18_COG4974.pdb	GO:1990234	0.16783	transferase complex
bp	P51_c52_15_COG0610.pdb	GO:0048856	0.11693	anatomical structure development
bp	P51_c52_15_COG0610.pdb	GO:0065007	0.2027	biological regulation
mf	P51_c52_15_COG0610.pdb	GO:0003824	0.96407	catalytic activity
cc	P51_c52_15_COG0610.pdb	GO:0110165	0.91748	cellular anatomical entity
bp	P51_c52_15_COG0610.pdb	GO:0009987	0.69208	cellular process
bp	P51_c52_15_COG0610.pdb	GO:0051716	0.10234	cellular response to stimulus
cc	P51_c52_15_COG0610.pdb	GO:0005737	0.27821	cytoplasm
bp	P51_c52_15_COG0610.pdb	GO:0032502	0.2138	developmental process
cc	P51_c52_15_COG0610.pdb	GO:0140737	0.29146	encapsulin nanocompartment
cc	P51_c52_15_COG0610.pdb	GO:0005622	0.81101	intracellular anatomical structure
cc	P51_c52_15_COG0610.pdb	GO:0043232	0.73765	intracellular non-membrane-bounded organelle
cc	P51_c52_15_COG0610.pdb	GO:0043229	0.79639	intracellular organelle
cc	P51_c52_15_COG0610.pdb	GO:0140535	0.21684	intracellular protein-containing complex
bp	P51_c52_15_COG0610.pdb	GO:0008152	0.17284	metabolic process
cc	P51_c52_15_COG0610.pdb	GO:0043228	0.73723	non-membrane-bounded organelle
cc	P51_c52_15_COG0610.pdb	GO:0043226	0.84525	organelle
mf	P51_c52_15_COG0610.pdb	GO:0016491	0.70942	oxidoreductase activity
mf	P51_c52_15_COG0610.pdb	GO:0016705	0.10206	oxidoreductase activity, acting on paired donors, with incorporation or reduction of molecular oxygen
mf	P51_c52_15_COG0610.pdb	GO:0016627	0.11643	oxidoreductase activity, acting on the CH-CH group of donors
mf	P51_c52_15_COG0610.pdb	GO:0016628	0.12614	oxidoreductase activity, acting on the CH-CH group of donors, NAD or NADP as acceptor
cc	P51_c52_15_COG0610.pdb	GO:0032991	0.29595	protein-containing complex
bp	P51_c52_15_COG0610.pdb	GO:0050789	0.12304	regulation of biological process
bp	P51_c52_15_COG0610.pdb	GO:0050794	0.12661	regulation of cellular process
bp	P51_c52_15_COG0610.pdb	GO:0042221	0.17635	response to chemical
bp	P51_c52_15_COG0610.pdb	GO:0050896	0.4442	response to stimulus
bp	P82_c28_33_COG0671.pdb	GO:0065007	0.14738	biological regulation
bp	P82_c28_33_COG0671.pdb	GO:0009058	0.21711	biosynthetic process
mf	P82_c28_33_COG0671.pdb	GO:0003824	1	catalytic activity
cc	P82_c28_33_COG0671.pdb	GO:0110165	0.99969	cellular anatomical entity
bp	P82_c28_33_COG0671.pdb	GO:0044249	0.25851	cellular biosynthetic process
bp	P82_c28_33_COG0671.pdb	GO:0044255	0.73304	cellular lipid metabolic process
bp	P82_c28_33_COG0671.pdb	GO:0044237	0.70181	cellular metabolic process
bp	P82_c28_33_COG0671.pdb	GO:0009987	0.92795	cellular process
cc	P82_c28_33_COG0671.pdb	GO:0009507	0.54457	chloroplast
cc	P82_c28_33_COG0671.pdb	GO:0009941	0.48338	chloroplast envelope
cc	P82_c28_33_COG0671.pdb	GO:0005737	0.83577	cytoplasm
cc	P82_c28_33_COG0671.pdb	GO:0031975	0.57486	envelope
mf	P82_c28_33_COG0671.pdb	GO:0016787	0.99951	hydrolase activity
mf	P82_c28_33_COG0671.pdb	GO:0016788	0.99851	hydrolase activity, acting on ester bonds
cc	P82_c28_33_COG0671.pdb	GO:0005622	0.82314	intracellular anatomical structure
cc	P82_c28_33_COG0671.pdb	GO:0043231	0.67693	intracellular membrane-bounded organelle
cc	P82_c28_33_COG0671.pdb	GO:0043229	0.78372	intracellular organelle
bp	P82_c28_33_COG0671.pdb	GO:0006720	0.15813	isoprenoid metabolic process
bp	P82_c28_33_COG0671.pdb	GO:0006629	0.73325	lipid metabolic process
bp	P82_c28_33_COG0671.pdb	GO:0043170	0.1101	macromolecule metabolic process
cc	P82_c28_33_COG0671.pdb	GO:0016020	0.17866	membrane
cc	P82_c28_33_COG0671.pdb	GO:0043227	0.84331	membrane-bounded organelle
bp	P82_c28_33_COG0671.pdb	GO:0008152	0.95827	metabolic process
bp	P82_c28_33_COG0671.pdb	GO:0006807	0.43292	nitrogen compound metabolic process
cc	P82_c28_33_COG0671.pdb	GO:0043226	0.93463	organelle
cc	P82_c28_33_COG0671.pdb	GO:0031967	0.69049	organelle envelope
cc	P82_c28_33_COG0671.pdb	GO:0031090	0.19536	organelle membrane
bp	P82_c28_33_COG0671.pdb	GO:1901576	0.21932	organic substance biosynthetic process
bp	P82_c28_33_COG0671.pdb	GO:0071704	0.94426	organic substance metabolic process
bp	P82_c28_33_COG0671.pdb	GO:1901564	0.36882	organonitrogen compound metabolic process
mf	P82_c28_33_COG0671.pdb	GO:0016791	0.99868	phosphatase activity
mf	P82_c28_33_COG0671.pdb	GO:0008195	0.28618	phosphatidate phosphatase activity
mf	P82_c28_33_COG0671.pdb	GO:0042578	0.99657	phosphoric ester hydrolase activity
cc	P82_c28_33_COG0671.pdb	GO:0009536	0.91843	plastid
cc	P82_c28_33_COG0671.pdb	GO:0009526	0.7456	plastid envelope
bp	P82_c28_33_COG0671.pdb	GO:0044238	0.9373	primary metabolic process
bp	P82_c28_33_COG0671.pdb	GO:0044281	0.11974	small molecule metabolic process
bp	P82_c28_33_COG0671.pdb	GO:0006721	0.11631	terpenoid metabolic process
cc	P82_c28_33_COG0671.pdb	GO:0031982	0.20469	vesicle
mf	P82_c29_19_COG0671.pdb	GO:0005488	0.10827	binding
bp	P82_c29_19_COG0671.pdb	GO:0065007	0.67295	biological regulation
cc	P82_c29_19_COG0671.pdb	GO:0034704	0.13847	calcium channel complex
mf	P82_c29_19_COG0671.pdb	GO:0003824	0.75414	catalytic activity
bp	P82_c29_19_COG0671.pdb	GO:0007154	0.20369	cell communication
cc	P82_c29_19_COG0671.pdb	GO:0071944	0.60291	cell periphery
cc	P82_c29_19_COG0671.pdb	GO:0110165	0.98222	cellular anatomical entity
bp	P82_c29_19_COG0671.pdb	GO:0009987	0.86193	cellular process
bp	P82_c29_19_COG0671.pdb	GO:0051716	0.21213	cellular response to stimulus
cc	P82_c29_19_COG0671.pdb	GO:0016020	0.73229	membrane
cc	P82_c29_19_COG0671.pdb	GO:0098796	0.77307	membrane protein complex
cc	P82_c29_19_COG0671.pdb	GO:0043227	0.17892	membrane-bounded organelle
bp	P82_c29_19_COG0671.pdb	GO:0032501	0.10567	multicellular organismal process
cc	P82_c29_19_COG0671.pdb	GO:0043226	0.16478	organelle
mf	P82_c29_19_COG0671.pdb	GO:0016491	0.12905	oxidoreductase activity
cc	P82_c29_19_COG0671.pdb	GO:0005886	0.62902	plasma membrane
cc	P82_c29_19_COG0671.pdb	GO:0098797	0.65123	plasma membrane protein complex
cc	P82_c29_19_COG0671.pdb	GO:0032991	0.67832	protein-containing complex
bp	P82_c29_19_COG0671.pdb	GO:0050789	0.72695	regulation of biological process
bp	P82_c29_19_COG0671.pdb	GO:0050794	0.54607	regulation of cellular process
bp	P82_c29_19_COG0671.pdb	GO:0048583	0.10279	regulation of response to stimulus
bp	P82_c29_19_COG0671.pdb	GO:0050896	0.58441	response to stimulus
bp	P82_c29_19_COG0671.pdb	GO:0007165	0.11383	signal transduction
bp	P82_c29_19_COG0671.pdb	GO:0023052	0.15488	signaling
mf	P82_c29_19_COG0671.pdb	GO:0016740	0.3022	transferase activity
mf	P82_c29_19_COG0671.pdb	GO:0016772	0.19045	transferase activity, transferring phosphorus-containing groups
cc	P82_c29_19_COG0671.pdb	GO:1902495	0.22489	transmembrane transporter complex
cc	P82_c29_19_COG0671.pdb	GO:1990351	0.2041	transporter complex
cc	P82_c29_19_COG0671.pdb	GO:0005891	0.17229	voltage-gated calcium channel complex
mf	P82_c30_10_COG0610.pdb	GO:0043178	0.12458	alcohol binding
bp	P82_c30_10_COG0610.pdb	GO:0048856	0.30623	anatomical structure development
mf	P82_c30_10_COG0610.pdb	GO:0043168	0.19256	anion binding
mf	P82_c30_10_COG0610.pdb	GO:0005488	0.59061	binding
bp	P82_c30_10_COG0610.pdb	GO:0065007	0.12362	biological regulation
mf	P82_c30_10_COG0610.pdb	GO:0031406	0.12186	carboxylic acid binding
mf	P82_c30_10_COG0610.pdb	GO:0003824	0.32346	catalytic activity
bp	P82_c30_10_COG0610.pdb	GO:0007154	0.10212	cell communication
bp	P82_c30_10_COG0610.pdb	GO:0030154	0.10842	cell differentiation
cc	P82_c30_10_COG0610.pdb	GO:0110165	0.14731	cellular anatomical entity
bp	P82_c30_10_COG0610.pdb	GO:0048869	0.11126	cellular developmental process
bp	P82_c30_10_COG0610.pdb	GO:0009987	0.57447	cellular process
bp	P82_c30_10_COG0610.pdb	GO:0051716	0.13581	cellular response to stimulus
cc	P82_c30_10_COG0610.pdb	GO:0005694	0.24193	chromosome
bp	P82_c30_10_COG0610.pdb	GO:0032502	0.33968	developmental process
mf	P82_c30_10_COG0610.pdb	GO:0042562	0.10695	hormone binding
mf	P82_c30_10_COG0610.pdb	GO:0016787	0.16748	hydrolase activity
mf	P82_c30_10_COG0610.pdb	GO:0016788	0.12555	hydrolase activity, acting on ester bonds
mf	P82_c30_10_COG0610.pdb	GO:0043167	0.19706	ion binding
mf	P82_c30_10_COG0610.pdb	GO:0008289	0.4175	lipid binding
bp	P82_c30_10_COG0610.pdb	GO:0007275	0.2161	multicellular organism development
bp	P82_c30_10_COG0610.pdb	GO:0032501	0.30168	multicellular organismal process
mf	P82_c30_10_COG0610.pdb	GO:0043177	0.11047	organic acid binding
mf	P82_c30_10_COG0610.pdb	GO:0016491	0.14733	oxidoreductase activity
mf	P82_c30_10_COG0610.pdb	GO:0005515	0.41157	protein binding
cc	P82_c30_10_COG0610.pdb	GO:0032991	0.92736	protein-containing complex
bp	P82_c30_10_COG0610.pdb	GO:0050789	0.12961	regulation of biological process
bp	P82_c30_10_COG0610.pdb	GO:0050896	0.28343	response to stimulus
mf	P82_c30_10_COG0610.pdb	GO:0036094	0.19814	small molecule binding
bp	P82_c30_10_COG0610.pdb	GO:0048731	0.19328	system development
bp	P82_c30_11_COG0610.pdb	GO:0019438	0.14598	aromatic compound biosynthetic process
mf	P82_c30_11_COG0610.pdb	GO:0005488	0.44336	binding
bp	P82_c30_11_COG0610.pdb	GO:0065007	0.41478	biological regulation
bp	P82_c30_11_COG0610.pdb	GO:0009058	0.21415	biosynthetic process
cc	P82_c30_11_COG0610.pdb	GO:1902494	0.86639	catalytic complex
cc	P82_c30_11_COG0610.pdb	GO:0110165	0.99999	cellular anatomical entity
bp	P82_c30_11_COG0610.pdb	GO:0006725	0.27643	cellular aromatic compound metabolic process
bp	P82_c30_11_COG0610.pdb	GO:0044249	0.18767	cellular biosynthetic process
bp	P82_c30_11_COG0610.pdb	GO:0022607	0.13165	cellular component assembly
bp	P82_c30_11_COG0610.pdb	GO:0044085	0.16861	cellular component biogenesis
bp	P82_c30_11_COG0610.pdb	GO:0016043	0.29588	cellular component organization
bp	P82_c30_11_COG0610.pdb	GO:0071840	0.27276	cellular component organization or biogenesis
bp	P82_c30_11_COG0610.pdb	GO:0044237	0.3726	cellular metabolic process
bp	P82_c30_11_COG0610.pdb	GO:0034641	0.19902	cellular nitrogen compound metabolic process
bp	P82_c30_11_COG0610.pdb	GO:0009987	0.86707	cellular process
cc	P82_c30_11_COG0610.pdb	GO:0005737	0.9217	cytoplasm
mf	P82_c30_11_COG0610.pdb	GO:0030234	0.10198	enzyme regulator activity
bp	P82_c30_11_COG0610.pdb	GO:0010467	0.23967	gene expression
bp	P82_c30_11_COG0610.pdb	GO:0018130	0.10346	heterocycle biosynthetic process
bp	P82_c30_11_COG0610.pdb	GO:0046483	0.16478	heterocycle metabolic process
cc	P82_c30_11_COG0610.pdb	GO:0005622	1	intracellular anatomical structure
cc	P82_c30_11_COG0610.pdb	GO:0043231	0.76374	intracellular membrane-bounded organelle
cc	P82_c30_11_COG0610.pdb	GO:0043232	0.99998	intracellular non-membrane-bounded organelle
cc	P82_c30_11_COG0610.pdb	GO:0043229	1	intracellular organelle
cc	P82_c30_11_COG0610.pdb	GO:0070013	0.62769	intracellular organelle lumen
bp	P82_c30_11_COG0610.pdb	GO:0009059	0.12648	macromolecule biosynthetic process
bp	P82_c30_11_COG0610.pdb	GO:0043170	0.34523	macromolecule metabolic process
cc	P82_c30_11_COG0610.pdb	GO:0043227	0.98307	membrane-bounded organelle
cc	P82_c30_11_COG0610.pdb	GO:0031974	0.62563	membrane-enclosed lumen
bp	P82_c30_11_COG0610.pdb	GO:0008152	0.53425	metabolic process
cc	P82_c30_11_COG0610.pdb	GO:0005739	0.12221	mitochondrion
mf	P82_c30_11_COG0610.pdb	GO:0098772	0.14906	molecular function regulator activity
bp	P82_c30_11_COG0610.pdb	GO:0006807	0.16627	nitrogen compound metabolic process
cc	P82_c30_11_COG0610.pdb	GO:0043228	0.99998	non-membrane-bounded organelle
bp	P82_c30_11_COG0610.pdb	GO:0090304	0.26612	nucleic acid metabolic process
bp	P82_c30_11_COG0610.pdb	GO:0034654	0.11104	nucleobase-containing compound biosynthetic process
bp	P82_c30_11_COG0610.pdb	GO:0006139	0.18097	nucleobase-containing compound metabolic process
cc	P82_c30_11_COG0610.pdb	GO:0043226	0.99998	organelle
cc	P82_c30_11_COG0610.pdb	GO:0043233	0.62781	organelle lumen
bp	P82_c30_11_COG0610.pdb	GO:1901362	0.14502	organic cyclic compound biosynthetic process
bp	P82_c30_11_COG0610.pdb	GO:1901360	0.26732	organic cyclic compound metabolic process
bp	P82_c30_11_COG0610.pdb	GO:1901576	0.178	organic substance biosynthetic process
bp	P82_c30_11_COG0610.pdb	GO:0071704	0.42992	organic substance metabolic process
bp	P82_c30_11_COG0610.pdb	GO:0044238	0.24507	primary metabolic process
mf	P82_c30_11_COG0610.pdb	GO:0005515	0.25906	protein binding
cc	P82_c30_11_COG0610.pdb	GO:0032991	0.99996	protein-containing complex
bp	P82_c30_11_COG0610.pdb	GO:0065003	0.15798	protein-containing complex assembly
bp	P82_c30_11_COG0610.pdb	GO:0043933	0.18177	protein-containing complex organization
bp	P82_c30_11_COG0610.pdb	GO:0050789	0.37878	regulation of biological process
bp	P82_c30_11_COG0610.pdb	GO:0050794	0.27571	regulation of cellular process
bp	P82_c30_11_COG0610.pdb	GO:0016070	0.17958	RNA metabolic process
mf	P82_c30_44_COG4974.pdb	GO:0003824	0.99999	catalytic activity
cc	P82_c30_44_COG4974.pdb	GO:1902494	0.58471	catalytic complex
cc	P82_c30_44_COG4974.pdb	GO:0110165	0.97732	cellular anatomical entity
bp	P82_c30_44_COG4974.pdb	GO:0009987	0.81572	cellular process
cc	P82_c30_44_COG4974.pdb	GO:0005694	0.91678	chromosome
cc	P82_c30_44_COG4974.pdb	GO:0008622	0.10713	epsilon DNA polymerase complex
cc	P82_c30_44_COG4974.pdb	GO:0005622	0.98733	intracellular anatomical structure
cc	P82_c30_44_COG4974.pdb	GO:0043231	0.91517	intracellular membrane-bounded organelle
cc	P82_c30_44_COG4974.pdb	GO:0043232	0.90622	intracellular non-membrane-bounded organelle
cc	P82_c30_44_COG4974.pdb	GO:0043229	0.98554	intracellular organelle
cc	P82_c30_44_COG4974.pdb	GO:0070013	0.93832	intracellular organelle lumen
cc	P82_c30_44_COG4974.pdb	GO:0140535	0.47897	intracellular protein-containing complex
cc	P82_c30_44_COG4974.pdb	GO:0043227	0.93944	membrane-bounded organelle
cc	P82_c30_44_COG4974.pdb	GO:0031974	0.938	membrane-enclosed lumen
cc	P82_c30_44_COG4974.pdb	GO:0043228	0.90615	non-membrane-bounded organelle
cc	P82_c30_44_COG4974.pdb	GO:0000228	0.78434	nuclear chromosome
cc	P82_c30_44_COG4974.pdb	GO:0031981	0.95382	nuclear lumen
cc	P82_c30_44_COG4974.pdb	GO:0140513	0.9121	nuclear protein-containing complex
cc	P82_c30_44_COG4974.pdb	GO:0005634	0.95711	nucleus
cc	P82_c30_44_COG4974.pdb	GO:0043226	0.98106	organelle
cc	P82_c30_44_COG4974.pdb	GO:0043233	0.9378	organelle lumen
mf	P82_c30_44_COG4974.pdb	GO:0016491	0.99958	oxidoreductase activity
mf	P82_c30_44_COG4974.pdb	GO:0016667	0.95024	oxidoreductase activity, acting on a sulfur group of donors
cc	P82_c30_44_COG4974.pdb	GO:0032991	0.95421	protein-containing complex
cc	P82_c30_44_COG4974.pdb	GO:1990234	0.30782	transferase complex
cc	P82_c30_44_COG4974.pdb	GO:0061695	0.24119	transferase complex, transferring phosphorus-containing groups
bp	P82_c30_45_COG4974.pdb	GO:0048856	0.24175	anatomical structure development
bp	P82_c30_45_COG4974.pdb	GO:0065007	0.39409	biological regulation
bp	P82_c30_45_COG4974.pdb	GO:0009058	0.18644	biosynthetic process
bp	P82_c30_45_COG4974.pdb	GO:0009056	0.13444	catabolic process
mf	P82_c30_45_COG4974.pdb	GO:0003824	0.53246	catalytic activity
cc	P82_c30_45_COG4974.pdb	GO:1902494	0.32946	catalytic complex
bp	P82_c30_45_COG4974.pdb	GO:0007154	0.15452	cell communication
cc	P82_c30_45_COG4974.pdb	GO:0110165	0.99734	cellular anatomical entity
bp	P82_c30_45_COG4974.pdb	GO:0044249	0.15857	cellular biosynthetic process
bp	P82_c30_45_COG4974.pdb	GO:0044248	0.10691	cellular catabolic process
bp	P82_c30_45_COG4974.pdb	GO:0022607	0.12429	cellular component assembly
bp	P82_c30_45_COG4974.pdb	GO:0044085	0.13558	cellular component biogenesis
bp	P82_c30_45_COG4974.pdb	GO:0016043	0.26225	cellular component organization
bp	P82_c30_45_COG4974.pdb	GO:0071840	0.26732	cellular component organization or biogenesis
bp	P82_c30_45_COG4974.pdb	GO:0048869	0.10518	cellular developmental process
bp	P82_c30_45_COG4974.pdb	GO:0044255	0.13508	cellular lipid metabolic process
bp	P82_c30_45_COG4974.pdb	GO:0051641	0.22989	cellular localization
bp	P82_c30_45_COG4974.pdb	GO:0070727	0.14225	cellular macromolecule localization
bp	P82_c30_45_COG4974.pdb	GO:0044260	0.10611	cellular macromolecule metabolic process
bp	P82_c30_45_COG4974.pdb	GO:0044237	0.34322	cellular metabolic process
bp	P82_c30_45_COG4974.pdb	GO:0034641	0.11309	cellular nitrogen compound metabolic process
bp	P82_c30_45_COG4974.pdb	GO:0009987	0.68705	cellular process
bp	P82_c30_45_COG4974.pdb	GO:0051716	0.17713	cellular response to stimulus
cc	P82_c30_45_COG4974.pdb	GO:0000785	0.12851	chromatin
cc	P82_c30_45_COG4974.pdb	GO:0005694	0.29811	chromosome
cc	P82_c30_45_COG4974.pdb	GO:0005737	0.73003	cytoplasm
bp	P82_c30_45_COG4974.pdb	GO:0007010	0.11645	cytoskeleton organization
bp	P82_c30_45_COG4974.pdb	GO:0032502	0.25881	developmental process
bp	P82_c30_45_COG4974.pdb	GO:0003006	0.16754	developmental process involved in reproduction
mf	P82_c30_45_COG4974.pdb	GO:0030234	0.10421	enzyme regulator activity
bp	P82_c30_45_COG4974.pdb	GO:0051234	0.28666	establishment of localization
bp	P82_c30_45_COG4974.pdb	GO:0051649	0.16673	establishment of localization in cell
bp	P82_c30_45_COG4974.pdb	GO:0010467	0.14169	gene expression
bp	P82_c30_45_COG4974.pdb	GO:0046483	0.11504	heterocycle metabolic process
cc	P82_c30_45_COG4974.pdb	GO:0005622	0.99608	intracellular anatomical structure
cc	P82_c30_45_COG4974.pdb	GO:0043231	0.97844	intracellular membrane-bounded organelle
cc	P82_c30_45_COG4974.pdb	GO:0043232	0.91395	intracellular non-membrane-bounded organelle
cc	P82_c30_45_COG4974.pdb	GO:0043229	0.99645	intracellular organelle
cc	P82_c30_45_COG4974.pdb	GO:0070013	0.68198	intracellular organelle lumen
bp	P82_c30_45_COG4974.pdb	GO:0046907	0.16202	intracellular transport
bp	P82_c30_45_COG4974.pdb	GO:0008610	0.10948	lipid biosynthetic process
bp	P82_c30_45_COG4974.pdb	GO:0006629	0.17197	lipid metabolic process
bp	P82_c30_45_COG4974.pdb	GO:0051179	0.32043	localization
bp	P82_c30_45_COG4974.pdb	GO:0033036	0.18118	macromolecule localization
bp	P82_c30_45_COG4974.pdb	GO:0043170	0.26546	macromolecule metabolic process
bp	P82_c30_45_COG4974.pdb	GO:0043412	0.12555	macromolecule modification
cc	P82_c30_45_COG4974.pdb	GO:0043227	0.99554	membrane-bounded organelle
cc	P82_c30_45_COG4974.pdb	GO:0031974	0.68488	membrane-enclosed lumen
bp	P82_c30_45_COG4974.pdb	GO:0008152	0.43368	metabolic process
bp	P82_c30_45_COG4974.pdb	GO:0007017	0.12649	microtubule-based process
cc	P82_c30_45_COG4974.pdb	GO:0005759	0.20287	mitochondrial matrix
cc	P82_c30_45_COG4974.pdb	GO:0098798	0.33854	mitochondrial protein-containing complex
cc	P82_c30_45_COG4974.pdb	GO:0005739	0.33977	mitochondrion
mf	P82_c30_45_COG4974.pdb	GO:0098772	0.13948	molecular function regulator activity
bp	P82_c30_45_COG4974.pdb	GO:0007275	0.19003	multicellular organism development
bp	P82_c30_45_COG4974.pdb	GO:0032504	0.10945	multicellular organism reproduction
bp	P82_c30_45_COG4974.pdb	GO:0032501	0.25072	multicellular organismal process
bp	P82_c30_45_COG4974.pdb	GO:0006807	0.2972	nitrogen compound metabolic process
bp	P82_c30_45_COG4974.pdb	GO:0071705	0.12436	nitrogen compound transport
cc	P82_c30_45_COG4974.pdb	GO:0043228	0.91429	non-membrane-bounded organelle
cc	P82_c30_45_COG4974.pdb	GO:0031981	0.13307	nuclear lumen
cc	P82_c30_45_COG4974.pdb	GO:0140513	0.47525	nuclear protein-containing complex
cc	P82_c30_45_COG4974.pdb	GO:0005654	0.15829	nucleoplasm
cc	P82_c30_45_COG4974.pdb	GO:0005634	0.5159	nucleus
cc	P82_c30_45_COG4974.pdb	GO:0043226	0.99652	organelle
cc	P82_c30_45_COG4974.pdb	GO:0043233	0.68584	organelle lumen
bp	P82_c30_45_COG4974.pdb	GO:0006996	0.2402	organelle organization
bp	P82_c30_45_COG4974.pdb	GO:1901360	0.17232	organic cyclic compound metabolic process
bp	P82_c30_45_COG4974.pdb	GO:1901576	0.17611	organic substance biosynthetic process
bp	P82_c30_45_COG4974.pdb	GO:0071704	0.40044	organic substance metabolic process
bp	P82_c30_45_COG4974.pdb	GO:0071702	0.16102	organic substance transport
bp	P82_c30_45_COG4974.pdb	GO:1901564	0.21948	organonitrogen compound metabolic process
mf	P82_c30_45_COG4974.pdb	GO:0016491	0.14204	oxidoreductase activity
bp	P82_c30_45_COG4974.pdb	GO:0006796	0.12624	phosphate-containing compound metabolic process
bp	P82_c30_45_COG4974.pdb	GO:0006793	0.12303	phosphorus metabolic process
bp	P82_c30_45_COG4974.pdb	GO:0048518	0.11509	positive regulation of biological process
bp	P82_c30_45_COG4974.pdb	GO:0009791	0.11592	post-embryonic development
bp	P82_c30_45_COG4974.pdb	GO:0044238	0.35657	primary metabolic process
bp	P82_c30_45_COG4974.pdb	GO:0008104	0.14224	protein localization
bp	P82_c30_45_COG4974.pdb	GO:0019538	0.17829	protein metabolic process
bp	P82_c30_45_COG4974.pdb	GO:0036211	0.11467	protein modification process
cc	P82_c30_45_COG4974.pdb	GO:0032991	0.92805	protein-containing complex
bp	P82_c30_45_COG4974.pdb	GO:0050789	0.37181	regulation of biological process
bp	P82_c30_45_COG4974.pdb	GO:0065008	0.10433	regulation of biological quality
bp	P82_c30_45_COG4974.pdb	GO:0031323	0.12997	regulation of cellular metabolic process
bp	P82_c30_45_COG4974.pdb	GO:0050794	0.29016	regulation of cellular process
bp	P82_c30_45_COG4974.pdb	GO:0060255	0.13763	regulation of macromolecule metabolic process
bp	P82_c30_45_COG4974.pdb	GO:0019222	0.19355	regulation of metabolic process
bp	P82_c30_45_COG4974.pdb	GO:0051171	0.10838	regulation of nitrogen compound metabolic process
bp	P82_c30_45_COG4974.pdb	GO:0080090	0.13569	regulation of primary metabolic process
bp	P82_c30_45_COG4974.pdb	GO:0048583	0.10711	regulation of response to stimulus
bp	P82_c30_45_COG4974.pdb	GO:0000003	0.21878	reproduction
bp	P82_c30_45_COG4974.pdb	GO:0022414	0.20943	reproductive process
bp	P82_c30_45_COG4974.pdb	GO:0048608	0.11088	reproductive structure development
bp	P82_c30_45_COG4974.pdb	GO:0061458	0.11091	reproductive system development
bp	P82_c30_45_COG4974.pdb	GO:0042221	0.12842	response to chemical
bp	P82_c30_45_COG4974.pdb	GO:0010033	0.11067	response to organic substance
bp	P82_c30_45_COG4974.pdb	GO:0050896	0.27805	response to stimulus
bp	P82_c30_45_COG4974.pdb	GO:0006950	0.13721	response to stress
cc	P82_c30_45_COG4974.pdb	GO:1990904	0.44959	ribonucleoprotein complex
bp	P82_c30_45_COG4974.pdb	GO:0019953	0.12186	sexual reproduction
bp	P82_c30_45_COG4974.pdb	GO:0007165	0.1306	signal transduction
bp	P82_c30_45_COG4974.pdb	GO:0023052	0.14857	signaling
bp	P82_c30_45_COG4974.pdb	GO:0044281	0.12491	small molecule metabolic process
bp	P82_c30_45_COG4974.pdb	GO:0048731	0.16981	system development
bp	P82_c30_45_COG4974.pdb	GO:0006810	0.2828	transport
bp	P82_c30_45_COG4974.pdb	GO:0016192	0.11122	vesicle-mediated transport
mf	P82_c30_5_COG0610.pdb	GO:0043168	0.13741	anion binding
mf	P82_c30_5_COG0610.pdb	GO:0005488	0.83484	binding
bp	P82_c30_5_COG0610.pdb	GO:0065007	0.63473	biological regulation
cc	P82_c30_5_COG0610.pdb	GO:1902494	0.14551	catalytic complex
cc	P82_c30_5_COG0610.pdb	GO:0110165	0.86452	cellular anatomical entity
bp	P82_c30_5_COG0610.pdb	GO:0006725	0.18185	cellular aromatic compound metabolic process
bp	P82_c30_5_COG0610.pdb	GO:0044237	0.2821	cellular metabolic process
bp	P82_c30_5_COG0610.pdb	GO:0034641	0.13847	cellular nitrogen compound metabolic process
bp	P82_c30_5_COG0610.pdb	GO:0009987	0.45692	cellular process
bp	P82_c30_5_COG0610.pdb	GO:0048878	0.12455	chemical homeostasis
cc	P82_c30_5_COG0610.pdb	GO:0005694	0.53559	chromosome
cc	P82_c30_5_COG0610.pdb	GO:0000793	0.131	condensed chromosome
bp	P82_c30_5_COG0610.pdb	GO:0010467	0.15977	gene expression
bp	P82_c30_5_COG0610.pdb	GO:0046483	0.15036	heterocycle metabolic process
bp	P82_c30_5_COG0610.pdb	GO:0042592	0.19093	homeostatic process
cc	P82_c30_5_COG0610.pdb	GO:0005622	0.75991	intracellular anatomical structure
cc	P82_c30_5_COG0610.pdb	GO:0043232	0.42723	intracellular non-membrane-bounded organelle
cc	P82_c30_5_COG0610.pdb	GO:0043229	0.58853	intracellular organelle
cc	P82_c30_5_COG0610.pdb	GO:0140535	0.20312	intracellular protein-containing complex
mf	P82_c30_5_COG0610.pdb	GO:0043167	0.16673	ion binding
mf	P82_c30_5_COG0610.pdb	GO:0008289	0.22851	lipid binding
bp	P82_c30_5_COG0610.pdb	GO:0043170	0.54208	macromolecule metabolic process
bp	P82_c30_5_COG0610.pdb	GO:0008152	0.62028	metabolic process
bp	P82_c30_5_COG0610.pdb	GO:0048523	0.11464	negative regulation of cellular process
bp	P82_c30_5_COG0610.pdb	GO:0006807	0.35879	nitrogen compound metabolic process
cc	P82_c30_5_COG0610.pdb	GO:0043228	0.42723	non-membrane-bounded organelle
cc	P82_c30_5_COG0610.pdb	GO:0043226	0.62591	organelle
bp	P82_c30_5_COG0610.pdb	GO:1901360	0.22551	organic cyclic compound metabolic process
bp	P82_c30_5_COG0610.pdb	GO:0071704	0.67364	organic substance metabolic process
bp	P82_c30_5_COG0610.pdb	GO:1901564	0.21255	organonitrogen compound metabolic process
bp	P82_c30_5_COG0610.pdb	GO:0048518	0.10106	positive regulation of biological process
bp	P82_c30_5_COG0610.pdb	GO:0044238	0.52533	primary metabolic process
mf	P82_c30_5_COG0610.pdb	GO:0005515	0.27962	protein binding
bp	P82_c30_5_COG0610.pdb	GO:0019538	0.17259	protein metabolic process
cc	P82_c30_5_COG0610.pdb	GO:0032991	0.5126	protein-containing complex
bp	P82_c30_5_COG0610.pdb	GO:0050789	0.44984	regulation of biological process
bp	P82_c30_5_COG0610.pdb	GO:0031323	0.13524	regulation of cellular metabolic process
bp	P82_c30_5_COG0610.pdb	GO:0050794	0.27692	regulation of cellular process
bp	P82_c30_5_COG0610.pdb	GO:0010468	0.10285	regulation of gene expression
bp	P82_c30_5_COG0610.pdb	GO:0060255	0.20014	regulation of macromolecule metabolic process
bp	P82_c30_5_COG0610.pdb	GO:0019222	0.34993	regulation of metabolic process
bp	P82_c30_5_COG0610.pdb	GO:0065009	0.14524	regulation of molecular function
bp	P82_c30_5_COG0610.pdb	GO:0051171	0.15598	regulation of nitrogen compound metabolic process
bp	P82_c30_5_COG0610.pdb	GO:0080090	0.18192	regulation of primary metabolic process
bp	P82_c30_5_COG0610.pdb	GO:0050896	0.1447	response to stimulus
mf	P82_c30_5_COG0610.pdb	GO:0036094	0.14005	small molecule binding
cc	P82_c30_5_COG0610.pdb	GO:1990234	0.19301	transferase complex
mf	P82_c30_6_COG0610.pdb	GO:0043168	0.23028	anion binding
mf	P82_c30_6_COG0610.pdb	GO:0005488	0.73041	binding
bp	P82_c30_6_COG0610.pdb	GO:0065007	0.17414	biological regulation
bp	P82_c30_6_COG0610.pdb	GO:0009058	0.15519	biosynthetic process
cc	P82_c30_6_COG0610.pdb	GO:0110165	0.95902	cellular anatomical entity
bp	P82_c30_6_COG0610.pdb	GO:0006725	0.29592	cellular aromatic compound metabolic process
bp	P82_c30_6_COG0610.pdb	GO:0044249	0.13282	cellular biosynthetic process
bp	P82_c30_6_COG0610.pdb	GO:0016043	0.16751	cellular component organization
bp	P82_c30_6_COG0610.pdb	GO:0071840	0.19441	cellular component organization or biogenesis
bp	P82_c30_6_COG0610.pdb	GO:0044237	0.40367	cellular metabolic process
bp	P82_c30_6_COG0610.pdb	GO:0034641	0.2639	cellular nitrogen compound metabolic process
bp	P82_c30_6_COG0610.pdb	GO:0009987	0.58667	cellular process
cc	P82_c30_6_COG0610.pdb	GO:0005737	0.39894	cytoplasm
mf	P82_c30_6_COG0610.pdb	GO:0008092	0.39759	cytoskeletal protein binding
mf	P82_c30_6_COG0610.pdb	GO:0019899	0.10699	enzyme binding
bp	P82_c30_6_COG0610.pdb	GO:0010467	0.35943	gene expression
bp	P82_c30_6_COG0610.pdb	GO:0018130	0.10102	heterocycle biosynthetic process
bp	P82_c30_6_COG0610.pdb	GO:0046483	0.34461	heterocycle metabolic process
cc	P82_c30_6_COG0610.pdb	GO:0005622	0.49287	intracellular anatomical structure
cc	P82_c30_6_COG0610.pdb	GO:0043231	0.11663	intracellular membrane-bounded organelle
cc	P82_c30_6_COG0610.pdb	GO:0043232	0.24273	intracellular non-membrane-bounded organelle
cc	P82_c30_6_COG0610.pdb	GO:0043229	0.40499	intracellular organelle
mf	P82_c30_6_COG0610.pdb	GO:0043167	0.2257	ion binding
mf	P82_c30_6_COG0610.pdb	GO:0005319	0.10999	lipid transporter activity
bp	P82_c30_6_COG0610.pdb	GO:0043170	0.5356	macromolecule metabolic process
cc	P82_c30_6_COG0610.pdb	GO:0043227	0.19388	membrane-bounded organelle
bp	P82_c30_6_COG0610.pdb	GO:0008152	0.73694	metabolic process
mf	P82_c30_6_COG0610.pdb	GO:0060090	0.17138	molecular adaptor activity
bp	P82_c30_6_COG0610.pdb	GO:0006807	0.43294	nitrogen compound metabolic process
cc	P82_c30_6_COG0610.pdb	GO:0043228	0.24255	non-membrane-bounded organelle
bp	P82_c30_6_COG0610.pdb	GO:0090304	0.30163	nucleic acid metabolic process
bp	P82_c30_6_COG0610.pdb	GO:0006139	0.26718	nucleobase-containing compound metabolic process
cc	P82_c30_6_COG0610.pdb	GO:0043226	0.56167	organelle
bp	P82_c30_6_COG0610.pdb	GO:1901362	0.11015	organic cyclic compound biosynthetic process
bp	P82_c30_6_COG0610.pdb	GO:1901360	0.37095	organic cyclic compound metabolic process
bp	P82_c30_6_COG0610.pdb	GO:1901576	0.14421	organic substance biosynthetic process
bp	P82_c30_6_COG0610.pdb	GO:0071704	0.67805	organic substance metabolic process
bp	P82_c30_6_COG0610.pdb	GO:1901564	0.16287	organonitrogen compound metabolic process
mf	P82_c30_6_COG0610.pdb	GO:0005543	0.12238	phospholipid binding
bp	P82_c30_6_COG0610.pdb	GO:0044238	0.42223	primary metabolic process
mf	P82_c30_6_COG0610.pdb	GO:0002020	0.12232	protease binding
mf	P82_c30_6_COG0610.pdb	GO:0005515	0.7375	protein binding
mf	P82_c30_6_COG0610.pdb	GO:0019904	0.33893	protein domain specific binding
bp	P82_c30_6_COG0610.pdb	GO:0019538	0.13392	protein metabolic process
mf	P82_c30_6_COG0610.pdb	GO:0043621	0.23602	protein self-association
mf	P82_c30_6_COG0610.pdb	GO:0044877	0.1406	protein-containing complex binding
mf	P82_c30_6_COG0610.pdb	GO:0030674	0.17127	protein-macromolecule adaptor activity
bp	P82_c30_6_COG0610.pdb	GO:0050789	0.16403	regulation of biological process
bp	P82_c30_6_COG0610.pdb	GO:0016070	0.26057	RNA metabolic process
bp	P82_c30_6_COG0610.pdb	GO:0006396	0.12768	RNA processing
mf	P82_c30_6_COG0610.pdb	GO:0017056	0.1853	structural constituent of nuclear pore
mf	P82_c30_6_COG0610.pdb	GO:0005198	0.25686	structural molecule activity
cc	P82_c30_6_COG0610.pdb	GO:0099080	0.1583	supramolecular complex
mf	P82_c30_6_COG0610.pdb	GO:0031369	0.10201	translation initiation factor binding
mf	P82_c30_6_COG0610.pdb	GO:0005215	0.12687	transporter activity
mf	P82_c30_6_COG0610.pdb	GO:0015631	0.13663	tubulin binding
mf	P82_c30_6_COG0610.pdb	GO:0043130	0.14413	ubiquitin binding
mf	P82_c30_6_COG0610.pdb	GO:0032182	0.14421	ubiquitin-like protein binding
bp	P82_c30_7_COG0610.pdb	GO:0019438	0.33363	aromatic compound biosynthetic process
bp	P82_c30_7_COG0610.pdb	GO:0065007	0.91455	biological regulation
bp	P82_c30_7_COG0610.pdb	GO:0009058	0.45167	biosynthetic process
mf	P82_c30_7_COG0610.pdb	GO:0003824	0.98394	catalytic activity
mf	P82_c30_7_COG0610.pdb	GO:0140640	0.37917	catalytic activity, acting on a nucleic acid
cc	P82_c30_7_COG0610.pdb	GO:0110165	0.99657	cellular anatomical entity
bp	P82_c30_7_COG0610.pdb	GO:0006725	0.39958	cellular aromatic compound metabolic process
bp	P82_c30_7_COG0610.pdb	GO:0044249	0.44499	cellular biosynthetic process
bp	P82_c30_7_COG0610.pdb	GO:0022607	0.11608	cellular component assembly
bp	P82_c30_7_COG0610.pdb	GO:0044085	0.1078	cellular component biogenesis
bp	P82_c30_7_COG0610.pdb	GO:0016043	0.42058	cellular component organization
bp	P82_c30_7_COG0610.pdb	GO:0071840	0.36059	cellular component organization or biogenesis
bp	P82_c30_7_COG0610.pdb	GO:0044237	0.65295	cellular metabolic process
bp	P82_c30_7_COG0610.pdb	GO:0044271	0.34153	cellular nitrogen compound biosynthetic process
bp	P82_c30_7_COG0610.pdb	GO:0034641	0.42833	cellular nitrogen compound metabolic process
bp	P82_c30_7_COG0610.pdb	GO:0009987	0.94094	cellular process
cc	P82_c30_7_COG0610.pdb	GO:0005694	0.29121	chromosome
cc	P82_c30_7_COG0610.pdb	GO:0005856	0.12452	cytoskeleton
bp	P82_c30_7_COG0610.pdb	GO:0006351	0.12535	DNA-templated transcription
cc	P82_c30_7_COG0610.pdb	GO:0012505	0.12755	endomembrane system
bp	P82_c30_7_COG0610.pdb	GO:0010467	0.52542	gene expression
bp	P82_c30_7_COG0610.pdb	GO:0018130	0.36744	heterocycle biosynthetic process
bp	P82_c30_7_COG0610.pdb	GO:0046483	0.40646	heterocycle metabolic process
cc	P82_c30_7_COG0610.pdb	GO:0005622	0.92109	intracellular anatomical structure
cc	P82_c30_7_COG0610.pdb	GO:0043231	0.15867	intracellular membrane-bounded organelle
cc	P82_c30_7_COG0610.pdb	GO:0043232	0.71751	intracellular non-membrane-bounded organelle
cc	P82_c30_7_COG0610.pdb	GO:0043229	0.9483	intracellular organelle
bp	P82_c30_7_COG0610.pdb	GO:0009059	0.33799	macromolecule biosynthetic process
bp	P82_c30_7_COG0610.pdb	GO:0043170	0.64418	macromolecule metabolic process
cc	P82_c30_7_COG0610.pdb	GO:0043227	0.26894	membrane-bounded organelle
bp	P82_c30_7_COG0610.pdb	GO:0008152	0.76435	metabolic process
bp	P82_c30_7_COG0610.pdb	GO:0048519	0.16134	negative regulation of biological process
bp	P82_c30_7_COG0610.pdb	GO:0048523	0.10322	negative regulation of cellular process
bp	P82_c30_7_COG0610.pdb	GO:0006807	0.3338	nitrogen compound metabolic process
cc	P82_c30_7_COG0610.pdb	GO:0043228	0.71759	non-membrane-bounded organelle
[truncated: 3,213 more rows]

## Sheet: Figure S13-15_3
	DeepFri annotations, unknown
[truncated: 650 more rows]
